# Supplementary material for: Dynamics of Gene Expression in Single Root Cells of Arabidopsis thaliana
Source: Plant Cell. 2019 Mar 28;31(5):993–1011. doi: 10.1105/tpc.18.00785 (PMC8516002; doi:10.1105/tpc.18.00785)
Supplement: Supplementary Data [file plcell_v31_5_993_s1.zip]

Archive with 8 entries (7 files):
- plcell_v31_5_993_s1/
- plcell_v31_5_993_s1/TPC2018-RA-00785R1_Supplemental_Data_set_1.xlsx
- plcell_v31_5_993_s1/TPC2018-RA-00785R1_Supplemental_Data_set_2.xlsx
- plcell_v31_5_993_s1/TPC2018-RA-00785R1_Supplemental_Data_set_3.xlsx
- plcell_v31_5_993_s1/TPC2018-RA-00785R1_Supplemental_Data_set_4.xlsx
- plcell_v31_5_993_s1/TPC2018-RA-00785R1_Supplemental_Data_set_6.xlsx
- plcell_v31_5_993_s1/TPC2018-RA-00785R1_Supplemental_Data_updated.pdf
- plcell_v31_5_993_s1/TPC2018-RA-00785R1_Supplemental_Dat_set_5.xlsx
