# Supplementary material for: Dynamics of Gene Expression in Single Root Cells of Arabidopsis thaliana
Source: Plant Cell. 2019 Mar 28;31(5):993–1011. doi: 10.1105/tpc.18.00785 (PMC8516002; doi:10.1105/tpc.18.00785)
Supplement: Supplementary Data [file plcell_v31_5_993_s1.zip › plcell_v31_5_993_s1/TPC2018-RA-00785R1_Supplemental_Data_set_1.xlsx]

## Sheet: Info_Sheet
Supplemental Data. Jean-Baptiste et al. (2019) Plant Cell 10.1105/tpc.18.00785
Supplemental Data Set 1. List of Ordering/ High Dispersion Genes
Sheet	Description
Ordering_genes_all_cells	1500 genes used to create the UMAP of the 3121 cells in the control dataset.
Ordering_genes_cortex_cells	1500 genes used to create the UMAP of the 222 cortex cells (i.e. louvain component 10) in the control dataset.
Ordering_genes_stele_cells	1500 genes used to create the UMAP of the 508 reclustered stele cells (i.e. louvain component 10) in the control dataset.

## Sheet: Ordering_genes_all_cells
Supplemental Data. Jean-Baptiste et al. (2019) Plant Cell 10.1105/tpc.18.00785
Description: List of 1500 genes used to create the UMAP for all 3121 cells in the control dataset/analysis. These genes had the highest disperion values in the dataset, meaning these are the top 1500 genes in terms of expression variability. Genes are listed in alphanumeric order.
Gene
AT1G01120
AT1G01170
AT1G01320
AT1G01470
AT1G01480
AT1G01750
AT1G01900
AT1G02335
AT1G02360
AT1G02400
AT1G02460
AT1G02570
AT1G02640
AT1G02690
AT1G02705
AT1G02730
AT1G02850
AT1G02900
AT1G02920
AT1G02930
AT1G03130
AT1G03220
AT1G03240
AT1G03470
AT1G03600
AT1G03780
AT1G03790
AT1G03820
AT1G03920
AT1G04220
AT1G04240
AT1G05135
AT1G05190
AT1G05260
AT1G05340
AT1G05560
AT1G05575
AT1G05660
AT1G05680
AT1G06080
AT1G06090
AT1G06120
AT1G06265
AT1G06475
AT1G06680
AT1G06923
AT1G07135
AT1G07175
AT1G07320
AT1G07400
AT1G07590
AT1G07610
AT1G07640
AT1G07740
AT1G07790
AT1G07820
AT1G08160
AT1G08320
AT1G08380
AT1G08430
AT1G08560
AT1G08670
AT1G08880
AT1G09090
AT1G09180
AT1G09200
AT1G09340
AT1G09440
AT1G09750
AT1G09950
AT1G10370
AT1G10380
AT1G10682
AT1G11185
AT1G11190
AT1G11915
AT1G12040
AT1G12080
AT1G12090
AT1G12260
AT1G12560
AT1G12900
AT1G13340
AT1G13420
AT1G13480
AT1G13520
AT1G13670
AT1G13830
AT1G13930
AT1G14040
AT1G14120
AT1G14200
AT1G14540
AT1G14550
AT1G14730
AT1G14890
AT1G14960
AT1G15010
AT1G15080
AT1G15330
AT1G15380
AT1G15385
AT1G15520
AT1G15820
AT1G05213
AT1G16022
AT1G16030
AT1G16310
AT1G16370
AT1G16390
AT1G16510
AT1G16630
AT1G16905
AT1G17380
AT1G17420
AT1G18140
AT1G18370
AT1G18750
AT1G18880
AT1G19020
AT1G19025
AT1G19150
AT1G19450
AT1G19900
AT1G19960
AT1G19968
AT1G20020
AT1G20080
AT1G20160
AT1G20190
AT1G20340
AT1G20680
AT1G20700
AT1G20823
AT1G20850
AT1G20930
AT1G21050
AT1G21100
AT1G21110
AT1G21120
AT1G21130
AT1G21140
AT1G21310
AT1G21500
AT1G21528
AT1G22220
AT1G22710
AT1G22880
AT1G22885
AT1G22990
AT1G23010
AT1G23160
AT1G23530
AT1G23760
AT1G23800
AT1G24530
AT1G24600
AT1G25275
AT1G25320
AT1G25440
AT1G26450
AT1G26820
AT1G27030
AT1G27110
AT1G27140
AT1G27380
AT1G27440
AT1G27730
AT1G27920
AT1G27950
AT1G28290
AT1G28400
AT1G28815
AT1G29025
AT1G29160
AT1G29200
AT1G29500
AT1G29520
AT1G29910
AT1G29920
AT1G29930
AT1G30380
AT1G30700
AT1G30750
AT1G30760
AT1G30850
AT1G30870
AT1G31050
AT1G31330
AT1G31580
AT1G31935
AT1G32060
AT1G32100
AT1G32450
AT1G32470
AT1G32970
AT1G33055
AT1G33280
AT1G33340
AT1G33590
AT1G33700
AT1G34510
AT1G35910
AT1G36060
AT1G42970
AT1G43020
AT1G43160
AT1G43650
AT1G43790
AT1G43800
AT1G44110
AT1G44575
AT1G44800
AT1G44970
AT1G45145
AT1G45474
AT1G47410
AT1G47510
AT1G47600
AT1G47670
AT1G47860
AT1G48070
AT1G48750
AT1G48920
AT1G49975
AT1G50060
AT1G50490
AT1G50740
AT1G51035
AT1G51400
AT1G51470
AT1G51680
AT1G51830
AT1G51913
AT1G52040
AT1G52050
AT1G52060
AT1G52070
AT1G52140
AT1G52150
AT1G52190
AT1G52200
AT1G52220
AT1G52230
AT1G52342
AT1G52660
AT1G52690
AT1G52870
AT1G52890
AT1G53163
AT1G53540
AT1G53625
AT1G53830
AT1G54010
AT1G54050
AT1G54330
AT1G54660
AT1G54690
AT1G54780
AT1G54970
AT1G55210
AT1G55240
AT1G55330
AT1G55450
AT1G55670
AT1G55740
AT1G55910
AT1G56240
AT1G56250
AT1G57560
AT1G58007
AT1G58070
AT1G58225
AT1G58340
AT1G58360
AT1G58370
AT1G59740
AT1G08283
AT1G60030
AT1G60390
AT1G60730
AT1G60950
AT1G60989
AT1G61240
AT1G61340
AT1G61520
AT1G61560
AT1G61590
AT1G61660
AT1G61820
AT1G62380
AT1G62480
AT1G62510
AT1G62750
AT1G62975
AT1G62980
AT1G62981
AT1G62990
AT1G63030
AT1G63120
AT1G63180
AT1G64660
AT1G64700
AT1G65310
AT1G65490
AT1G65570
AT1G65690
AT1G65890
AT1G66050
AT1G66090
AT1G66140
AT1G66180
AT1G66200
AT1G66600
AT1G66690
AT1G66700
AT1G66760
AT1G66880
AT1G67090
AT1G67510
AT1G67740
AT1G67820
AT1G67850
AT1G67870
AT1G68010
AT1G68200
AT1G68238
AT1G68430
AT1G68450
AT1G68520
AT1G68530
AT1G68590
AT1G68810
AT1G69080
AT1G69572
AT1G69588
AT1G69690
AT1G69920
AT1G69930
AT1G70130
AT1G70140
AT1G70170
AT1G70370
AT1G70500
AT1G70670
AT1G70760
AT1G70850
AT1G70940
AT1G71000
AT1G71050
AT1G71140
AT1G71692
AT1G71695
AT1G71740
AT1G71870
AT1G71880
AT1G71960
AT1G72230
AT1G72310
AT1G72450
AT1G72610
AT1G72800
AT1G73260
AT1G73330
AT1G73580
AT1G73780
AT1G74100
AT1G74310
AT1G74458
AT1G74470
AT1G74930
AT1G74970
AT1G75090
AT1G75280
AT1G75500
AT1G75600
AT1G75690
AT1G75717
AT1G75750
AT1G75820
AT1G76080
AT1G76100
AT1G76210
AT1G76250
AT1G76310
AT1G76540
AT1G76800
AT1G76930
AT1G77120
AT1G77380
AT1G77525
AT1G77690
AT1G77760
AT1G77855
AT1G77885
AT1G78070
AT1G78120
AT1G78320
AT1G78520
AT1G79040
AT1G79110
AT1G79430
AT1G79620
AT1G79760
AT1G80180
AT1G80690
AT1G80820
AT2G01530
AT2G01610
AT2G01950
AT2G02000
AT2G02010
AT2G02100
AT2G02130
AT2G02230
AT2G02930
AT2G03090
AT2G03200
AT2G03500
AT2G03720
AT2G04850
AT2G05070
AT2G05100
AT2G05310
AT2G05380
AT2G05440
AT2G05510
AT2G05620
AT2G06520
AT2G10940
AT2G13360
AT2G13820
AT2G14095
AT2G14247
AT2G14290
AT2G14900
AT2G14960
AT2G15300
AT2G15310
AT2G15340
AT2G15760
AT2G15830
AT2G16005
AT2G16060
AT2G16367
AT2G16586
AT2G16720
AT2G16850
AT2G17710
AT2G17940
AT2G17972
AT2G18150
AT2G18196
AT2G18380
AT2G18690
AT2G18800
AT2G19810
AT2G20260
AT2G20290
AT2G20490
AT2G20520
AT2G20880
AT2G21050
AT2G21100
AT2G21330
AT2G21560
AT2G21610
AT2G22122
AT2G22330
AT2G22620
AT2G22850
AT2G22860
AT2G22880
AT2G22990
AT2G23060
AT2G23170
AT2G23400
AT2G23410
AT2G23620
AT2G23630
AT2G23810
AT2G24980
AT2G25060
AT2G25150
AT2G25735
AT2G25880
AT2G26380
AT2G26400
AT2G26500
AT2G26530
AT2G26560
AT2G26695
AT2G26740
AT2G26760
AT2G27370
AT2G27550
AT2G27680
AT2G27740
AT2G28110
AT2G28210
AT2G28305
AT2G28315
AT2G28410
AT2G28570
AT2G28650
AT2G28670
AT2G28700
AT2G28740
AT2G28760
AT2G28810
AT2G29170
AT2G29380
AT2G30080
AT2G30210
AT2G30400
AT2G30570
AT2G30750
AT2G30830
AT2G30860
AT2G31081
AT2G31082
AT2G31083
AT2G31085
AT2G31110
AT2G31900
AT2G31940
AT2G31945
AT2G32120
AT2G32190
AT2G32210
AT2G32275
AT2G32280
AT2G32300
AT2G32510
AT2G32540
AT2G32610
AT2G32620
AT2G32650
AT2G32990
AT2G33385
AT2G33790
AT2G33830
AT2G34060
AT2G34070
AT2G34340
AT2G34420
AT2G34430
AT2G34500
AT2G34600
AT2G34790
AT2G34810
AT2G34910
AT2G35260
AT2G35290
AT2G35370
AT2G35760
AT2G35770
AT2G35980
AT2G36100
AT2G36120
AT2G36640
AT2G36650
AT2G36950
AT2G37040
AT2G37090
AT2G37180
AT2G37470
AT2G37540
AT2G37590
AT2G37660
AT2G37700
AT2G37740
AT2G37750
AT2G37870
AT2G37880
AT2G37950
AT2G38080
AT2G38240
AT2G38320
AT2G38400
AT2G38470
AT2G38530
AT2G38640
AT2G38790
AT2G38800
AT2G38870
AT2G39040
AT2G39310
AT2G39350
AT2G39370
AT2G39380
AT2G39400
AT2G39430
AT2G39530
AT2G39700
AT2G39710
AT2G39730
AT2G39830
AT2G39980
AT2G40113
AT2G40320
AT2G40330
AT2G40340
AT2G40460
AT2G40480
AT2G40610
AT2G40890
AT2G41100
AT2G41300
AT2G41380
AT2G41730
AT2G41800
AT2G41970
AT2G42060
AT2G42110
AT2G42220
AT2G42430
AT2G42840
AT2G43000
AT2G43050
AT2G43510
AT2G43535
AT2G43560
AT2G43590
AT2G43610
AT2G43620
AT2G43870
AT2G43890
AT2G43910
AT2G44130
AT2G44300
AT2G44370
AT2G44578
AT2G45180
AT2G45210
AT2G45220
AT2G45340
AT2G45420
AT2G45470
AT2G45740
AT2G45760
AT2G46630
AT2G46650
AT2G46680
AT2G46760
AT2G46820
AT2G46890
AT2G47180
AT2G47190
AT2G47400
AT2G47450
AT2G47500
AT2G47530
AT2G47540
AT2G47630
AT2G47670
AT2G48090
AT2G48130
AT3G01260
AT3G01420
AT3G01500
AT3G01680
AT3G01950
AT3G02120
AT3G02480
AT3G02640
AT3G02885
AT3G02940
AT3G03130
AT3G03341
AT3G03500
AT3G03780
AT3G03990
AT3G04010
AT3G04070
AT3G04320
AT3G04330
AT3G05330
AT3G06210
AT3G06460
AT3G06490
AT3G07070
AT3G07425
AT3G08490
AT3G08940
AT3G09270
AT3G09390
AT3G09925
AT3G10020
AT3G10080
AT3G10340
AT3G10710
AT3G10910
AT3G11090
AT3G11260
AT3G11520
AT3G11550
AT3G11660
AT3G11930
AT3G12500
AT3G12580
AT3G12700
AT3G12870
AT3G13610
AT3G14190
AT3G14310
AT3G14415
AT3G14420
AT3G14570
AT3G14770
AT3G14780
AT3G14990
AT3G15353
AT3G15370
AT3G15450
AT3G15500
AT3G15518
AT3G15650
AT3G15670
AT3G15680
AT3G15840
AT3G16140
AT3G16330
AT3G16340
AT3G16390
AT3G16400
AT3G16440
AT3G16450
AT3G16470
AT3G16520
AT3G16530
AT3G16800
AT3G16920
AT3G17110
AT3G17520
AT3G03505
AT3G17690
AT3G17730
AT3G18170
AT3G18250
AT3G18280
AT3G18560
AT3G18660
AT3G18950
AT3G19430
AT3G19450
AT3G19615
AT3G20160
AT3G20470
AT3G21055
AT3G21270
AT3G21550
AT3G21600
AT3G21710
AT3G21720
AT3G21770
AT3G22060
AT3G22120
AT3G22210
AT3G22240
AT3G22415
AT3G22600
AT3G22620
AT3G22740
AT3G22830
AT3G22910
AT3G23060
AT3G23250
AT3G23430
AT3G23550
AT3G23730
AT3G23830
AT3G23890
AT3G24020
AT3G24310
AT3G24463
AT3G24535
AT3G24982
AT3G25190
AT3G25570
AT3G25760
AT3G25770
AT3G25930
AT3G25950
AT3G25980
AT3G26060
AT3G26570
AT3G26610
AT3G26650
AT3G27030
AT3G27060
AT3G27200
AT3G27360
AT3G27630
AT3G27690
AT3G27850
AT3G28210
AT3G28220
AT3G28455
AT3G28600
AT3G29240
AT3G29410
AT3G29430
AT3G29670
AT3G30775
AT3G32980
AT3G43250
AT3G43270
AT3G43430
AT3G43790
AT3G44220
AT3G44260
AT3G44730
AT3G45070
AT3G45130
AT3G45140
AT3G45610
AT3G45680
AT3G45700
AT3G45930
AT3G45960
AT3G45980
AT3G46080
AT3G46110
AT3G46230
AT3G46280
AT3G46320
AT3G46700
AT3G46780
AT3G46890
AT3G47070
AT3G47340
AT3G47380
AT3G47400
AT3G47470
AT3G47540
AT3G47960
AT3G48185
AT3G48510
AT3G48520
AT3G48740
AT3G48970
AT3G49120
AT3G49130
AT3G49190
AT3G49220
AT3G49330
AT3G49780
AT3G49960
AT3G50220
AT3G50260
AT3G50410
AT3G50820
AT3G50930
AT3G51030
AT3G51220
AT3G51230
AT3G51240
AT3G51280
AT3G51325
AT3G51510
AT3G51600
AT3G51670
AT3G51720
AT3G51740
AT3G52110
AT3G52400
AT3G52748
AT3G52790
AT3G52820
AT3G52920
AT3G53190
AT3G53230
AT3G53260
AT3G53620
AT3G53650
AT3G53730
AT3G53980
AT3G54040
AT3G54260
AT3G54400
AT3G54560
AT3G54580
AT3G54590
AT3G54800
AT3G54820
AT3G54890
AT3G55090
AT3G55230
AT3G55330
AT3G55660
AT3G55800
AT3G55980
AT3G55990
AT3G56100
AT3G56240
AT3G56275
AT3G56620
AT3G56730
AT3G56940
AT3G57120
AT3G57150
AT3G57180
AT3G57520
AT3G57880
AT3G58650
AT3G59060
AT3G59370
AT3G59400
AT3G59480
AT3G59710
AT3G59765
AT3G60280
AT3G60330
AT3G60490
AT3G60690
AT3G61190
AT3G61470
AT3G61490
AT3G61820
AT3G61850
AT3G61870
AT3G61880
AT3G61930
AT3G62020
AT3G62070
AT3G62160
AT3G62680
AT3G62690
AT3G62730
AT3G63140
AT3G63540
AT4G00080
AT4G00220
AT4G00360
AT4G00680
AT4G00940
AT4G01070
AT4G01150
AT4G01450
AT4G01600
AT4G01630
AT4G02090
AT4G02270
AT4G02520
AT4G02770
AT4G03210
AT4G03280
AT4G03415
AT4G04350
AT4G04460
AT4G04610
AT4G04640
AT4G04830
AT4G05100
AT4G05170
AT4G05180
AT4G05190
AT4G08160
AT4G08400
AT4G08410
AT4G08555
AT4G08685
AT4G08770
AT4G09650
AT4G09890
AT4G10310
AT4G10340
AT4G10350
AT4G10390
AT4G10500
AT4G11140
AT4G11190
AT4G11210
AT4G11211
AT4G11280
AT4G11290
AT4G11320
AT4G12510
AT4G12545
AT4G12550
AT4G12800
AT4G12970
AT4G12980
AT4G13095
AT4G13390
AT4G13395
AT4G13420
AT4G13580
AT4G13890
AT4G14010
AT4G14130
AT4G14580
AT4G14650
AT4G14940
AT4G15140
AT4G15160
AT4G15290
AT4G15300
AT4G15330
AT4G15340
AT4G15393
AT4G15530
AT4G15830
AT4G15910
AT4G16480
AT4G16990
AT4G17215
AT4G17280
AT4G17340
AT4G17785
AT4G18050
AT4G18340
AT4G18425
AT4G18510
AT4G18780
AT4G19680
AT4G19690
AT4G19720
AT4G20070
AT4G20140
AT4G20210
AT4G20240
AT4G20270
AT4G20360
AT4G20860
AT4G21280
AT4G21310
AT4G21340
AT4G21390
AT4G21440
AT4G21490
AT4G21680
AT4G22080
AT4G22212
AT4G22214
AT4G22217
AT4G22460
AT4G22610
AT4G22640
AT4G22666
AT4G22710
AT4G23180
AT4G23400
AT4G23410
AT4G23500
AT4G23590
AT4G23670
AT4G23680
AT4G23690
AT4G23800
AT4G24130
AT4G24180
AT4G24770
AT4G25050
AT4G25200
AT4G25220
AT4G25433
AT4G25480
AT4G25630
AT4G25790
AT4G25810
AT4G25820
AT4G26010
AT4G26140
AT4G26220
AT4G26260
AT4G26320
AT4G26530
AT4G26580
AT4G27230
AT4G27260
AT4G27280
AT4G27400
AT4G27410
AT4G27435
AT4G27440
AT4G27450
AT4G27520
AT4G27560
AT4G27590
AT4G27657
AT4G28140
AT4G28310
AT4G28330
AT4G28720
AT4G28750
AT4G28850
AT4G28950
AT4G29100
AT4G29690
AT4G29905
AT4G29920
AT4G30270
AT4G30280
AT4G30320
AT4G30450
AT4G30460
AT4G30670
AT4G31110
AT4G31500
AT4G31730
AT4G31800
AT4G31820
AT4G31840
AT4G31910
AT4G32260
AT4G32460
AT4G32780
AT4G32800
AT4G32880
AT4G33050
AT4G33070
AT4G33270
AT4G33330
AT4G33420
AT4G33467
AT4G33550
AT4G33560
AT4G33666
AT4G33730
AT4G33790
AT4G34050
AT4G34580
AT4G34600
AT4G34620
AT4G34920
AT4G35180
AT4G35350
AT4G35480
AT4G35620
AT4G36160
AT4G36410
AT4G36430
AT4G36610
AT4G36620
AT4G36710
AT4G36740
AT4G36850
AT4G37030
AT4G37160
AT4G37370
AT4G37390
AT4G37410
AT4G37550
AT4G37700
AT4G37730
AT4G37925
AT4G37930
AT4G37980
AT4G38340
AT4G38410
AT4G38580
AT4G38620
AT4G38970
AT4G39190
AT4G39640
AT4G39675
AT4G39700
AT4G39795
AT4G39800
AT4G39940
AT4G39950
AT4G40090
AT5G01100
AT5G01360
AT5G01530
AT5G01930
AT5G02120
AT5G02600
AT5G02640
AT5G03170
AT5G03210
AT5G03260
AT5G03545
AT5G03610
AT5G03960
AT5G04080
AT5G04120
AT5G04140
AT5G04200
AT5G04890
AT5G04960
AT5G05160
AT5G05220
AT5G05270
AT5G05500
AT5G05690
AT5G05960
AT5G05990
AT5G06090
AT5G06150
AT5G06200
AT5G06630
AT5G06640
AT5G06670
AT5G06710
AT5G06760
AT5G06839
AT5G06850
AT5G06990
AT5G07010
AT5G07030
AT5G07322
AT5G07460
AT5G07680
AT5G07800
AT5G08240
AT5G08640
AT5G09220
AT5G09440
AT5G09660
AT5G09978
AT5G10130
AT5G10390
AT5G10400
AT5G10520
AT5G10625
AT5G11070
AT5G11100
AT5G11420
AT5G12020
AT5G12030
AT5G12050
AT5G12340
AT5G12420
AT5G12870
AT5G13080
AT5G13580
AT5G13630
AT5G13870
AT5G13900
AT5G13930
AT5G14210
AT5G14230
AT5G14330
AT5G14510
AT5G14740
AT5G14920
AT5G15180
AT5G15290
AT5G15510
AT5G15630
AT5G15780
AT5G15960
AT5G15970
AT5G16010
AT5G16230
AT5G16250
AT5G16490
AT5G16600
AT5G16770
AT5G17160
AT5G17170
AT5G17420
AT5G17460
AT5G17760
AT5G17980
AT5G18680
AT5G19230
AT5G19240
AT5G19520
AT5G19530
AT5G19560
AT5G19800
AT5G20045
AT5G20230
AT5G03115
AT5G20240
AT5G20790
AT5G20820
AT5G20830
AT5G22090
AT5G22140
AT5G22410
AT5G22860
AT5G22880
AT5G23060
AT5G23120
AT5G23210
AT5G23360
AT5G23370
AT5G23420
AT5G23530
AT5G23810
AT5G23920
AT5G23980
AT5G23990
AT5G24070
AT5G24110
AT5G24160
AT5G24313
AT5G24380
AT5G24580
AT5G24640
AT5G24800
AT5G24880
AT5G25090
AT5G25160
AT5G25840
AT5G26310
AT5G26330
AT5G26340
AT5G27000
AT5G27350
AT5G27420
AT5G27690
AT5G28510
AT5G28610
AT5G34940
AT5G35110
AT5G35190
AT5G35735
AT5G35940
AT5G35960
AT5G36180
AT5G36925
AT5G37540
AT5G37660
AT5G38005
AT5G38020
AT5G38410
AT5G38420
AT5G38430
AT5G38610
AT5G38940
AT5G39050
AT5G39420
AT5G39530
AT5G39580
AT5G39610
AT5G40020
AT5G40590
AT5G40980
AT5G41040
AT5G42146
AT5G42180
AT5G42380
AT5G42600
AT5G42650
AT5G42655
AT5G42710
AT5G42830
AT5G43180
AT5G43380
AT5G43520
AT5G43580
AT5G43650
AT5G43870
AT5G44005
AT5G44030
AT5G44040
AT5G44130
AT5G44350
AT5G44417
AT5G44580
AT5G44585
AT5G44610
AT5G44680
AT5G45680
AT5G45700
AT5G45970
AT5G46110
AT5G46115
AT5G46730
AT5G46870
AT5G47450
AT5G47530
AT5G47920
AT5G48070
AT5G48310
AT5G48430
AT5G48485
AT5G48490
AT5G48540
AT5G48930
AT5G49080
AT5G49320
AT5G49520
AT5G49730
AT5G50010
AT5G50360
AT5G50720
AT5G50760
AT5G50950
AT5G51110
AT5G51680
AT5G51890
AT5G52050
AT5G52310
AT5G52470
AT5G52670
AT5G52760
AT5G52790
AT5G53380
AT5G53880
AT5G54230
AT5G54270
AT5G54370
AT5G54660
AT5G54690
AT5G54770
AT5G54980
AT5G55110
AT5G55180
AT5G55520
AT5G55970
AT5G56050
AT5G56120
AT5G56870
AT5G56970
AT5G57130
AT5G57190
AT5G57350
AT5G57510
AT5G57520
AT5G57530
AT5G57540
AT5G57560
AT5G57620
AT5G57625
AT5G57685
AT5G57770
AT5G57785
AT5G57800
AT5G57887
AT5G58010
AT5G58330
AT5G58770
AT5G58784
AT5G59080
AT5G59090
AT5G59320
AT5G59490
AT5G59690
AT5G59780
AT5G59870
AT5G59910
AT5G59970
AT5G60020
AT5G60200
AT5G60490
AT5G60520
AT5G60530
AT5G60650
AT5G60720
AT5G60930
AT5G61340
AT5G61890
AT5G62340
AT5G62350
AT5G62360
AT5G62420
AT5G62470
AT5G62480
AT5G62940
AT5G63160
AT5G63270
AT5G63350
AT5G63590
AT5G63600
AT5G63660
AT5G63710
AT5G63850
AT5G64040
AT5G64100
AT5G64120
AT5G64240
AT5G64570
AT5G64620
AT5G65140
AT5G65158
AT5G65280
AT5G65300
AT5G65360
AT5G65530
AT5G65790
AT5G65970
AT5G66230
AT5G66390
AT5G66400
AT5G66440
AT5G66570
AT5G66640
AT5G66815
AT5G09735
AT5G67210
AT5G67230
AT5G67340
AT5G67400
ATCG00020
ATCG00270
ATCG00280
ATCG00340
ATCG00440
ATCG00470
ATCG00490
ATCG00580
ATCG01110
ATMG01390

## Sheet: Ordering_genes_cortex_cells
Supplemental Data. Jean-Baptiste et al. (2019) Plant Cell 10.1105/tpc.18.00785
Description: List of 1500 genes used to create the UMAP for the 222 cortex cells (louvain component 10) in the control dataset/analysis. These genes had the highest disperion values in the amongst the cortex cells, meaning these are the top 1500 genes in terms of expression variability. Genes are listed in alphanumeric order.
Gene
AT1G01010
AT1G01100
AT1G01170
AT1G01225
AT1G01320
AT1G01470
AT1G02270
AT1G02280
AT1G02400
AT1G02560
AT1G02780
AT1G02850
AT1G02900
AT1G03130
AT1G03220
AT1G03475
AT1G03600
AT1G03680
AT1G03740
AT1G04270
AT1G04360
AT1G04420
AT1G04480
AT1G05190
AT1G05260
AT1G05340
AT1G05530
AT1G05560
AT1G05660
AT1G05680
AT1G05690
AT1G06680
AT1G06760
AT1G06800
AT1G06950
AT1G06980
AT1G07175
AT1G07180
AT1G07280
AT1G07320
AT1G07590
AT1G07610
AT1G07650
AT1G07770
AT1G07790
AT1G07820
AT1G07960
AT1G08260
AT1G08340
AT1G08360
AT1G08380
AT1G08550
AT1G08920
AT1G09080
AT1G09090
AT1G09200
AT1G09340
AT1G09530
AT1G09540
AT1G09590
AT1G09690
AT1G09750
AT1G09820
AT1G09830
AT1G09950
AT1G09970
AT1G10170
AT1G10370
AT1G10550
AT1G10682
AT1G11185
AT1G11860
AT1G11870
AT1G11900
AT1G12080
AT1G12800
AT1G12900
AT1G13420
AT1G13430
AT1G13590
AT1G13930
AT1G14150
AT1G14240
AT1G14320
AT1G14345
AT1G14455
AT1G14540
AT1G14550
AT1G14700
AT1G14870
AT1G14900
AT1G14960
AT1G14980
AT1G15010
AT1G15030
AT1G15520
AT1G15820
AT1G15980
AT1G16030
AT1G16080
AT1G16370
AT1G16610
AT1G16880
AT1G17060
AT1G17180
AT1G17340
AT1G17760
AT1G17860
AT1G18030
AT1G18080
AT1G18540
AT1G18740
AT1G18880
AT1G18890
AT1G19020
AT1G19150
AT1G19210
AT1G19400
AT1G19600
AT1G19660
AT1G19968
AT1G20020
AT1G20070
AT1G20190
AT1G20340
AT1G20440
AT1G20450
AT1G20630
AT1G20850
AT1G21065
AT1G21500
AT1G21600
AT1G21750
AT1G21910
AT1G21980
AT1G22400
AT1G22430
AT1G22530
AT1G22590
AT1G22630
AT1G22810
AT1G23040
AT1G23160
AT1G23205
AT1G23290
AT1G23310
AT1G23720
AT1G25275
AT1G26150
AT1G26370
AT1G26820
AT1G27030
AT1G27140
AT1G27670
AT1G27730
AT1G27930
AT1G28190
AT1G28290
AT1G28330
AT1G28390
AT1G29025
AT1G29050
AT1G29070
AT1G29590
AT1G29910
AT1G29920
AT1G29930
AT1G30135
AT1G30360
AT1G30380
AT1G30700
AT1G30730
AT1G31330
AT1G31580
AT1G32060
AT1G32170
AT1G32200
AT1G32470
AT1G32640
AT1G32920
AT1G32990
AT1G33120
AT1G34200
AT1G35140
AT1G35680
AT1G42970
AT1G43160
AT1G43170
AT1G43670
AT1G44000
AT1G44350
AT1G44575
AT1G45145
AT1G45474
AT1G47270
AT1G47480
AT1G47510
AT1G47820
AT1G48030
AT1G48210
AT1G48350
AT1G48490
AT1G49032
AT1G49500
AT1G49975
AT1G50660
AT1G50732
AT1G51060
AT1G51110
AT1G51400
AT1G51680
AT1G51760
AT1G52000
AT1G52220
AT1G52230
AT1G52300
AT1G52510
AT1G52690
AT1G52870
AT1G53830
AT1G54050
AT1G54110
AT1G54440
AT1G54520
AT1G54690
AT1G54780
AT1G55140
AT1G55210
AT1G55330
AT1G55450
AT1G55480
AT1G55490
AT1G55550
AT1G55670
AT1G56010
AT1G56045
AT1G56220
AT1G56660
AT1G57560
AT1G57820
AT1G58270
AT1G58340
AT1G58360
AT1G59860
AT1G59870
AT1G60730
AT1G60810
AT1G60950
AT1G61240
AT1G61380
AT1G61520
AT1G61570
AT1G08507
AT1G62320
AT1G62480
AT1G62510
AT1G62570
AT1G62750
AT1G62850
AT1G62975
AT1G62980
AT1G63720
AT1G64060
AT1G64510
AT1G64640
AT1G64720
AT1G64770
AT1G65260
AT1G65310
AT1G65490
AT1G66160
AT1G66200
AT1G66270
AT1G66280
AT1G66760
AT1G66880
AT1G67090
AT1G67340
AT1G67430
AT1G67480
AT1G67700
AT1G67740
AT1G67840
AT1G67920
AT1G68010
AT1G68520
AT1G68590
AT1G68840
AT1G69530
AT1G69740
AT1G69790
AT1G69840
AT1G69850
AT1G70070
AT1G70290
AT1G70300
AT1G70370
AT1G70600
AT1G70750
AT1G70760
AT1G70850
AT1G70940
AT1G71500
AT1G71880
AT1G72030
AT1G72230
AT1G72370
AT1G72450
AT1G72610
AT1G73060
AT1G73080
AT1G73150
AT1G73177
AT1G73260
AT1G73470
AT1G73500
AT1G73620
AT1G73885
AT1G74070
AT1G74090
AT1G74100
AT1G74430
AT1G74470
AT1G74730
AT1G74930
AT1G74970
AT1G75350
AT1G75370
AT1G75380
AT1G75460
AT1G75690
AT1G75750
AT1G75820
AT1G76080
AT1G76100
AT1G76360
AT1G76600
AT1G76650
AT1G76790
AT1G76930
AT1G77120
AT1G77450
AT1G77600
AT1G77690
AT1G77760
AT1G77940
AT1G78000
AT1G78070
AT1G78100
AT1G78340
AT1G78630
AT1G78830
AT1G78850
AT1G78860
AT1G78990
AT1G79040
AT1G79050
AT1G79220
AT1G79245
AT1G79560
AT1G79850
AT1G80120
AT1G80180
AT1G80240
AT1G80440
AT1G80640
AT2G01021
AT2G01250
AT2G01420
AT2G01590
AT2G01880
AT2G01890
AT2G02130
AT2G02230
AT2G02470
AT2G02990
AT2G03440
AT2G05070
AT2G05100
AT2G05310
AT2G05380
AT2G05620
AT2G05810
AT2G06255
AT2G06520
AT2G07080
AT2G07725
AT2G10940
AT2G13360
AT2G13820
AT2G14050
AT2G15960
AT2G16005
AT2G16367
AT2G16530
AT2G16700
AT2G16720
AT2G16900
AT2G16980
AT2G17360
AT2G17500
AT2G17840
AT2G18020
AT2G18193
AT2G18210
AT2G18690
AT2G18800
AT2G18850
AT2G18980
AT2G19720
AT2G19730
AT2G19750
AT2G20260
AT2G20390
AT2G20515
AT2G20630
AT2G20724
AT2G20770
AT2G21045
AT2G21330
AT2G21660
AT2G22690
AT2G22860
AT2G22880
AT2G22990
AT2G23120
AT2G23430
AT2G23810
AT2G23950
AT2G24060
AT2G24090
AT2G24270
AT2G24850
AT2G25080
AT2G25150
AT2G25210
AT2G25450
AT2G25480
AT2G25605
AT2G25900
AT2G25980
AT2G26150
AT2G26380
AT2G26400
AT2G26500
AT2G26530
AT2G26600
AT2G26740
AT2G27290
AT2G27310
AT2G27500
AT2G27530
AT2G27680
AT2G27710
AT2G27720
AT2G27830
AT2G27980
AT2G28000
AT2G28305
AT2G28605
AT2G28740
AT2G29460
AT2G29550
AT2G29620
AT2G29690
AT2G29980
AT2G30170
AT2G30570
AT2G30695
AT2G30860
AT2G30930
AT2G30950
AT2G31083
AT2G31270
AT2G31410
AT2G31980
AT2G32060
AT2G32150
AT2G32190
AT2G32210
AT2G32540
AT2G32560
AT2G32610
AT2G32650
AT2G32990
AT2G33450
AT2G33550
AT2G33600
AT2G33790
AT2G33800
AT2G33990
AT2G34060
AT2G34070
AT2G34420
AT2G34430
AT2G34460
AT2G34480
AT2G34500
AT2G34510
AT2G34620
AT2G34810
AT2G34920
AT2G35260
AT2G35370
AT2G35770
AT2G35960
AT2G35980
AT2G36100
AT2G36145
AT2G36220
AT2G36620
AT2G36630
AT2G36830
AT2G36890
AT2G37040
AT2G37130
AT2G37170
AT2G37180
AT2G37190
AT2G37220
AT2G37470
AT2G37660
AT2G38060
AT2G38140
AT2G38230
AT2G38240
AT2G38750
AT2G38940
AT2G39080
AT2G39350
AT2G39460
AT2G39470
AT2G39530
AT2G39705
AT2G39730
AT2G40140
AT2G40205
AT2G40430
AT2G40490
AT2G40610
AT2G40790
AT2G40880
AT2G40890
AT2G41100
AT2G41680
AT2G41800
AT2G41840
AT2G42060
AT2G42220
AT2G42600
AT2G42620
AT2G43030
AT2G43040
AT2G43150
AT2G43460
AT2G43535
AT2G43560
AT2G43590
AT2G43600
AT2G43610
AT2G43820
AT2G43910
AT2G44450
AT2G44578
AT2G44660
AT2G44790
AT2G44840
AT2G44920
AT2G45180
AT2G45220
AT2G45320
AT2G45470
AT2G45520
AT2G45740
AT2G46150
AT2G46220
AT2G46230
AT2G46280
AT2G46370
AT2G46820
AT2G46920
AT2G47110
AT2G47240
AT2G47270
AT2G47370
AT2G47400
AT2G47450
AT2G47485
AT2G47500
AT2G47610
AT2G47950
AT3G01190
AT3G01200
AT3G01440
AT3G01500
AT3G02190
AT3G02240
AT3G02480
AT3G02560
AT3G02730
AT3G02760
AT3G03270
AT3G03780
AT3G03855
AT3G03990
AT3G04010
AT3G04040
AT3G04060
AT3G04320
AT3G04400
AT3G04640
AT3G04840
AT3G04870
AT3G04920
AT3G05010
AT3G05020
AT3G05100
AT3G05200
AT3G05500
AT3G05590
AT3G05750
AT3G05880
AT3G05890
AT3G06620
AT3G66658
AT3G06680
AT3G06700
AT3G06980
AT3G07110
AT3G07430
AT3G07940
AT3G08520
AT3G08740
AT3G08760
AT3G08940
AT3G08943
AT3G09020
AT3G09200
AT3G09260
AT3G09390
AT3G09630
AT3G10020
AT3G10930
AT3G11090
AT3G11120
AT3G11260
AT3G11510
AT3G11630
AT3G11660
AT3G11930
AT3G12270
AT3G12345
AT3G12510
AT3G12580
AT3G12690
AT3G12700
AT3G12780
AT3G12965
AT3G12970
AT3G13061
AT3G13110
AT3G13120
AT3G13435
AT3G13520
AT3G13610
AT3G13650
AT3G14000
AT3G14180
AT3G14210
AT3G14225
AT3G14260
AT3G14415
AT3G14420
AT3G14850
AT3G14860
AT3G14940
AT3G15190
AT3G15356
AT3G15360
AT3G15370
AT3G15450
AT3G15670
AT3G15770
AT3G15840
AT3G15950
AT3G16080
AT3G16140
AT3G16250
AT3G16400
AT3G16410
AT3G16420
AT3G16450
AT3G16460
AT3G16520
AT3G16785
AT3G16800
AT3G17420
AT3G17450
AT3G18000
AT3G18035
AT3G18130
AT3G18280
AT3G18490
AT3G18730
AT3G18740
AT3G19240
AT3G19450
AT3G19800
AT3G19820
AT3G19900
AT3G20230
AT3G20960
AT3G21055
AT3G21240
AT3G22120
AT3G22190
AT3G22210
AT3G22230
AT3G22600
AT3G22620
AT3G22830
AT3G23090
AT3G23390
AT3G23510
AT3G23730
AT3G24300
AT3G24450
AT3G25100
AT3G25520
AT3G25545
AT3G25610
AT3G25760
AT3G25770
AT3G25920
AT3G26060
AT3G26400
AT3G26520
AT3G26570
AT3G26618
AT3G26650
AT3G26710
AT3G26740
AT3G27160
AT3G27360
AT3G27690
AT3G27830
AT3G27850
AT3G28220
AT3G28345
AT3G28550
AT3G28740
AT3G28910
AT3G29250
AT3G29410
AT3G29430
AT3G29639
AT3G06355
AT3G42820
AT3G43430
AT3G43720
AT3G44010
AT3G44260
AT3G44860
AT3G44870
AT3G44890
AT3G45030
AT3G45050
AT3G45070
AT3G45140
AT3G45650
AT3G46170
AT3G46280
AT3G46560
AT3G46660
AT3G46780
AT3G46990
AT3G47010
AT3G47070
AT3G47250
AT3G47340
AT3G47380
AT3G47450
AT3G47470
AT3G47620
AT3G47650
AT3G47710
AT3G48350
AT3G48420
AT3G48520
AT3G48560
AT3G48730
AT3G48920
AT3G48930
AT3G49000
AT3G49010
AT3G49310
AT3G49470
AT3G49780
AT3G49910
AT3G49930
AT3G50260
AT3G50430
AT3G50640
AT3G50685
AT3G50800
AT3G50820
AT3G50970
AT3G51240
AT3G51360
AT3G51450
AT3G51510
AT3G51660
AT3G51670
AT3G51980
AT3G52100
AT3G52140
AT3G52150
AT3G52380
AT3G52400
AT3G52450
AT3G52590
AT3G52748
AT3G52905
AT3G52920
AT3G52940
AT3G52960
AT3G53260
AT3G53420
AT3G53430
AT3G53460
AT3G53470
AT3G53650
AT3G53730
AT3G53740
AT3G53750
AT3G53870
AT3G53890
AT3G54050
AT3G54210
AT3G54400
AT3G54560
AT3G54750
AT3G54810
AT3G54890
AT3G54900
AT3G55150
AT3G55330
AT3G55800
AT3G55980
AT3G56020
AT3G56160
AT3G56240
AT3G56340
AT3G56650
AT3G56880
AT3G56910
AT3G56940
AT3G57020
AT3G57450
AT3G57520
AT3G58600
AT3G59040
AT3G59060
AT3G59220
AT3G59370
AT3G59400
AT3G59540
AT3G59710
AT3G59730
AT3G59765
AT3G59850
AT3G59940
AT3G60020
AT3G60245
AT3G60320
AT3G60450
AT3G60530
AT3G60770
AT3G61110
AT3G61190
AT3G61430
AT3G61470
AT3G61870
AT3G62030
AT3G62250
AT3G62360
AT3G62410
AT3G62530
AT3G62600
AT3G62700
AT3G62750
AT3G62860
AT3G62870
AT3G63140
AT3G63490
AT3G63540
AT4G00100
AT4G00165
AT4G00440
AT4G01050
AT4G01070
AT4G01150
AT4G01310
AT4G01460
AT4G01525
AT4G01630
AT4G01870
AT4G01883
AT4G02380
AT4G02425
AT4G02430
AT4G02770
AT4G02790
AT4G03190
AT4G03280
AT4G04020
AT4G04320
AT4G04610
AT4G04640
AT4G05100
AT4G05120
AT4G05180
AT4G06746
AT4G08250
AT4G08310
AT4G08850
AT4G09030
AT4G09040
AT4G09320
AT4G09650
AT4G10070
AT4G10340
AT4G10450
AT4G10640
AT4G11175
AT4G11190
AT4G11210
AT4G11280
AT4G11290
AT4G11350
AT4G12000
AT4G12510
AT4G12520
AT4G12545
AT4G12550
AT4G12720
AT4G12800
AT4G12840
AT4G12970
AT4G13250
AT4G13340
AT4G13395
AT4G13500
AT4G14010
AT4G14130
AT4G14320
AT4G15000
AT4G15120
AT4G15160
AT4G15330
AT4G15610
AT4G15910
AT4G16410
AT4G16563
AT4G16720
AT4G16920
AT4G16980
AT4G17010
AT4G17280
AT4G17340
AT4G17390
AT4G17470
AT4G17560
AT4G17600
AT4G17610
AT4G17810
AT4G18010
AT4G18100
AT4G18390
AT4G18480
AT4G18640
AT4G18730
AT4G18950
AT4G19030
AT4G19230
AT4G19450
AT4G19865
AT4G20140
AT4G20360
AT4G20830
AT4G21280
AT4G21440
AT4G21840
AT4G21860
AT4G22190
AT4G22212
AT4G22230
AT4G22460
AT4G22666
AT4G22890
AT4G23180
AT4G23400
AT4G23670
AT4G23690
AT4G23800
AT4G24190
AT4G24350
AT4G24380
AT4G24770
AT4G24960
AT4G25050
AT4G25080
AT4G25100
AT4G25470
AT4G25480
AT4G25740
AT4G26220
AT4G26320
AT4G26530
AT4G26555
AT4G26860
AT4G27090
AT4G27260
AT4G27410
AT4G27440
AT4G27450
AT4G27520
AT4G27654
AT4G27657
AT4G27700
AT4G27860
AT4G27970
AT4G28080
AT4G28180
AT4G28290
AT4G28660
AT4G28750
AT4G28990
AT4G29060
AT4G29140
AT4G29390
AT4G29690
AT4G29700
AT4G29720
AT4G29780
AT4G30270
AT4G30280
AT4G30290
AT4G30400
AT4G08315
AT4G30720
AT4G31320
AT4G31500
AT4G31700
AT4G31770
AT4G31780
AT4G31800
AT4G31985
AT4G32260
AT4G32450
AT4G32460
AT4G33010
AT4G33120
AT4G33300
AT4G08785
AT4G33467
AT4G33790
AT4G33865
AT4G34050
AT4G34160
AT4G34190
AT4G34200
AT4G34280
AT4G34620
AT4G34670
AT4G34710
AT4G34760
AT4G34870
AT4G35250
AT4G35300
AT4G35360
AT4G35680
AT4G35685
AT4G35750
AT4G36080
AT4G36500
AT4G36710
AT4G36740
AT4G36810
AT4G36850
AT4G36950
AT4G36990
AT4G37190
AT4G37250
AT4G37370
AT4G37400
AT4G37410
AT4G37520
AT4G37640
AT4G37710
AT4G37790
AT4G37870
AT4G37925
AT4G37930
AT4G37980
AT4G38400
AT4G38580
AT4G38620
AT4G38740
AT4G38810
AT4G38970
AT4G39090
AT4G39200
AT4G39300
AT4G39640
AT4G39710
AT4G39800
AT4G39970
AT5G01015
AT5G01100
AT5G01210
AT5G01530
AT5G01600
AT5G02000
AT5G02120
AT5G02230
AT5G02450
AT5G02500
AT5G02550
AT5G02610
AT5G02870
AT5G02940
AT5G02960
AT5G03210
AT5G03610
AT5G03850
AT5G04120
AT5G04140
AT5G04340
AT5G05060
AT5G05210
AT5G05270
AT5G05440
AT5G05550
AT5G05600
AT5G05690
AT5G05740
AT5G05870
AT5G06130
AT5G06265
AT5G06290
AT5G06320
AT5G06580
AT5G06760
AT5G06839
AT5G06850
AT5G06860
AT5G06980
AT5G07010
AT5G07020
AT5G07030
AT5G07090
AT5G07322
AT5G07440
AT5G07460
AT5G07710
AT5G07810
AT5G08280
AT5G08540
AT5G08710
AT5G08720
AT5G09440
AT5G09510
AT5G09660
AT5G09995
AT5G10130
AT5G10400
AT5G10510
AT5G10630
AT5G10695
AT5G10770
AT5G10800
AT5G10990
AT5G11010
AT5G11070
AT5G11150
AT5G11230
AT5G11420
AT5G11480
AT5G12030
AT5G12170
AT5G12340
AT5G13200
AT5G02045
AT5G13220
AT5G13510
AT5G13630
AT5G13750
AT5G13870
AT5G13910
AT5G13990
AT5G14120
AT5G14320
AT5G14330
AT5G14740
AT5G14910
AT5G15180
AT5G15200
AT5G15220
AT5G15780
AT5G15850
AT5G15960
AT5G15970
AT5G16010
AT5G16030
AT5G16130
AT5G16400
AT5G16630
AT5G17170
AT5G17460
AT5G17670
AT5G17840
AT5G17870
AT5G17880
AT5G18380
AT5G02895
AT5G19110
AT5G19140
AT5G19230
AT5G19240
AT5G19520
AT5G19670
AT5G19855
AT5G19940
AT5G20160
AT5G20230
AT5G20250
AT5G20290
AT5G20630
AT5G20820
AT5G20830
AT5G20890
AT5G22210
AT5G22440
AT5G22880
AT5G22920
AT5G23060
AT5G23120
AT5G23310
AT5G23340
AT5G23740
AT5G23750
AT5G23820
AT5G23860
AT5G24110
AT5G24140
AT5G24314
AT5G24490
AT5G24580
AT5G24590
AT5G25110
AT5G25754
AT5G25757
AT5G25930
AT5G26030
AT5G26260
AT5G26270
AT5G26280
AT5G26310
AT5G26340
AT5G26742
AT5G26660
AT5G26910
AT5G27420
AT5G27730
AT5G27770
AT5G27850
AT5G28060
AT5G28500
AT5G28750
AT5G30510
AT5G35170
AT5G35735
AT5G35753
AT5G35940
AT5G35995
AT5G37540
AT5G38020
AT5G38030
AT5G38410
AT5G38420
AT5G38430
AT5G38520
AT5G38660
AT5G39050
AT5G39530
AT5G39580
AT5G39610
AT5G39740
AT5G40230
AT5G40390
AT5G40590
AT5G40690
AT5G40950
AT5G41520
AT5G42020
AT5G42030
AT5G42500
AT5G42580
AT5G42600
AT5G42650
AT5G43270
AT5G43350
AT5G43400
AT5G43650
AT5G43750
AT5G44130
AT5G44380
AT5G44417
AT5G44520
AT5G44580
AT5G44650
AT5G45280
AT5G45500
AT5G45680
AT5G45775
AT5G46110
AT5G46490
AT5G46690
AT5G46890
AT5G46900
AT5G47080
AT5G47110
AT5G47190
AT5G47210
AT5G47370
AT5G47450
AT5G47680
AT5G47700
AT5G47930
AT5G47980
AT5G47990
AT5G48000
AT5G48010
AT5G48180
AT5G48480
AT5G48485
AT5G48490
AT5G48530
AT5G48540
AT5G48760
AT5G48850
AT5G48870
AT5G49450
AT5G49530
AT5G49730
AT5G49900
AT5G50350
AT5G50810
AT5G51010
AT5G51110
AT5G51720
AT5G52020
AT5G52310
AT5G52960
AT5G53370
AT5G53490
AT5G53880
AT5G54160
AT5G54165
AT5G54170
AT5G54190
AT5G54270
AT5G54300
AT5G54400
AT5G54470
AT5G54600
AT5G54770
AT5G54940
AT5G54970
AT5G54980
AT5G55090
AT5G55180
AT5G55250
AT5G56540
AT5G56670
AT5G56710
AT5G56930
AT5G56980
AT5G57120
AT5G57170
AT5G57290
AT5G57345
AT5G57560
AT5G57620
AT5G57770
AT5G57780
AT5G57785
AT5G57887
AT5G58010
AT5G58250
AT5G58330
AT5G58350
AT5G58420
AT5G59090
AT5G59220
AT5G59490
AT5G59520
AT5G59690
AT5G59850
AT5G59870
AT5G59910
AT5G60190
AT5G60390
AT5G60660
AT5G60950
AT5G61040
AT5G61170
AT5G61280
AT5G61340
AT5G61410
AT5G61790
AT5G61890
AT5G62350
AT5G62420
AT5G62430
AT5G62520
AT5G62720
AT5G62980
AT5G63270
AT5G63310
AT5G63350
AT5G63450
AT5G63595
AT5G63600
AT5G64040
AT5G64100
AT5G64140
AT5G64260
AT5G64480
AT5G64570
AT5G64750
AT5G64980
AT5G65010
AT5G65207
AT5G65220
AT5G65240
AT5G65260
AT5G65360
AT5G65630
AT5G65870
AT5G66070
AT5G66190
AT5G66330
AT5G66570
AT5G66580
AT5G66590
AT5G67020
AT5G67030
AT5G67160
ATCG00020
ATCG00040
ATCG00120
ATCG00130
ATCG00160
ATCG00170
ATCG00180
ATCG00190
ATCG00220
ATCG00280
ATCG00300
ATCG00340
ATCG00380
ATCG00420
ATCG00440
ATCG00470
ATCG00480
ATCG00490
ATCG00530
ATCG00540
ATCG00560
ATCG00580
ATCG00630
ATCG00660
ATCG00680
ATCG00720
ATCG00740
ATCG00790
ATCG00800
ATCG00810
ATCG00820
ATCG01020
ATCG01040
ATCG01050
ATCG01070
ATCG01100
ATCG01130
ATMG00020
ATMG00090
ATMG00570

## Sheet: Ordering_genes_stele_cells
Supplemental Data. Jean-Baptiste et al. (2019) Plant Cell 10.1105/tpc.18.00785
Description: List of 1500 genes used to create the UMAP for the 508 stele cells (louvain component 3, louvain component 4, and louvain component 7) in the control dataset/analysis. These genes had the highest disperion values in the amongst the cortex cells, meaning these are the top 1500 genes in terms of expression variability. Genes are listed in alphanumeric order.
Gene
AT1G01010
AT1G01370
AT1G01470
AT1G01570
AT1G01900
AT1G01990
AT1G02335
AT1G02400
AT1G02460
AT1G02640
AT1G02705
AT1G02860
AT1G02900
AT1G02930
AT1G03090
AT1G03220
AT1G03440
AT1G03820
AT1G04020
AT1G04040
AT1G04240
AT1G04490
AT1G05190
AT1G05260
AT1G05280
AT1G05340
AT1G05660
AT1G05680
AT1G05835
AT1G06090
AT1G06640
AT1G06760
AT1G07000
AT1G07135
AT1G07150
AT1G07175
AT1G07400
AT1G07590
AT1G07610
AT1G07640
AT1G07790
AT1G07820
AT1G07985
AT1G08050
AT1G08160
AT1G08340
AT1G08880
AT1G08920
AT1G09180
AT1G09200
AT1G09440
AT1G09750
AT1G09940
AT1G09950
AT1G10170
AT1G10370
AT1G10380
AT1G10530
AT1G11190
AT1G11320
AT1G11915
AT1G12010
AT1G12090
AT1G12260
AT1G12380
AT1G12420
AT1G12610
AT1G12740
AT1G12780
AT1G13245
AT1G13340
AT1G13420
AT1G13480
AT1G13930
AT1G14040
AT1G14080
AT1G14220
AT1G14350
AT1G14730
AT1G14870
AT1G14890
AT1G14960
AT1G15010
AT1G15040
AT1G15080
AT1G15190
AT1G15330
AT1G15380
AT1G15385
AT1G15520
AT1G05213
AT1G16022
AT1G16030
AT1G16310
AT1G16370
AT1G16850
AT1G17145
AT1G17170
AT1G17180
AT1G17340
AT1G17380
AT1G17420
AT1G18140
AT1G18300
AT1G18460
AT1G18740
AT1G18880
AT1G18980
AT1G19020
AT1G19300
AT1G19700
AT1G19770
AT1G19850
AT1G19900
AT1G19960
AT1G19968
AT1G20160
AT1G20190
AT1G20700
AT1G20823
AT1G20850
AT1G21050
AT1G21100
AT1G21140
AT1G21310
AT1G21528
AT1G21529
AT1G21910
AT1G22050
AT1G22065
AT1G22190
AT1G22220
AT1G22280
AT1G22400
AT1G22550
AT1G22710
AT1G22810
AT1G22880
AT1G22985
AT1G23010
AT1G23160
AT1G23205
AT1G23340
AT1G23460
AT1G23530
AT1G23720
AT1G23800
AT1G23995
AT1G24530
AT1G24600
AT1G25275
AT1G25400
AT1G25422
AT1G26450
AT1G26810
AT1G26820
AT1G26945
AT1G27030
AT1G27380
AT1G27440
AT1G27670
AT1G27690
AT1G27730
AT1G27920
AT1G28290
AT1G28330
AT1G28370
AT1G28380
AT1G28390
AT1G29025
AT1G29071
AT1G29200
AT1G29520
AT1G30040
AT1G30135
AT1G30260
AT1G30400
AT1G30545
AT1G30700
AT1G30760
AT1G30820
AT1G30900
AT1G31050
AT1G31258
AT1G32100
AT1G32170
AT1G32450
AT1G32860
AT1G32920
AT1G32970
AT1G33280
AT1G33340
AT1G33590
AT1G33700
AT1G33750
AT1G33800
AT1G35780
AT1G35830
AT1G35910
AT1G36060
AT1G37130
AT1G43160
AT1G43790
AT1G44318
AT1G44350
AT1G44800
AT1G44830
AT1G45130
AT1G45145
AT1G47210
AT1G47410
AT1G47480
AT1G47600
AT1G47670
AT1G48750
AT1G48920
AT1G49030
AT1G49450
AT1G50060
AT1G50740
AT1G51060
AT1G51090
AT1G51470
AT1G51680
AT1G51700
AT1G51760
AT1G52050
AT1G52060
AT1G52070
AT1G52150
AT1G52190
AT1G52342
AT1G52690
AT1G52890
AT1G53163
AT1G53200
AT1G53540
AT1G53708
AT1G53830
AT1G54000
AT1G54010
AT1G54030
AT1G54050
AT1G54120
AT1G54330
AT1G54410
AT1G54530
AT1G54575
AT1G54660
AT1G54690
AT1G55210
AT1G55850
AT1G55910
AT1G56240
AT1G56250
AT1G56600
AT1G56630
AT1G56660
AT1G57990
AT1G58007
AT1G58070
AT1G58225
AT1G58270
AT1G58340
AT1G58360
AT1G58370
AT1G59870
AT1G08283
AT1G59990
AT1G60030
AT1G60190
AT1G60730
AT1G60750
AT1G60810
AT1G60989
AT1G61660
AT1G61820
AT1G61870
AT1G61890
AT1G62380
AT1G62570
AT1G62770
AT1G62930
AT1G62981
AT1G62990
AT1G63030
AT1G63090
AT1G63120
AT1G63180
AT1G63670
AT1G64390
AT1G64530
AT1G64660
AT1G64950
AT1G65310
AT1G65890
AT1G66050
AT1G66140
AT1G66180
AT1G66200
AT1G66270
AT1G66280
AT1G66600
AT1G66690
AT1G66760
AT1G66800
AT1G66810
AT1G66880
AT1G67510
AT1G67820
AT1G67920
AT1G68150
AT1G68200
AT1G68238
AT1G68340
AT1G68430
AT1G68620
AT1G68810
AT1G69050
AT1G69080
AT1G69530
AT1G69572
AT1G69580
AT1G69588
AT1G69690
AT1G69850
AT1G70130
AT1G70500
AT1G70550
AT1G70670
AT1G70690
AT1G70800
AT1G70850
AT1G71000
AT1G71050
AT1G71695
AT1G71697
AT1G71870
AT1G71930
AT1G72060
AT1G72200
AT1G72230
AT1G72450
AT1G72520
AT1G72800
AT1G73080
AT1G73165
AT1G73330
AT1G73540
AT1G73750
AT1G73780
AT1G74100
AT1G74280
AT1G74310
AT1G74458
AT1G74930
AT1G75090
AT1G75210
AT1G75280
AT1G75410
AT1G75500
AT1G75620
AT1G75717
AT1G75780
AT1G75820
AT1G76090
AT1G76640
AT1G76650
AT1G76790
AT1G76800
AT1G76930
AT1G76960
AT1G77120
AT1G77280
AT1G77380
AT1G77570
AT1G77690
AT1G77760
AT1G77855
AT1G77885
AT1G78070
AT1G78120
AT1G78230
AT1G78340
AT1G78520
AT1G78850
AT1G79110
AT1G79245
AT1G79420
AT1G79430
AT1G79620
AT1G79640
AT1G79760
AT1G79910
AT1G80110
AT1G80120
AT1G80180
AT1G80240
AT1G80380
AT1G80820
AT1G80840
AT2G01430
AT2G01530
AT2G01610
AT2G01950
AT2G02000
AT2G02010
AT2G02100
AT2G02230
AT2G03090
AT2G03200
AT2G03440
AT2G03500
AT2G03760
AT2G03830
AT2G04795
AT2G04850
AT2G05440
AT2G05510
AT2G05940
AT2G06050
AT2G14247
AT2G14290
AT2G14900
AT2G14960
AT2G15310
AT2G15390
AT2G15830
AT2G16005
AT2G16586
AT2G16660
AT2G16700
AT2G16720
AT2G16740
AT2G16850
AT2G16900
AT2G17280
AT2G17330
AT2G17500
AT2G17660
AT2G17710
AT2G17840
AT2G17940
AT2G18196
AT2G18210
AT2G18380
AT2G18690
AT2G18700
AT2G18800
AT2G18980
AT2G19460
AT2G19580
AT2G19810
AT2G20100
AT2G20515
AT2G20562
AT2G20880
AT2G21050
AT2G21180
AT2G21187
AT2G21560
AT2G22122
AT2G22330
AT2G22500
AT2G22760
AT2G22860
AT2G22880
AT2G23110
AT2G23410
AT2G23560
AT2G23630
AT2G23810
AT2G23960
AT2G24580
AT2G24850
AT2G25050
AT2G25450
AT2G25460
AT2G25690
AT2G25900
AT2G25980
AT2G26380
AT2G26400
AT2G26530
AT2G26695
AT2G26750
AT2G26800
AT2G27140
AT2G27310
AT2G27389
AT2G27550
AT2G27740
AT2G27830
AT2G28110
AT2G28200
AT2G28305
AT2G28315
AT2G28410
AT2G28570
AT2G28650
AT2G28670
AT2G28720
AT2G28740
AT2G28760
AT2G28950
AT2G29380
AT2G29450
AT2G29460
AT2G29500
AT2G29980
AT2G29995
AT2G30080
AT2G30130
AT2G30140
AT2G30220
AT2G30340
AT2G30550
AT2G30830
AT2G30860
AT2G31081
AT2G31082
AT2G31083
AT2G31085
AT2G31190
AT2G31280
AT2G31570
AT2G31880
AT2G31940
AT2G32020
AT2G32140
AT2G32150
AT2G32190
AT2G32200
AT2G32210
AT2G32275
AT2G32280
AT2G32500
AT2G32510
AT2G32990
AT2G33385
AT2G33580
AT2G33790
AT2G33830
AT2G34060
AT2G34070
AT2G34410
AT2G34420
AT2G34500
AT2G34600
AT2G34790
AT2G34810
AT2G35290
AT2G35600
AT2G35710
AT2G35760
AT2G35770
AT2G35930
AT2G36120
AT2G36220
AT2G36380
AT2G36400
AT2G36640
AT2G36650
AT2G36950
AT2G37040
AT2G37090
AT2G37180
AT2G37430
AT2G37470
AT2G37580
AT2G37590
AT2G37700
AT2G37750
AT2G37870
AT2G37880
AT2G38080
AT2G38240
AT2G38250
AT2G38320
AT2G38470
AT2G38530
AT2G38640
AT2G38750
AT2G38800
AT2G39010
AT2G39040
AT2G39110
AT2G39350
AT2G39370
AT2G39400
AT2G39530
AT2G39660
AT2G39700
AT2G39710
AT2G39830
AT2G40000
AT2G40100
AT2G40320
AT2G40340
AT2G40460
AT2G40480
AT2G40610
AT2G41010
AT2G41100
AT2G41300
AT2G41730
AT2G41800
AT2G42430
AT2G42760
AT2G43050
AT2G43120
AT2G43535
AT2G43590
AT2G43610
AT2G43820
AT2G44080
AT2G44130
AT2G44300
AT2G44940
AT2G45180
AT2G45220
AT2G45340
AT2G45400
AT2G45420
AT2G45450
AT2G45760
AT2G45890
AT2G46370
AT2G46400
AT2G46630
AT2G46680
AT2G46710
AT2G46760
AT2G46890
AT2G47140
AT2G47190
AT2G47260
AT2G47670
AT2G47890
AT2G47950
AT2G48090
AT3G01070
AT3G01190
AT3G01260
AT3G01290
AT3G01950
AT3G02240
AT3G02480
AT3G02840
AT3G02885
AT3G03270
AT3G03280
AT3G03341
AT3G03500
AT3G03780
AT3G03990
AT3G04010
AT3G04320
AT3G04330
AT3G04640
AT3G04650
AT3G04720
AT3G05390
AT3G05858
AT3G05880
AT3G06490
AT3G06920
AT3G07390
AT3G07410
AT3G07425
AT3G07580
AT3G08490
AT3G08500
AT3G09260
AT3G09350
AT3G09390
AT3G09480
AT3G09922
AT3G09925
AT3G09940
AT3G09950
AT3G10020
AT3G10080
AT3G10300
AT3G10340
AT3G10480
AT3G10690
AT3G10740
AT3G10930
AT3G11170
AT3G11490
AT3G11930
AT3G12500
AT3G12510
AT3G12580
AT3G12610
AT3G12730
AT3G13275
AT3G13435
AT3G13600
AT3G13610
AT3G13650
AT3G13730
AT3G13790
AT3G14280
AT3G14362
AT3G14395
AT3G14440
AT3G14530
AT3G14560
AT3G14570
AT3G14660
AT3G14770
AT3G14780
AT3G15250
AT3G15353
AT3G15370
AT3G15518
AT3G15540
AT3G15650
AT3G15680
AT3G15810
AT3G15950
AT3G16330
AT3G16400
AT3G16410
AT3G16420
AT3G16440
AT3G16450
AT3G16460
AT3G16470
AT3G16800
AT3G16920
AT3G17110
AT3G17520
AT3G03505
AT3G17690
AT3G17730
AT3G18280
AT3G18660
AT3G18670
AT3G18950
AT3G19200
AT3G19300
AT3G19390
AT3G19430
AT3G20340
AT3G20370
AT3G20670
AT3G20860
AT3G20940
AT3G21270
AT3G21305
AT3G21510
AT3G21550
AT3G21600
AT3G21770
AT3G21890
AT3G22240
AT3G22415
AT3G22540
AT3G22600
AT3G22620
AT3G22740
AT3G22830
AT3G22890
AT3G22910
AT3G23250
AT3G23430
AT3G23590
AT3G23730
AT3G23810
AT3G24240
AT3G24310
AT3G24450
AT3G24535
AT3G25190
AT3G25290
AT3G25570
AT3G25597
AT3G25770
AT3G25780
AT3G25900
AT3G25930
AT3G04975
AT3G26520
AT3G26570
AT3G26610
AT3G27030
AT3G27060
AT3G27070
AT3G27200
AT3G27360
AT3G27630
AT3G28210
AT3G28345
AT3G28455
AT3G28550
AT3G28600
AT3G28740
AT3G29240
AT3G29250
AT3G29360
AT3G29670
AT3G42950
AT3G43190
AT3G43250
AT3G43270
AT3G43790
AT3G43800
AT3G44220
AT3G44260
AT3G44310
AT3G44320
AT3G44326
AT3G44480
AT3G44730
AT3G44750
AT3G44860
AT3G44870
AT3G45010
AT3G45610
AT3G45640
AT3G45680
AT3G45700
AT3G45730
AT3G45930
AT3G45960
AT3G45970
AT3G45980
AT3G46030
AT3G46080
AT3G46110
AT3G46230
AT3G46280
AT3G46320
AT3G46700
AT3G46890
AT3G47340
AT3G47380
AT3G47400
AT3G47470
AT3G47540
AT3G47960
AT3G48185
AT3G48340
AT3G48360
AT3G48390
AT3G48510
AT3G48520
AT3G48740
AT3G48940
AT3G48970
AT3G49190
AT3G49220
AT3G49330
AT3G49570
AT3G49780
AT3G49845
AT3G50220
AT3G50410
AT3G50640
AT3G50930
AT3G50970
AT3G51030
AT3G51220
AT3G51325
AT3G51380
AT3G51660
AT3G51670
AT3G51680
AT3G52820
AT3G52870
AT3G52900
AT3G53010
AT3G53190
AT3G53260
AT3G53270
AT3G53350
AT3G53480
AT3G53600
AT3G53620
AT3G53650
AT3G53730
AT3G53810
AT3G53980
AT3G54040
AT3G54140
AT3G54260
AT3G54400
AT3G54560
AT3G54580
AT3G54810
AT3G54820
AT3G55690
AT3G55720
AT3G55840
AT3G55940
AT3G55980
AT3G55990
AT3G56275
AT3G56620
AT3G56730
AT3G57150
AT3G57450
AT3G57520
AT3G58650
AT3G58660
AT3G58790
AT3G59150
AT3G59210
AT3G59370
AT3G59480
AT3G59710
AT3G59930
AT3G59940
AT3G60110
AT3G60450
AT3G60530
AT3G60690
AT3G61190
AT3G61430
AT3G61490
AT3G61820
AT3G61880
AT3G62020
AT3G62070
AT3G62160
AT3G62270
AT3G62680
AT3G62690
AT3G63200
AT4G00080
AT4G00220
AT4G00305
AT4G00330
AT4G01070
AT4G01110
AT4G01240
AT4G01250
AT4G01360
AT4G01450
AT4G01480
AT4G01600
AT4G01630
AT4G01670
AT4G01750
AT4G01870
AT4G01950
AT4G02170
AT4G02290
AT4G02520
AT4G03210
AT4G03415
AT4G04460
AT4G04610
AT4G04830
AT4G04840
AT4G08040
AT4G08160
AT4G08555
AT4G08685
AT4G08770
AT4G09890
AT4G09990
AT4G10310
AT4G10350
AT4G10380
AT4G10390
AT4G10500
AT4G11140
AT4G11190
AT4G11280
AT4G11290
AT4G12410
AT4G12510
AT4G12520
AT4G12545
AT4G12550
AT4G12680
AT4G12910
AT4G12980
AT4G13180
AT4G13235
AT4G13395
AT4G14200
AT4G14560
AT4G14580
AT4G14640
AT4G14650
AT4G14690
AT4G14940
AT4G15120
AT4G15140
AT4G15160
AT4G15215
AT4G15270
AT4G15330
AT4G15340
AT4G15393
AT4G15530
AT4G15550
AT4G15610
AT4G15910
AT4G16190
AT4G16480
AT4G16500
AT4G17340
AT4G17490
AT4G17540
AT4G18050
AT4G18280
AT4G18340
AT4G18425
AT4G18440
AT4G18510
AT4G18550
AT4G18640
AT4G18780
AT4G18950
AT4G19030
AT4G19200
AT4G19230
AT4G19460
AT4G19680
AT4G20000
AT4G20070
AT4G20140
AT4G20240
AT4G20270
AT4G20320
AT4G20362
AT4G20830
AT4G20860
AT4G21310
AT4G21490
AT4G21500
AT4G21680
AT4G21830
AT4G21850
AT4G22212
AT4G22214
AT4G22460
AT4G22590
AT4G22666
AT4G22710
AT4G22890
AT4G22910
AT4G22920
AT4G23060
AT4G23410
AT4G23500
AT4G23590
AT4G23670
AT4G23680
AT4G23690
AT4G23820
AT4G24240
AT4G24380
AT4G25170
AT4G25200
AT4G25310
AT4G25380
AT4G25433
AT4G25470
AT4G25480
AT4G25630
AT4G25700
AT4G25780
AT4G25810
AT4G26010
AT4G26580
AT4G27230
AT4G27260
AT4G27280
AT4G27400
AT4G27410
AT4G27435
AT4G27450
AT4G27520
AT4G27560
AT4G27590
AT4G27657
AT4G27970
AT4G28040
AT4G28140
AT4G28250
AT4G28310
AT4G28330
AT4G28703
AT4G28930
AT4G29690
AT4G29700
AT4G29720
AT4G29750
AT4G29780
AT4G29905
AT4G29920
AT4G29930
AT4G29950
AT4G30080
AT4G30170
AT4G30280
AT4G30290
AT4G30370
AT4G30450
AT4G30460
AT4G30530
AT4G30670
AT4G31320
AT4G31470
AT4G31500
AT4G31550
AT4G31730
AT4G31780
AT4G31800
AT4G31820
AT4G32000
AT4G32460
AT4G32780
AT4G32800
AT4G32880
AT4G33150
AT4G33330
AT4G33420
AT4G33467
AT4G33550
AT4G33666
AT4G33930
AT4G34131
AT4G34150
AT4G34160
AT4G34480
AT4G34590
AT4G34600
AT4G34920
AT4G35160
AT4G35180
AT4G35350
AT4G35480
AT4G35840
AT4G35985
AT4G36160
AT4G36230
AT4G36360
AT4G36410
AT4G36500
AT4G36620
AT4G36740
AT4G36840
AT4G36880
AT4G36950
AT4G37160
AT4G37370
AT4G37390
AT4G37410
AT4G37450
AT4G37730
AT4G37790
AT4G37870
AT4G38620
AT4G38810
AT4G38950
AT4G39190
AT4G39320
AT4G39640
AT4G39670
AT4G39675
AT4G39700
AT4G39780
AT4G39795
AT4G39800
AT4G39940
AT4G39950
AT4G40090
AT5G01075
AT5G01100
AT5G01360
AT5G01380
AT5G01730
AT5G01750
AT5G01890
AT5G01930
AT5G02010
AT5G02230
AT5G02260
AT5G02380
AT5G02420
AT5G02600
AT5G02640
AT5G03150
AT5G03170
AT5G03204
AT5G03210
AT5G03260
AT5G03380
AT5G03510
AT5G03760
AT5G03960
AT5G04080
AT5G04120
AT5G04200
AT5G04340
AT5G04890
AT5G05220
AT5G05270
AT5G05440
AT5G05600
AT5G05960
AT5G05990
AT5G06320
AT5G06670
AT5G06710
AT5G06730
AT5G06760
AT5G06850
AT5G06860
AT5G07000
AT5G07010
AT5G07030
AT5G07040
AT5G07080
AT5G07322
AT5G07440
AT5G07460
AT5G07680
AT5G07800
AT5G08370
AT5G09220
AT5G09440
AT5G10130
AT5G10390
AT5G10400
AT5G10625
AT5G11070
AT5G11100
AT5G11650
AT5G11670
AT5G12010
AT5G12020
AT5G12030
AT5G12050
AT5G12300
AT5G12870
AT5G12940
AT5G13190
AT5G13200
AT5G13220
AT5G13750
AT5G13930
AT5G14210
AT5G14230
AT5G14330
AT5G14510
AT5G14570
AT5G14640
AT5G14730
AT5G15490
AT5G15630
AT5G15960
AT5G15970
AT5G16010
AT5G16170
AT5G16453
AT5G16490
AT5G16930
AT5G17420
AT5G17460
AT5G17650
AT5G17760
AT5G17820
AT5G17980
AT5G18130
AT5G18310
AT5G18460
AT5G18860
AT5G19340
AT5G19530
AT5G20045
AT5G20160
AT5G20230
AT5G20320
AT5G20820
AT5G20830
AT5G22090
AT5G22250
AT5G22740
AT5G22860
AT5G22880
AT5G23100
AT5G23210
AT5G23220
AT5G23370
AT5G23420
AT5G23800
AT5G23810
AT5G23820
AT5G23860
AT5G24030
AT5G24070
AT5G24140
AT5G24380
AT5G24470
AT5G24530
AT5G24570
AT5G24580
AT5G24800
AT5G25160
AT5G25170
AT5G25840
AT5G26260
AT5G26280
AT5G26330
AT5G26340
AT5G27000
AT5G27420
AT5G27670
AT5G27690
AT5G28415
AT5G28510
AT5G28630
AT5G28646
AT5G35735
AT5G35740
AT5G35940
AT5G35960
AT5G37540
AT5G37660
AT5G38200
AT5G38610
AT5G38700
AT5G40020
AT5G40590
AT5G40780
AT5G40890
AT5G40942
AT5G42146
AT5G42210
AT5G42380
AT5G42500
AT5G42590
AT5G42600
AT5G42710
AT5G42830
AT5G43180
AT5G43380
AT5G43520
AT5G43580
AT5G43650
AT5G43780
AT5G43870
AT5G43890
AT5G44005
AT5G44030
AT5G44130
AT5G44350
AT5G44417
AT5G44585
AT5G44610
AT5G44680
AT5G45020
AT5G45280
AT5G45350
AT5G45970
AT5G46115
AT5G46340
AT5G46730
AT5G46890
AT5G46900
AT5G47230
AT5G47450
AT5G47730
AT5G47920
AT5G47950
AT5G47990
AT5G48010
AT5G48070
AT5G48180
AT5G48430
AT5G48540
AT5G48960
AT5G49320
AT5G49360
AT5G49450
AT5G49460
AT5G49520
AT5G49700
AT5G49900
AT5G50450
AT5G50720
AT5G50950
AT5G51520
AT5G51550
AT5G51890
AT5G52020
AT5G52050
AT5G52310
AT5G52400
AT5G53120
AT5G53550
AT5G53590
AT5G54160
AT5G54170
AT5G54370
AT5G54500
AT5G54510
AT5G54640
AT5G54660
AT5G54670
AT5G54690
AT5G54980
AT5G55090
AT5G55110
AT5G55180
AT5G55970
AT5G56050
AT5G56320
AT5G56880
AT5G56970
AT5G56980
AT5G57090
AT5G57130
AT5G57190
AT5G57350
AT5G57560
AT5G57670
AT5G57685
AT5G57710
AT5G57770
AT5G57887
AT5G58010
AT5G58670
AT5G58690
AT5G58784
AT5G59010
AT5G59080
AT5G59090
AT5G59290
AT5G59490
AT5G59690
AT5G59730
AT5G59780
AT5G59870
AT5G59910
AT5G59970
AT5G60020
AT5G60200
AT5G60490
AT5G60520
AT5G60530
AT5G60650
AT5G60720
AT5G60950
AT5G61340
AT5G61480
AT5G61600
AT5G61890
AT5G62340
AT5G62350
AT5G62360
AT5G62380
AT5G62420
AT5G62520
AT5G62680
AT5G62940
AT5G63160
AT5G63350
AT5G63450
AT5G63600
AT5G63660
AT5G63710
AT5G63850
AT5G63990
AT5G64080
AT5G64100
AT5G64240
AT5G64250
AT5G64750
AT5G64810
AT5G64870
AT5G65040
AT5G65140
AT5G65280
AT5G65300
AT5G65360
AT5G09505
AT5G65970
AT5G66170
AT5G09595
AT5G66280
AT5G66440
AT5G66570
AT5G66640
AT5G66815
AT5G09735
AT5G67210
AT5G67230
AT5G67460
ATCG01110
ATMG01390
