# Supplementary material for: Dynamics of Gene Expression in Single Root Cells of Arabidopsis thaliana
Source: Plant Cell. 2019 Mar 28;31(5):993–1011. doi: 10.1105/tpc.18.00785 (PMC8516002; doi:10.1105/tpc.18.00785)
Supplement: Supplementary Data [file plcell_v31_5_993_s1.zip › plcell_v31_5_993_s1/TPC2018-RA-00785R1_Supplemental_Data_set_2.xlsx]

## Sheet: Info_Sheet
Supplemental Data. Jean-Baptiste et al. (2019) Plant Cell 10.1105/tpc.18.00785
Supplemental Data Set 2. Correlation with Bulk Expression Data
Sheet	Description
spearman_rank_genes	1229 genes used to calculate spearman's rank correlation between cells in our data and cell type developmental expression profiles (Brady et al, 2007, Cartwright et al. 2009). These cell type developmental expression profiles, based off microarray data, are available at: http://www.arexdb.org/data/decondatamatrix.zip
spearman_rank_matrix	Matrix of spearman's rank correlation values between 3121 cells in our control dataset and annotated developmental profiles. Rows are cells in our dataset and columns are developmental profiles
pearson_correlation_matrix	Matrix of pearson correlation values between cells in our data and bulk RNA-seq data from GFP Marker Lines (Li et al. 2016). Rows are cells in our dataset and columns are GFP Marker Lines. Bulk Data is available at: https://www.ncbi.nlm.nih.gov/pmc/articles/PMC5125536/bin/NIHMS824562-supplement-9.xlsx

## Sheet: spearman_rank_genes
Supplemental Data. Jean-Baptiste et al. (2019) Plant Cell 10.1105/tpc.18.00785
Description: List of 1229 genes used to annotate each cell in the control dataset/analysis using microarray data (Brady et al, 2007, Cartwright et al. 2009). These genes are the overlap between the ordering/ high dipersion genes in the single cell data and the genes listed in the microarray data. These genes were used to calculate the spearman rank correlation between our single cell data and the…
Gene
AT1G01120
AT1G01170
AT1G01320
AT1G01470
AT1G01480
AT1G01750
AT1G01900
AT1G02360
AT1G02400
AT1G02460
AT1G02570
AT1G02640
AT1G02690
AT1G02730
AT1G02850
AT1G02900
AT1G03130
AT1G03240
AT1G03470
AT1G03600
AT1G03780
AT1G03790
AT1G03820
AT1G03920
AT1G04240
AT1G05190
AT1G05260
AT1G05340
AT1G05560
AT1G05575
AT1G05680
AT1G06080
AT1G06680
AT1G07320
AT1G07590
AT1G07610
AT1G07640
AT1G07740
AT1G07790
AT1G07820
AT1G08320
AT1G08380
AT1G08430
AT1G08560
AT1G08670
AT1G08880
AT1G09090
AT1G09180
AT1G09200
AT1G09340
AT1G09440
AT1G09750
AT1G09950
AT1G10370
AT1G10380
AT1G11190
AT1G11915
AT1G12040
AT1G12080
AT1G12090
AT1G12260
AT1G12560
AT1G12900
AT1G13340
AT1G13420
AT1G13670
AT1G13830
AT1G13930
AT1G14040
AT1G14120
AT1G14200
AT1G14540
AT1G14550
AT1G14730
AT1G14890
AT1G14960
AT1G15010
AT1G15080
AT1G15330
AT1G15380
AT1G15520
AT1G16030
AT1G16310
AT1G16370
AT1G16390
AT1G16510
AT1G17380
AT1G17420
AT1G18140
AT1G18370
AT1G18750
AT1G19020
AT1G19025
AT1G19150
AT1G19450
AT1G19900
AT1G19960
AT1G20020
AT1G20080
AT1G20160
AT1G20190
AT1G20340
AT1G20680
AT1G20700
AT1G20823
AT1G20850
AT1G20930
AT1G21050
AT1G21120
AT1G21130
AT1G21140
AT1G21310
AT1G21500
AT1G22710
AT1G22880
AT1G22885
AT1G22990
AT1G23010
AT1G23160
AT1G23530
AT1G23760
AT1G23800
AT1G24530
AT1G25275
AT1G25320
AT1G26450
AT1G26820
AT1G27030
AT1G27140
AT1G27380
AT1G27440
AT1G27730
AT1G27920
AT1G27950
AT1G28290
AT1G28400
AT1G29160
AT1G29200
AT1G29500
AT1G29520
AT1G30380
AT1G30700
AT1G30750
AT1G30760
AT1G30850
AT1G30870
AT1G31050
AT1G31330
AT1G31580
AT1G32060
AT1G32100
AT1G32450
AT1G32470
AT1G32970
AT1G33055
AT1G33280
AT1G33340
AT1G33590
AT1G33700
AT1G34510
AT1G35910
AT1G36060
AT1G42970
AT1G43020
AT1G43160
AT1G43650
AT1G43790
AT1G43800
AT1G44110
AT1G44575
AT1G44800
AT1G44970
AT1G45145
AT1G45474
AT1G47410
AT1G47670
AT1G48070
AT1G48920
AT1G49975
AT1G50060
AT1G50490
AT1G50740
AT1G51400
AT1G51680
AT1G51830
AT1G52050
AT1G52060
AT1G52070
AT1G52140
AT1G52150
AT1G52190
AT1G52200
AT1G52220
AT1G52230
AT1G52660
AT1G52690
AT1G52870
AT1G52890
AT1G53540
AT1G53830
AT1G54050
AT1G54330
AT1G54690
AT1G54780
AT1G54970
AT1G55210
AT1G55240
AT1G55330
AT1G55450
AT1G55670
AT1G55740
AT1G55910
AT1G57560
AT1G58070
AT1G58340
AT1G58360
AT1G58370
AT1G59740
AT1G60030
AT1G60390
AT1G60730
AT1G60950
AT1G61240
AT1G61340
AT1G61520
AT1G61560
AT1G61590
AT1G61660
AT1G61820
AT1G62380
AT1G62480
AT1G62510
AT1G62750
AT1G62980
AT1G62990
AT1G63030
AT1G63120
AT1G63180
AT1G64660
AT1G64700
AT1G65310
AT1G65490
AT1G65570
AT1G65690
AT1G66090
AT1G66140
AT1G66180
AT1G66200
AT1G66690
AT1G66760
AT1G66880
AT1G67090
AT1G67510
AT1G67740
AT1G67820
AT1G67850
AT1G67870
AT1G68010
AT1G68200
AT1G68430
AT1G68450
AT1G68520
AT1G68530
AT1G68590
AT1G68810
AT1G69080
AT1G69690
AT1G69920
AT1G69930
AT1G70130
AT1G70140
AT1G70170
AT1G70370
AT1G70500
AT1G70670
AT1G70760
AT1G70940
AT1G71000
AT1G71050
AT1G71140
AT1G71692
AT1G71695
AT1G71740
AT1G71870
AT1G71880
AT1G71960
AT1G72230
AT1G72310
AT1G72450
AT1G72610
AT1G72800
AT1G73260
AT1G73330
AT1G73780
AT1G74100
AT1G74310
AT1G74470
AT1G74930
AT1G74970
AT1G75090
AT1G75280
AT1G75500
AT1G75600
AT1G75690
AT1G75750
AT1G75820
AT1G76080
AT1G76100
AT1G76210
AT1G76250
AT1G76310
AT1G76540
AT1G76800
AT1G76930
AT1G77120
AT1G77380
AT1G77690
AT1G77760
AT1G78070
AT1G78120
AT1G78320
AT1G79040
AT1G79110
AT1G79430
AT1G79620
AT1G79760
AT1G80180
AT1G80690
AT1G80820
AT2G01530
AT2G01610
AT2G01950
AT2G02100
AT2G02130
AT2G02230
AT2G03090
AT2G03200
AT2G03500
AT2G03720
AT2G04850
AT2G05310
AT2G05380
AT2G05510
AT2G05620
AT2G10940
AT2G13360
AT2G13820
AT2G14095
AT2G14290
AT2G14900
AT2G14960
AT2G15300
AT2G15310
AT2G15340
AT2G15760
AT2G15830
AT2G16005
AT2G16060
AT2G16720
AT2G16850
AT2G17710
AT2G17940
AT2G17972
AT2G18380
AT2G18690
AT2G18800
AT2G19810
AT2G20260
AT2G20290
AT2G20490
AT2G20520
AT2G20880
AT2G21050
AT2G21100
AT2G21330
AT2G21560
AT2G21610
AT2G22330
AT2G22620
AT2G22850
AT2G22860
AT2G22990
AT2G23060
AT2G23170
AT2G23400
AT2G23410
AT2G23620
AT2G23630
AT2G23810
AT2G25060
AT2G25150
AT2G25735
AT2G25880
AT2G26380
AT2G26400
AT2G26500
AT2G26530
AT2G26560
AT2G26760
AT2G27370
AT2G27550
AT2G27680
AT2G27740
AT2G28110
AT2G28210
AT2G28305
AT2G28410
AT2G28570
AT2G28650
AT2G28670
AT2G28700
AT2G28740
AT2G28760
AT2G28810
AT2G29380
AT2G30080
AT2G30210
AT2G30400
AT2G30570
AT2G30750
AT2G30830
AT2G30860
AT2G31085
AT2G31110
AT2G31900
AT2G31940
AT2G31945
AT2G32120
AT2G32190
AT2G32210
AT2G32280
AT2G32300
AT2G32510
AT2G32540
AT2G32610
AT2G32620
AT2G32990
AT2G33790
AT2G33830
AT2G34060
AT2G34070
AT2G34340
AT2G34430
AT2G34500
AT2G34600
AT2G34790
AT2G34810
AT2G34910
AT2G35260
AT2G35290
AT2G35370
AT2G35760
AT2G35770
AT2G35980
AT2G36100
AT2G36640
AT2G36650
AT2G36950
AT2G37040
AT2G37090
AT2G37180
AT2G37470
AT2G37540
AT2G37590
AT2G37660
AT2G37700
AT2G37740
AT2G37750
AT2G37870
AT2G37880
AT2G37950
AT2G38080
AT2G38240
AT2G38320
AT2G38400
AT2G38470
AT2G38530
AT2G38640
AT2G38790
AT2G38800
AT2G38870
AT2G39040
AT2G39310
AT2G39370
AT2G39380
AT2G39400
AT2G39430
AT2G39530
AT2G39700
AT2G39710
AT2G39730
AT2G39830
AT2G39980
AT2G40330
AT2G40460
AT2G40480
AT2G40610
AT2G40890
AT2G41100
AT2G41300
AT2G41380
AT2G41730
AT2G41800
AT2G41970
AT2G42110
AT2G42220
AT2G42430
AT2G42840
AT2G43000
AT2G43050
AT2G43510
AT2G43535
AT2G43560
AT2G43590
AT2G43610
AT2G43620
AT2G43870
AT2G43890
AT2G44300
AT2G44370
AT2G45180
AT2G45210
AT2G45220
AT2G45340
AT2G45420
AT2G45470
AT2G45740
AT2G45760
AT2G46650
AT2G46680
AT2G46760
AT2G46820
AT2G47180
AT2G47190
AT2G47400
AT2G47450
AT2G47500
AT2G47540
AT2G47630
AT2G47670
AT2G48090
AT2G48130
AT3G01260
AT3G01420
AT3G01500
AT3G01680
AT3G02120
AT3G02480
AT3G02640
AT3G02885
AT3G02940
AT3G03130
AT3G03780
AT3G03990
AT3G04010
AT3G04070
AT3G04320
AT3G05330
AT3G06210
AT3G06460
AT3G06490
AT3G07070
AT3G08490
AT3G08940
AT3G09270
AT3G09390
AT3G10020
AT3G10080
AT3G10340
AT3G10710
AT3G10910
AT3G11090
AT3G11520
AT3G11550
AT3G11660
AT3G11930
AT3G12500
AT3G12580
AT3G12700
AT3G12870
AT3G14190
AT3G14310
AT3G14570
AT3G14770
AT3G14780
AT3G14990
AT3G15353
AT3G15370
AT3G15500
AT3G15650
AT3G15670
AT3G15680
AT3G15840
AT3G16140
AT3G16330
AT3G16340
AT3G16390
AT3G16440
AT3G16450
AT3G16470
AT3G16520
AT3G16530
AT3G16800
AT3G16920
AT3G17520
AT3G17690
AT3G17730
AT3G18170
AT3G18250
AT3G18280
AT3G18560
AT3G18660
AT3G19430
AT3G19450
AT3G20160
AT3G21055
AT3G21270
AT3G21550
AT3G21600
AT3G21710
AT3G21720
AT3G21770
AT3G22060
AT3G22120
AT3G22210
AT3G22240
AT3G22600
AT3G22620
AT3G22740
AT3G22830
AT3G22910
AT3G23060
AT3G23250
AT3G23430
AT3G23730
AT3G23830
AT3G23890
AT3G24310
AT3G24982
AT3G25190
AT3G25570
AT3G25760
AT3G25930
AT3G25950
AT3G25980
AT3G26060
AT3G26570
AT3G26610
AT3G26650
AT3G27060
AT3G27200
AT3G27360
AT3G27690
AT3G28210
AT3G28220
AT3G28600
AT3G29240
AT3G29410
AT3G29670
AT3G30775
AT3G43250
AT3G43270
AT3G43430
AT3G43790
AT3G44260
AT3G44730
AT3G45070
AT3G45130
AT3G45140
AT3G45610
AT3G45680
AT3G45700
AT3G45930
AT3G45960
AT3G45980
AT3G46110
AT3G46280
AT3G46700
AT3G46780
AT3G47070
AT3G47340
AT3G47380
AT3G47400
AT3G47470
AT3G47540
AT3G48185
AT3G48510
AT3G48520
AT3G48740
AT3G48970
AT3G49120
AT3G49130
AT3G49190
AT3G49220
AT3G49780
AT3G49960
AT3G50220
AT3G50260
AT3G50410
AT3G50820
AT3G50930
AT3G51030
AT3G51240
AT3G51280
AT3G51510
AT3G51600
AT3G51670
AT3G51720
AT3G51740
AT3G52110
AT3G52400
AT3G52820
AT3G52920
AT3G53190
AT3G53230
AT3G53260
AT3G53620
AT3G53650
AT3G53730
AT3G53980
AT3G54040
AT3G54260
AT3G54400
AT3G54560
AT3G54580
AT3G54590
AT3G54800
AT3G54820
AT3G54890
AT3G55090
AT3G55330
AT3G55660
AT3G55800
AT3G55980
AT3G56100
AT3G56240
AT3G56620
AT3G56730
AT3G56940
AT3G57120
AT3G57150
AT3G57180
AT3G57520
AT3G57880
AT3G58650
AT3G59060
AT3G59370
AT3G59400
AT3G59480
AT3G59710
AT3G60280
AT3G60330
AT3G60490
AT3G60690
AT3G61190
AT3G61470
AT3G61490
AT3G61820
AT3G61850
AT3G61870
AT3G61880
AT3G61930
AT3G62020
AT3G62160
AT3G62680
AT3G62690
AT3G62730
AT3G63140
AT4G00080
AT4G00220
AT4G00680
AT4G00940
AT4G01070
AT4G01150
AT4G01450
AT4G01630
AT4G02090
AT4G02270
AT4G02770
AT4G03210
AT4G03280
AT4G04350
AT4G04460
AT4G04610
AT4G04640
AT4G04830
AT4G05100
AT4G05170
AT4G05180
AT4G05190
AT4G08160
AT4G08685
AT4G08770
AT4G09650
AT4G09890
AT4G10310
AT4G10340
AT4G10350
AT4G10390
AT4G10500
AT4G11140
AT4G11190
AT4G11210
AT4G11280
AT4G11290
AT4G12550
AT4G12800
AT4G12970
AT4G12980
AT4G13390
AT4G13420
AT4G13890
AT4G14010
AT4G14130
AT4G14580
AT4G14650
AT4G14940
AT4G15140
AT4G15160
AT4G15290
AT4G15300
AT4G15330
AT4G15340
AT4G15530
AT4G15830
AT4G15910
AT4G16480
AT4G16990
AT4G17215
AT4G17280
AT4G17340
AT4G17785
AT4G18050
AT4G18340
AT4G18425
AT4G18510
AT4G19680
AT4G19690
AT4G19720
AT4G20070
AT4G20140
AT4G20210
AT4G20240
AT4G20270
AT4G20360
AT4G20860
AT4G21280
AT4G21310
AT4G21340
AT4G21390
AT4G21440
AT4G21490
AT4G21680
AT4G22212
AT4G22460
AT4G22610
AT4G22640
AT4G23180
AT4G23400
AT4G23410
AT4G23590
AT4G23670
AT4G23680
AT4G23690
AT4G23800
AT4G24130
AT4G24180
AT4G24770
AT4G25050
AT4G25200
AT4G25220
AT4G25480
AT4G25630
AT4G25790
AT4G25810
AT4G25820
AT4G26010
AT4G26140
AT4G26220
AT4G26260
AT4G26320
AT4G27230
AT4G27260
AT4G27280
AT4G27400
AT4G27410
AT4G27435
AT4G27440
AT4G27450
AT4G27520
AT4G27590
AT4G27657
AT4G28140
AT4G28310
AT4G28330
AT4G28720
AT4G28750
AT4G28850
AT4G28950
AT4G29100
AT4G29690
AT4G30270
AT4G30320
AT4G30450
AT4G30460
AT4G30670
AT4G31500
AT4G31730
AT4G31800
AT4G31820
AT4G31840
AT4G31910
AT4G32260
AT4G32460
AT4G32780
AT4G32800
AT4G32880
AT4G33050
AT4G33070
AT4G33330
AT4G33420
AT4G33550
AT4G33560
AT4G33730
AT4G33790
AT4G34050
AT4G34580
AT4G34600
AT4G34620
AT4G34920
AT4G35180
AT4G35350
AT4G35480
AT4G35620
AT4G36160
AT4G36410
AT4G36430
AT4G36610
AT4G36620
AT4G36710
AT4G36740
AT4G37160
AT4G37370
AT4G37410
AT4G37550
AT4G37730
AT4G37930
AT4G37980
AT4G38340
AT4G38410
AT4G38580
AT4G38620
AT4G38970
AT4G39190
AT4G39640
AT4G39675
AT4G39800
AT4G39940
AT4G39950
AT4G40090
AT5G01360
AT5G01530
AT5G02120
AT5G02600
AT5G02640
AT5G03210
AT5G03260
AT5G03610
AT5G03960
AT5G04080
AT5G04120
AT5G04140
AT5G04200
AT5G04890
AT5G04960
AT5G05160
AT5G05220
AT5G05270
AT5G05500
AT5G05690
AT5G05960
AT5G05990
AT5G06200
AT5G06640
AT5G06670
AT5G06710
AT5G06760
AT5G06839
AT5G06850
AT5G07010
AT5G07030
AT5G07460
AT5G07680
AT5G07800
AT5G08240
AT5G08640
AT5G09220
AT5G09440
AT5G09660
AT5G10130
AT5G10390
AT5G10400
AT5G10520
AT5G11070
AT5G11100
AT5G11420
AT5G12020
AT5G12030
AT5G12050
AT5G12340
AT5G12420
AT5G12870
AT5G13080
AT5G13580
AT5G13630
AT5G13870
AT5G13900
AT5G13930
AT5G14210
AT5G14230
AT5G14330
AT5G14510
AT5G14740
AT5G14920
AT5G15180
AT5G15290
AT5G15510
AT5G15630
AT5G15780
AT5G15960
AT5G16010
AT5G16230
AT5G16250
AT5G16490
AT5G16600
AT5G16770
AT5G17160
AT5G17170
AT5G17460
AT5G17760
AT5G17980
AT5G18680
AT5G19240
AT5G19520
AT5G19530
AT5G19560
AT5G19800
AT5G20230
AT5G20240
AT5G20790
AT5G20820
AT5G20830
AT5G22410
AT5G22860
AT5G22880
AT5G23060
AT5G23120
AT5G23210
AT5G23420
AT5G23530
AT5G23810
AT5G23920
AT5G24070
AT5G24110
AT5G24160
AT5G24313
AT5G24580
AT5G24800
AT5G24880
AT5G25090
AT5G25160
AT5G25840
AT5G26310
AT5G26330
AT5G26340
AT5G27000
AT5G27350
AT5G27420
AT5G28510
AT5G28610
AT5G34940
AT5G35190
AT5G35735
AT5G35940
AT5G35960
AT5G37540
AT5G37660
AT5G38020
AT5G39050
AT5G39420
AT5G39580
AT5G39610
AT5G40020
AT5G40590
AT5G40980
AT5G41040
AT5G42180
AT5G42380
AT5G42600
AT5G42650
AT5G42830
AT5G43180
AT5G43380
AT5G43520
AT5G43580
AT5G43870
AT5G44130
AT5G44350
AT5G44580
AT5G44610
AT5G44680
AT5G45680
AT5G45700
AT5G45970
AT5G46110
AT5G46115
AT5G46730
AT5G47450
AT5G47530
AT5G47920
AT5G48070
AT5G48310
AT5G48430
AT5G48485
AT5G48490
AT5G48540
AT5G48930
AT5G49080
AT5G49320
AT5G49520
AT5G50010
AT5G50360
AT5G50720
AT5G50760
AT5G50950
AT5G51110
AT5G51890
AT5G52050
AT5G52310
AT5G52470
AT5G52670
AT5G52760
AT5G52790
AT5G53880
AT5G54230
AT5G54370
AT5G54660
AT5G54690
AT5G54770
AT5G54980
AT5G55180
AT5G55520
AT5G55970
AT5G56870
AT5G56970
AT5G57130
AT5G57190
AT5G57350
AT5G57510
AT5G57520
AT5G57560
AT5G57620
AT5G57770
AT5G57785
AT5G57800
AT5G58010
AT5G58330
AT5G58770
AT5G58784
AT5G59080
AT5G59090
AT5G59320
AT5G59490
AT5G59690
AT5G59780
AT5G59870
AT5G59910
AT5G60020
AT5G60200
AT5G60490
AT5G60530
AT5G60720
AT5G60930
AT5G61340
AT5G61890
AT5G62340
AT5G62350
AT5G62360
AT5G62420
AT5G62470
AT5G62480
AT5G62940
AT5G63590
AT5G63600
AT5G63660
AT5G63710
AT5G63850
AT5G64040
AT5G64100
AT5G64120
AT5G64240
AT5G64570
AT5G64620
AT5G65140
AT5G65280
AT5G65300
AT5G65360
AT5G65530
AT5G65790
AT5G65970
AT5G66230
AT5G66390
AT5G66400
AT5G66440
AT5G66570
AT5G66640
AT5G66815
AT5G67230
AT5G67340
AT5G67400
ATCG00020
ATCG00270
ATCG00280
ATCG00340
ATCG00440
ATCG00470
ATCG00490
ATCG00580
ATCG01110

## Sheet: spearman_rank_matrix
Supplemental Data. Jean-Baptiste et al. (2019) Plant Cell 10.1105/tpc.18.00785
Description: Matrix of spearman rank correlation values between cells in the control dataset/analysis and cell type developmental expression profiles from microarray data (Brady et al, 2007, Cartwright et al. 2009). Cells were annotated as the expression profile with which they correlated the most. The microarray data is available at: http://www.arexdb.org/data/decondatamatrix.zip
cell_barcode	col_1	col_2	cortex_2	cortex_3	cortex_4	cortex_5	cortex_6	cortex_7	cortex_8	cortex_9	cortex_10	cortex_11	cortex_12	cortex_13	endodermis_2	endodermis_3	endodermis_4	endodermis_5	endodermis_6	endodermis_7	endodermis_8	endodermis_9	endodermis_10	endodermis_11	endodermis_12	endodermis_13	hair_2	hair_3	hair_4	hair_5	hair_6	hair_7	hair_8	hair_9	hair_10	hair_11	hair_12	hair_13	lrp_12	metaProtoPhloem_3	metaProtoPhloem_4	metaProtoPhloem_5	metaProtoPhloem_6	metaProtoPhloem_7	metaProtoPhloem_8	metaProtoPhloem_9	metaProtoPhloem_10	metaProtoPhloem_11	metaProtoPhloem_12
AACGTTGTCTTATCTG-1	0.107831	0.0694118	0.133603	0.140736	0.155877	0.15911	0.157508	0.149363	0.137905	0.126155	0.118508	0.128704	0.125245	0.11231	0.144298	0.144883	0.160775	0.156769	0.144572	0.132228	0.112982	0.0805462	0.101681	0.109858	0.1108	0.100366	0.105501	0.116277	0.134727	0.133741	0.132225	0.123189	0.12033	0.0749374	0.056761	0.0686952	0.0764017	0.0686171	0.0751829	0.079988	0.0947932	0.0935295	0.0931987	0.0686955	0.053656	-0.00424704	0.00639184	0.0289704	0.0453871
AACTCAGAGAGTTGGC-1	0.10575	0.073915	0.125312	0.143344	0.157007	0.160604	0.165486	0.151776	0.145062	0.126475	0.129305	0.136427	0.133888	0.121717	0.152087	0.164741	0.178171	0.176295	0.170945	0.160329	0.13986	0.117489	0.139355	0.143263	0.138991	0.129033	0.0686992	0.087547	0.104237	0.102387	0.105478	0.0918524	0.0987937	0.034146	0.025132	0.0419414	0.059392	0.0430193	0.0823243	0.0807984	0.0945434	0.098227	0.103651	0.0827625	0.0729276	0.0169896	0.0341362	0.0533112	0.0655779
AAGCCGCGTAAGTGGC-1	0.0800241	0.0283851	0.0838203	0.0866489	0.104434	0.108084	0.105389	0.091876	0.0885665	0.0724535	0.0849866	0.105873	0.111009	0.0670243	0.131194	0.11881	0.135702	0.132305	0.122953	0.117247	0.109987	0.0832127	0.108851	0.123641	0.119923	0.0941009	0.0515856	0.0599999	0.0743949	0.0762569	0.0757129	0.0666514	0.0745838	0.0168857	0.0201277	0.0486184	0.0601356	0.0162214	0.0678208	0.074021	0.0869283	0.089176	0.0884061	0.0664039	0.0589819	0.0175602	0.0395133	0.0685852	0.0778837
AAGGTTCCATATACCG-1	0.096214	0.0528444	0.10673	0.12334	0.13738	0.141734	0.139732	0.128319	0.11856	0.105652	0.108465	0.121245	0.117493	0.0959087	0.128051	0.132741	0.145032	0.143667	0.132791	0.124703	0.107929	0.0794139	0.10383	0.118782	0.113285	0.0949122	0.068449	0.0910064	0.1042	0.102614	0.100378	0.0876333	0.0961216	0.0402504	0.0332993	0.0527243	0.0583158	0.0376107	0.0770492	0.078343	0.0898495	0.0917184	0.0916374	0.0723325	0.0601872	0.0116959	0.0263624	0.0542727	0.0589397
AGTAGTCGTTGTGGCC-1	0.114449	0.0771178	0.112016	0.122399	0.136006	0.142485	0.137775	0.141086	0.140724	0.120726	0.117646	0.124229	0.117733	0.101156	0.130755	0.129528	0.143052	0.146278	0.133684	0.136667	0.126382	0.100703	0.124793	0.126843	0.117668	0.107972	0.0907323	0.107044	0.122308	0.125433	0.120546	0.120286	0.129523	0.0811163	0.0638041	0.0759079	0.0755523	0.0675409	0.0848194	0.0812926	0.0950837	0.100951	0.100706	0.0912844	0.0798094	0.0252979	0.0369037	0.052056	0.0593572
ATGGGAGGTGGTGTAG-1	0.109693	0.0737136	0.129828	0.146788	0.163304	0.166055	0.164666	0.160249	0.15969	0.145074	0.139038	0.149276	0.147164	0.141537	0.156636	0.169352	0.184151	0.17929	0.165488	0.163367	0.152455	0.127445	0.147308	0.154252	0.15417	0.150075	0.0762365	0.100445	0.11654	0.116981	0.117745	0.109527	0.134272	0.0659998	0.0590424	0.0745613	0.0872218	0.0724534	0.0853933	0.0861458	0.0922675	0.0919789	0.0908964	0.0790345	0.0783335	0.0236133	0.0410753	0.0587547	0.0705835
CAGCTAACATCACCCT-1	0.128503	0.0816968	0.14984	0.154391	0.17096	0.177838	0.173449	0.159048	0.148893	0.136767	0.128276	0.141688	0.135933	0.119902	0.178493	0.17135	0.187336	0.186743	0.17215	0.15589	0.137518	0.112644	0.138901	0.140981	0.139885	0.124721	0.0975487	0.112392	0.130816	0.13409	0.129893	0.112856	0.123573	0.0575134	0.0477159	0.0681002	0.070906	0.0520289	0.100101	0.106301	0.122675	0.12773	0.126368	0.101579	0.081677	0.0262356	0.0375647	0.0589309	0.069854
CATCGGGCACCATCCT-1	0.133945	0.0873092	0.157898	0.168325	0.182269	0.187221	0.185759	0.180477	0.175525	0.15551	0.153474	0.158133	0.157747	0.145201	0.162169	0.165704	0.180535	0.17861	0.165124	0.160775	0.141768	0.110714	0.147266	0.146745	0.145132	0.132711	0.0991121	0.120793	0.137797	0.138548	0.137634	0.126082	0.140322	0.0723119	0.0662393	0.0754679	0.0839766	0.0707687	0.115388	0.103324	0.113525	0.115828	0.116203	0.0998597	0.0900583	0.024227	0.0486124	0.0617715	0.0764624
CCAATCCTCTGTCTAT-1	0.136348	0.0861	0.111882	0.136407	0.150911	0.15531	0.154052	0.15207	0.163917	0.144106	0.14163	0.158037	0.143759	0.13719	0.154467	0.169425	0.182984	0.181004	0.166854	0.166997	0.169454	0.140835	0.163988	0.170081	0.152679	0.155072	0.0847134	0.11557	0.129175	0.131498	0.129992	0.127354	0.152679	0.0998274	0.0817979	0.0991253	0.0891842	0.0960536	0.109971	0.0829913	0.0902464	0.0932688	0.092452	0.0838327	0.090813	0.0286027	0.0466136	0.0713217	0.0656692
CCTTCGAGTGGTACAG-1	0.0803164	0.0466771	0.0997684	0.105016	0.119769	0.119537	0.116961	0.101036	0.0925173	0.0783695	0.0762444	0.0927969	0.0912061	0.0799055	0.128108	0.123314	0.136703	0.129665	0.120054	0.10549	0.0953146	0.0712073	0.0968688	0.109966	0.108034	0.0921484	0.0736542	0.0843509	0.102071	0.0967898	0.0961198	0.0823751	0.0811765	0.0361043	0.0258361	0.0489753	0.0516819	0.0452306	0.0653185	0.075524	0.0869116	0.0823599	0.0823973	0.054921	0.0434244	-0.0016931	0.012358	0.0403094	0.0520842
CGTTAGAGTATATGAG-1	0.0776098	0.0455043	0.0826279	0.0906597	0.105239	0.109757	0.108164	0.104415	0.0967294	0.0791652	0.0791629	0.0852355	0.07995	0.0693455	0.119694	0.11394	0.125026	0.124907	0.11103	0.109325	0.0956295	0.0694842	0.0918461	0.0957205	0.0901765	0.0801196	0.0667404	0.0787134	0.0906267	0.0926175	0.0898445	0.0819698	0.090682	0.0500417	0.0354087	0.047579	0.0443536	0.0432915	0.0484983	0.0657124	0.0690418	0.0709544	0.0657109	0.0505144	0.0468986	0.0104729	0.0245215	0.037248	0.0364412
CTCAGAAGTGATGATA-1	0.117676	0.0793021	0.134087	0.13099	0.147696	0.152108	0.153974	0.140031	0.132251	0.106351	0.11457	0.118915	0.104834	0.103346	0.134903	0.127794	0.144839	0.143482	0.136128	0.119395	0.103374	0.07418	0.106934	0.109226	0.0968111	0.0911825	0.111885	0.122815	0.141654	0.144605	0.143479	0.119998	0.115889	0.0688224	0.0544189	0.0607401	0.0543583	0.0676228	0.0972682	0.0935379	0.10792	0.109877	0.111076	0.0853139	0.0666815	0.0128737	0.0351605	0.0483968	0.0461413
CTCGTCAAGCTGAAAT-1	0.121338	0.0752758	0.1335	0.143657	0.165197	0.172309	0.16869	0.157476	0.14527	0.129036	0.122562	0.127629	0.117575	0.12153	0.153511	0.161538	0.181983	0.183386	0.168757	0.159919	0.137779	0.116022	0.137134	0.13573	0.123577	0.129355	0.0835804	0.107651	0.124275	0.128991	0.130442	0.115551	0.123001	0.0659327	0.0540662	0.0673722	0.0640871	0.0697752	0.094788	0.0960254	0.112471	0.119956	0.118858	0.0979868	0.0768737	0.025161	0.035913	0.0497395	0.0540876
GAATAAGCACCCTATC-1	0.094101	0.0456337	0.114305	0.119143	0.133768	0.137759	0.135096	0.126029	0.122674	0.105947	0.103451	0.116759	0.121998	0.0961011	0.149356	0.145002	0.157912	0.155149	0.142779	0.136423	0.124983	0.101514	0.123152	0.130061	0.130939	0.111409	0.0710233	0.0829388	0.0980641	0.0967775	0.0958142	0.0876464	0.104417	0.0436367	0.0332741	0.053075	0.0660103	0.0412687	0.0821211	0.0924531	0.103792	0.105609	0.103914	0.0882938	0.0845093	0.0351254	0.0544795	0.0769703	0.084661
GGCGACTCAAGCTGAG-1	0.0870179	0.0443567	0.131539	0.131378	0.147961	0.15113	0.147356	0.130096	0.118929	0.10486	0.104113	0.114034	0.115755	0.102954	0.146444	0.137088	0.150182	0.147828	0.134454	0.11649	0.100061	0.0734728	0.101249	0.111978	0.111707	0.0956076	0.0966816	0.106144	0.123693	0.121528	0.117426	0.0878946	0.0924444	0.0354587	0.0264331	0.0435315	0.0560793	0.04465	0.0680994	0.0881914	0.102284	0.103182	0.101387	0.0729427	0.0578831	0.00406314	0.0182837	0.0423838	0.0570756
GTTCTCGGTTGGTAAA-1	0.095725	0.0457581	0.112967	0.115498	0.131456	0.13709	0.13915	0.13138	0.119254	0.104078	0.0904381	0.098771	0.0992838	0.0881786	0.149298	0.14415	0.159155	0.157741	0.148804	0.140708	0.117072	0.0952415	0.109145	0.112257	0.109695	0.101613	0.0642917	0.0772232	0.0971829	0.0995486	0.0988061	0.0888889	0.0964161	0.0386344	0.0185609	0.032744	0.041611	0.0262531	0.0596414	0.0767524	0.0930206	0.0964943	0.0972333	0.0784144	0.0604385	0.0124729	0.0173432	0.0320473	0.0441718
TACACGATCTGTTTGT-1	0.127694	0.0622538	0.133102	0.134962	0.150906	0.160623	0.154669	0.147994	0.162356	0.151802	0.150634	0.159312	0.153827	0.136064	0.170646	0.156209	0.172875	0.178733	0.162442	0.16418	0.167785	0.14224	0.165163	0.174315	0.167947	0.15166	0.0817346	0.0883815	0.106324	0.113613	0.107987	0.097518	0.130638	0.0720324	0.0682016	0.0833156	0.0852817	0.065513	0.112221	0.0831512	0.0937445	0.104357	0.102089	0.0893752	0.100963	0.0447784	0.0679386	0.0893253	0.0945631
TACAGTGAGTGACATA-1	0.138945	0.0938823	0.123343	0.139373	0.1518	0.158264	0.156991	0.14832	0.148533	0.124374	0.133583	0.143134	0.136782	0.12281	0.160602	0.172606	0.187383	0.185827	0.174557	0.172681	0.158925	0.125556	0.158267	0.161073	0.152008	0.145095	0.0706925	0.096422	0.113255	0.118278	0.120377	0.111815	0.127085	0.0602647	0.0558294	0.0732486	0.073087	0.0633433	0.0925737	0.079824	0.090292	0.0936009	0.0956787	0.0802902	0.0750362	0.00672538	0.0312936	0.0543266	0.0602918
TGCACCTCAGTGACAG-1	0.10015	0.0656947	0.112063	0.127657	0.140855	0.149732	0.149653	0.148185	0.148273	0.127488	0.13185	0.144773	0.136495	0.117478	0.148518	0.156079	0.16863	0.172235	0.159837	0.164077	0.155027	0.127226	0.154069	0.16071	0.151793	0.134139	0.052555	0.0741804	0.0884689	0.0933636	0.0941024	0.0917403	0.113995	0.0448395	0.0438057	0.0675021	0.071067	0.0504311	0.0945374	0.0681749	0.0772027	0.0857444	0.086134	0.0790629	0.0806384	0.0186076	0.0455113	0.0705159	0.0721435
TTCCCAGCATGAACCT-1	0.116147	0.0721005	0.124509	0.14374	0.157339	0.162103	0.162563	0.152038	0.152023	0.128479	0.124342	0.132568	0.131577	0.114878	0.154574	0.173726	0.190394	0.188759	0.180203	0.173253	0.161453	0.126919	0.144989	0.148927	0.146567	0.133461	0.0763972	0.0987993	0.11449	0.112518	0.115506	0.0984114	0.119055	0.0477192	0.0405523	0.0572151	0.0705193	0.0449989	0.0915189	0.0956011	0.112342	0.115405	0.120067	0.0981685	0.088935	0.0299536	0.0358793	0.0589853	0.0738024
TTGTAGGCAGATCGGA-1	0.146825	0.104155	0.132559	0.155018	0.172064	0.169621	0.170501	0.153388	0.155834	0.139358	0.132029	0.152028	0.140719	0.133981	0.153126	0.166786	0.184539	0.176098	0.169996	0.150814	0.1471	0.118114	0.146286	0.157937	0.148196	0.145336	0.10346	0.131198	0.148666	0.144028	0.14599	0.127532	0.128846	0.0787187	0.0602582	0.0835019	0.0862196	0.0832102	0.130293	0.131793	0.147706	0.142942	0.144399	0.11994	0.101567	0.0577963	0.067765	0.0917435	0.0952065
AAACCTGGTGTTGAGG-1	0.140428	0.0937672	0.111625	0.136917	0.155996	0.164082	0.166029	0.165239	0.172132	0.154223	0.156032	0.171282	0.150815	0.141182	0.136503	0.16044	0.17939	0.180829	0.172844	0.181157	0.181867	0.158637	0.192157	0.194854	0.173649	0.160942	0.0530531	0.0919963	0.11292	0.119263	0.125163	0.118218	0.145008	0.0822769	0.0785186	0.104178	0.0965624	0.0842485	0.108035	0.059493	0.0732176	0.0773008	0.0823325	0.0755461	0.0864553	0.0208887	0.050129	0.0721082	0.0715072
AAACGGGGTTAAAGAC-1	0.108342	0.0519644	0.116343	0.126453	0.144182	0.148395	0.148931	0.146423	0.156636	0.143448	0.14914	0.162489	0.150999	0.126599	0.139394	0.141836	0.157549	0.154643	0.145544	0.154933	0.161008	0.140208	0.176117	0.179202	0.166024	0.142623	0.0399632	0.0607645	0.0782437	0.0819006	0.0857022	0.0845036	0.118551	0.0479743	0.0573757	0.0752194	0.072368	0.0415905	0.0865999	0.0432796	0.0572239	0.0606304	0.0659257	0.0614472	0.0747459	0.00526212	0.0388321	0.0651641	0.0714454
AAACGGGTCAGAGCTT-1	0.115658	0.0683634	0.102181	0.132154	0.140954	0.145349	0.142577	0.141442	0.159587	0.151226	0.158128	0.181085	0.183812	0.150657	0.164565	0.179113	0.190821	0.190897	0.178031	0.19311	0.202747	0.192353	0.223579	0.235719	0.228683	0.197225	0.0368066	0.0780075	0.0857595	0.087833	0.0851293	0.086237	0.127994	0.0664078	0.0743215	0.109297	0.11579	0.0801381	0.10538	0.0588592	0.0584411	0.0651277	0.065812	0.0640576	0.0853629	0.0341093	0.0701825	0.104659	0.111157
AAAGATGTCGGTGTTA-1	0.0710121	0.0323504	0.0917081	0.0980573	0.113253	0.117426	0.112986	0.105991	0.105127	0.0979612	0.102508	0.113634	0.120165	0.0877607	0.126982	0.118442	0.131366	0.129895	0.118484	0.120477	0.117733	0.0973719	0.126911	0.132686	0.137368	0.104444	0.0439608	0.0531168	0.0681893	0.070158	0.0720637	0.0720148	0.0888727	0.0351549	0.0291715	0.0471713	0.0627452	0.0291836	0.0441451	0.0468308	0.0551716	0.0560905	0.058589	0.0455758	0.0532755	0.00460362	0.0257859	0.0482421	0.0616459
AAAGCAAGTTCATGGT-1	0.110012	0.0571204	0.0935956	0.112155	0.129462	0.135955	0.138864	0.130839	0.145962	0.132068	0.132493	0.154757	0.139623	0.125883	0.152146	0.158624	0.178164	0.179162	0.171948	0.174525	0.183969	0.169894	0.19729	0.210244	0.186703	0.169868	0.0275275	0.0601788	0.0767126	0.0800143	0.0847955	0.0745901	0.112936	0.0432042	0.0391887	0.0686906	0.0629435	0.0480857	0.101547	0.0571244	0.0677936	0.0734776	0.0787082	0.0645515	0.0821376	0.0296063	0.0504791	0.0825591	0.0804011
AAATGCCGTTCGGCAC-1	0.152357	0.100775	0.123999	0.150976	0.162416	0.171532	0.169957	0.181634	0.196191	0.184077	0.18679	0.206252	0.190526	0.172052	0.165828	0.180405	0.196459	0.204699	0.194725	0.207627	0.20275	0.196566	0.221988	0.225907	0.206848	0.200358	0.0541252	0.0912714	0.103112	0.110997	0.113964	0.121878	0.162838	0.101552	0.100022	0.122294	0.111377	0.0950781	0.139457	0.0623858	0.0726872	0.0825932	0.0866885	0.0805203	0.092226	0.0456458	0.0683289	0.0954176	0.0950357
AACACGTGTAGAGTGC-1	0.11396	0.0104889	0.0868051	0.0978147	0.108807	0.11727	0.114095	0.102257	0.130252	0.122417	0.153493	0.17997	0.170884	0.0936887	0.201719	0.187564	0.200632	0.20325	0.195801	0.209415	0.22487	0.216973	0.243835	0.259896	0.253111	0.21116	0.00900572	0.025813	0.0305134	0.0353971	0.0346701	0.0180073	0.0720737	0.0162491	0.0553392	0.0919737	0.0954535	0.00654373	0.0955187	0.0437976	0.0482571	0.0537951	0.0564831	0.0267762	0.068695	0.0333099	0.0696576	0.114268	0.121504
AACCGCGTCGACGGAA-1	0.0451104	0.0120159	0.0834589	0.0823613	0.0987043	0.101046	0.0933845	0.0765901	0.0706341	0.0660411	0.0706009	0.0823515	0.0796375	0.0554834	0.115862	0.100487	0.112759	0.108877	0.0917427	0.0820628	0.0748465	0.0721308	0.0969479	0.107591	0.102068	0.0718362	0.0436575	0.049593	0.0655313	0.0627334	0.0552222	0.0426343	0.0523497	0.0120484	-0.00146203	0.0138426	0.0229017	0.00733066	0.0365188	0.0539942	0.062331	0.062821	0.0568635	0.0341372	0.0324476	0.00749084	0.0219165	0.0408729	0.0443444
AACTCAGTCGCTGATA-1	0.0803388	0.0130182	0.0247874	0.0493379	0.0517716	0.0571954	0.0472808	0.0173898	0.0188775	0.0465468	0.103645	0.133719	0.115593	0.0298732	0.15343	0.161805	0.168923	0.16813	0.156863	0.158282	0.159458	0.173057	0.212406	0.235855	0.218341	0.175195	-0.013454	0.0188968	0.0112747	0.0130641	0.00436254	-0.0232665	-0.000613158	-0.0100045	0.049674	0.0894962	0.0686273	-0.0112266	0.0640166	0.0358887	0.0319896	0.0336151	0.0288093	-0.0105549	0.0125698	0.0233622	0.0803979	0.125246	0.103245
AAGCCGCCAGCGATCC-1	0.124479	0.0263688	0.0344798	0.0697807	0.0768158	0.0813692	0.0856427	0.0618049	0.0852101	0.0901143	0.157311	0.193224	0.167818	0.0725404	0.196621	0.209915	0.22169	0.223454	0.223241	0.238424	0.249063	0.256001	0.294451	0.31322	0.294364	0.25901	-0.0273967	0.0227045	0.0230685	0.0248703	0.0281939	0.0126567	0.0574738	0.0233665	0.092562	0.142568	0.125173	0.0251969	0.109136	0.049903	0.0484565	0.0505212	0.0584259	0.0285652	0.0638772	0.0523998	0.125285	0.168895	0.154577
AAGCCGCGTATAATGG-1	0.062912	0.0185316	0.0879056	0.0890863	0.10741	0.109595	0.10937	0.106091	0.11126	0.089038	0.0884614	0.106269	0.113111	0.0707375	0.121339	0.11224	0.126789	0.120489	0.110578	0.113601	0.120787	0.0937233	0.119807	0.133027	0.135132	0.0928057	0.0485282	0.0574905	0.0754707	0.0727055	0.0737874	0.0695893	0.0928143	0.0268674	0.0142489	0.0404983	0.0580789	0.0147229	0.061004	0.0687199	0.0835155	0.0840434	0.0859471	0.0742044	0.0748053	0.0260008	0.0425063	0.0705823	0.0816746
AAGGAGCTCAGGTTCA-1	0.0831904	0.0377062	0.0974032	0.11169	0.132167	0.136749	0.143507	0.136121	0.137205	0.109089	0.102375	0.116378	0.119707	0.0949118	0.134847	0.131068	0.149994	0.148356	0.145897	0.145088	0.140984	0.112754	0.132298	0.141351	0.141291	0.11268	0.0359661	0.0601193	0.0830999	0.0827805	0.0893532	0.0798578	0.0972421	0.0261863	0.0133376	0.0358582	0.0480815	0.0180344	0.0535522	0.0485371	0.0669936	0.0743439	0.0830381	0.0700431	0.0624031	-0.000151602	0.0103041	0.0363297	0.0543502
AAGGTTCGTCGGCATC-1	0.121763	0.0696609	0.0949177	0.118758	0.129608	0.136162	0.136727	0.132155	0.159657	0.138032	0.139873	0.158417	0.155089	0.12493	0.146187	0.160898	0.172655	0.172415	0.164161	0.175596	0.19569	0.177759	0.199178	0.204099	0.190841	0.167722	0.0247605	0.0605856	0.0727569	0.0744326	0.0791131	0.0765571	0.12124	0.0523324	0.0490403	0.0746182	0.084302	0.0487243	0.111153	0.0782124	0.0821831	0.0833982	0.0864837	0.0775638	0.10221	0.0510582	0.0687753	0.097609	0.100548
ACACCAAAGCAGCCTC-1	0.112792	0.0161562	0.0343473	0.0519835	0.0580841	0.0615974	0.0589949	0.0385592	0.0528555	0.0577892	0.13316	0.154115	0.129896	0.042813	0.162811	0.161913	0.174169	0.174515	0.16896	0.172923	0.177028	0.176526	0.230197	0.247094	0.227944	0.189932	0.00401051	0.0332111	0.0385388	0.0370752	0.0391547	0.0140548	0.041722	0.0278715	0.0911897	0.124298	0.104951	0.0228704	0.0697754	0.031744	0.0316804	0.032206	0.0351641	-0.00499858	0.0226741	0.0155526	0.087413	0.119067	0.107571
ACACTGAAGCACCGTC-1	0.108475	0.0169628	0.0286402	0.0505507	0.0518465	0.0573467	0.0460489	0.0177404	0.0352244	0.0581434	0.127243	0.146674	0.13238	0.0440966	0.172576	0.174573	0.184368	0.189194	0.179241	0.182715	0.192693	0.211127	0.251432	0.264025	0.250069	0.206179	-0.0128939	0.0210038	0.0177736	0.020624	0.00777586	-0.0133361	0.0223079	0.0200221	0.0832439	0.112619	0.0951135	0.0110953	0.0796096	0.0506872	0.0466413	0.0534812	0.0466169	0.00308825	0.028266	0.0556821	0.116278	0.148816	0.134313
ACATCAGGTACTTAGC-1	0.107155	0.0423129	0.00895794	0.0449738	0.0499513	0.0574367	0.056547	0.0530856	0.07297	0.0670518	0.131368	0.192782	0.169318	0.0940253	0.133119	0.151736	0.161047	0.16735	0.163484	0.176479	0.180908	0.183595	0.235609	0.279641	0.249173	0.217203	-0.0267081	0.0152124	0.0152676	0.0201696	0.0218144	0.0173401	0.0574862	0.0216299	0.0859012	0.155387	0.135972	0.0616086	0.0994626	-0.0173935	-0.020563	-0.0132657	-0.0105742	-0.0362184	-0.0043371	-0.0359927	0.0360475	0.128659	0.110434
ACATCAGTCGTAGGAG-1	0.0642761	0.0361794	0.0711238	0.0732846	0.0853801	0.0868347	0.0823177	0.0683778	0.0646954	0.0552181	0.061633	0.0687022	0.0723635	0.0423512	0.0967104	0.0871896	0.0966944	0.0904388	0.0784945	0.067762	0.0690194	0.0596773	0.0880171	0.0943045	0.0938933	0.0601687	0.0580738	0.0660797	0.077679	0.0769955	0.0719337	0.0647393	0.0668499	0.0325467	0.0172327	0.0316988	0.043656	0.0240506	0.0313801	0.0485448	0.0547121	0.0523001	0.0510183	0.0323882	0.0296474	-0.00151799	0.0132011	0.0325968	0.0389677
ACATCAGTCTTCTGGC-1	0.109103	0.075386	0.0862199	0.105052	0.115545	0.120988	0.118595	0.115801	0.127257	0.113287	0.122568	0.128808	0.125988	0.101106	0.125139	0.137012	0.150352	0.149885	0.139548	0.143858	0.146684	0.131925	0.15981	0.165175	0.155318	0.131799	0.0592101	0.0781501	0.0927263	0.0969993	0.0969712	0.0944638	0.111858	0.0671415	0.0625953	0.077236	0.0818524	0.0584479	0.0970691	0.0702489	0.0826432	0.089789	0.0935063	0.0869284	0.0914576	0.0449805	0.0679189	0.0846194	0.0880597
ACATGGTGTGAGGGTT-1	0.0740467	0.0146799	0.0850308	0.0813616	0.0955951	0.101451	0.101423	0.101017	0.111322	0.0965287	0.105505	0.124922	0.137557	0.0844845	0.103489	0.0857514	0.0980264	0.0974514	0.0894636	0.0859637	0.0992776	0.0848914	0.115482	0.135754	0.150922	0.0896539	0.0281703	0.0355624	0.0480691	0.0476113	0.0479661	0.039644	0.0750583	0.017588	0.0149578	0.0507615	0.0793238	0.018783	0.0612677	0.0418852	0.0488678	0.0498643	0.0503078	0.0309706	0.0488979	0.0171701	0.0419676	0.0776356	0.0973313
ACCAGTACAAATACAG-1	0.116339	0.0123074	0.0805082	0.0924243	0.0938331	0.100947	0.0958045	0.0654591	0.0880415	0.110518	0.166432	0.191801	0.167582	0.0722764	0.206476	0.196749	0.207914	0.21088	0.203263	0.208933	0.227515	0.235167	0.267268	0.281645	0.26456	0.214956	-0.00633216	0.0199817	0.0163403	0.0172692	0.0131439	-0.013822	0.0404721	0.015424	0.0747698	0.110547	0.0947982	-0.00875037	0.107715	0.0786218	0.0762225	0.0807582	0.0810812	0.0398753	0.0722128	0.0809082	0.132302	0.169212	0.157257
ACCCACTAGAGTAATC-1	0.104666	0.0433374	0.119126	0.122759	0.142627	0.145585	0.150595	0.147572	0.152403	0.127352	0.123281	0.141388	0.147173	0.109921	0.135849	0.128404	0.14864	0.144169	0.140754	0.147138	0.148687	0.114697	0.142974	0.156584	0.155987	0.115674	0.0670801	0.0767129	0.0952023	0.0970517	0.106086	0.105208	0.124845	0.0464168	0.0369582	0.067952	0.0837183	0.0441587	0.0763147	0.0648476	0.0807132	0.0809399	0.0895648	0.0802366	0.0843545	0.0190353	0.039348	0.067906	0.0845703
ACCGTAAAGAGTAAGG-1	0.113128	0.0487795	0.0747817	0.0868056	0.098578	0.102029	0.103396	0.108438	0.144809	0.111087	0.129113	0.156068	0.160564	0.0941692	0.118465	0.118194	0.129024	0.124128	0.119563	0.130674	0.156054	0.127362	0.166557	0.183877	0.187438	0.132443	0.0285894	0.0511174	0.0610557	0.0586101	0.0583611	0.057811	0.111331	0.0453608	0.0508664	0.0881724	0.107368	0.0389652	0.0929401	0.0517347	0.0582011	0.0554818	0.059989	0.047664	0.0908864	0.0343974	0.0722118	0.105721	0.118206
ACCTTTAGTTGAACTC-1	0.09515	0.0528555	0.083791	0.0989787	0.11532	0.118636	0.123622	0.125618	0.126197	0.0986944	0.10013	0.115227	0.119128	0.0800051	0.118798	0.118793	0.132051	0.127013	0.121125	0.136712	0.135895	0.108664	0.137265	0.147534	0.143935	0.102052	0.0415031	0.0614136	0.0772128	0.0781974	0.0841758	0.0891962	0.102315	0.0395036	0.0311959	0.0579168	0.0682382	0.0323644	0.0630168	0.0530568	0.0602264	0.0613921	0.067843	0.0692619	0.0695683	0.0113345	0.0311209	0.0576476	0.0659037
ACGAGCCCAGTCCTTC-1	0.0738952	0.0198722	0.0836606	0.089028	0.108597	0.113548	0.116466	0.110692	0.121864	0.0928115	0.0976344	0.117086	0.134633	0.0805155	0.124329	0.117811	0.13621	0.133057	0.128177	0.131515	0.141415	0.110189	0.139632	0.157988	0.160765	0.111647	0.0229874	0.0399937	0.0556081	0.0573076	0.0630312	0.0594703	0.0937804	0.0139815	0.0116036	0.0392565	0.067333	0.0121361	0.0665567	0.0531734	0.0659675	0.0684857	0.0742928	0.0669274	0.0793382	0.0212792	0.0431092	0.0736057	0.0942449
ACGATACCATGTCTCC-1	0.0961197	0.0342193	0.0760483	0.098057	0.103105	0.10785	0.103202	0.0857164	0.108132	0.111091	0.149886	0.176155	0.158442	0.0988668	0.185816	0.182876	0.191153	0.191603	0.18081	0.190421	0.199357	0.200221	0.230658	0.247279	0.229599	0.206407	0.0179356	0.0458179	0.0437512	0.0473651	0.0439064	0.0319284	0.0781091	0.0414667	0.0755184	0.108722	0.101572	0.040901	0.0877739	0.0365123	0.0342492	0.035196	0.0344205	0.0067276	0.0459806	0.0223265	0.0695588	0.111001	0.105776
ACGATGTTCGGGAGTA-1	0.110087	-0.00272674	0.0447222	0.0599951	0.0671905	0.0719267	0.0714514	0.036171	0.0616332	0.0719874	0.141885	0.166619	0.148908	0.0521865	0.179587	0.170267	0.183784	0.189028	0.185803	0.18696	0.203174	0.20898	0.247201	0.264223	0.242572	0.205935	-0.00548842	0.0206767	0.0175743	0.020605	0.0189148	-0.0116909	0.0339284	0.0154126	0.0810667	0.124041	0.103856	0.0128843	0.114038	0.0710728	0.0707734	0.0732194	0.0729168	0.0272505	0.0542015	0.0617421	0.127233	0.164236	0.149818
ACGATGTTCGGTGTCG-1	0.100939	0.0832747	0.038899	0.0920348	0.10098	0.107818	0.105598	0.109844	0.125597	0.122159	0.124758	0.142939	0.149128	0.12838	0.0976505	0.150008	0.16169	0.165261	0.159252	0.165252	0.174202	0.166085	0.190982	0.205212	0.202984	0.181145	-0.00633258	0.0417587	0.0459296	0.0514727	0.0514128	0.0516136	0.0848538	0.0460238	0.0467829	0.0690999	0.094219	0.0707008	0.109017	0.0409319	0.0420324	0.0516738	0.0543221	0.0412155	0.0650846	0.0309602	0.0598879	0.0914409	0.102239
ACGGCCACAAAGGAAG-1	0.117486	0.00239224	0.0392913	0.0586176	0.0728461	0.0801509	0.0837526	0.0578066	0.0620391	0.0702564	0.133855	0.162152	0.131884	0.0544617	0.194338	0.191786	0.211025	0.215801	0.214627	0.22167	0.216983	0.224598	0.262204	0.2745	0.241545	0.219453	-0.0202627	0.00855972	0.0171049	0.0247377	0.02945	0.00632129	0.0375474	-0.00223391	0.0667883	0.106529	0.0764056	-0.00383254	0.0881349	0.0480025	0.0564429	0.0652814	0.0710216	0.0277464	0.0476451	0.0422025	0.105246	0.138377	0.11938
ACGGGCTCATCACAAC-1	0.102592	0.0561803	0.1154	0.134406	0.152116	0.154658	0.153641	0.139348	0.131691	0.12525	0.115385	0.123996	0.115455	0.107405	0.145432	0.153796	0.172736	0.166827	0.154632	0.146793	0.136665	0.128752	0.144678	0.147125	0.132586	0.125299	0.0600909	0.0901833	0.10929	0.110462	0.11252	0.102018	0.112465	0.0602405	0.0423329	0.0582867	0.0535378	0.0488143	0.0729168	0.0631761	0.0795775	0.0801072	0.0839997	0.0607939	0.0529833	0.00344316	0.00863191	0.0315088	0.0405819
ACGGGTCCACATTCGA-1	0.0890809	0.0475043	0.0990797	0.114211	0.12479	0.13031	0.12914	0.123776	0.137959	0.122525	0.135946	0.155566	0.151997	0.118762	0.139549	0.148392	0.159735	0.158914	0.149294	0.160912	0.169699	0.15098	0.184222	0.195579	0.184073	0.156841	0.0280237	0.0536502	0.0620625	0.0625521	0.0603198	0.0589428	0.0999936	0.0385775	0.0486923	0.0744669	0.0779243	0.0443523	0.0887539	0.0415951	0.0475017	0.0489636	0.0504921	0.0436529	0.0712913	0.0132111	0.0482068	0.0819762	0.0887427
ACGGGTCGTACTTAGC-1	0.114673	0.0431424	0.101035	0.113166	0.126488	0.131823	0.12947	0.125333	0.143258	0.129621	0.141459	0.168782	0.159955	0.112939	0.169233	0.162777	0.175028	0.177018	0.167336	0.176755	0.178925	0.165012	0.190425	0.204265	0.197965	0.17664	0.0331156	0.0566736	0.0652979	0.0646328	0.0624034	0.0571654	0.0987937	0.0427691	0.0578884	0.0860617	0.0899439	0.0365254	0.0930013	0.0615675	0.0686781	0.0733668	0.0724532	0.0549351	0.0785543	0.0400326	0.0711394	0.102808	0.1104
ACGGGTCGTCGCTTTC-1	0.0941854	0.0473102	0.0883475	0.105113	0.120137	0.125608	0.124419	0.117175	0.129734	0.111031	0.116864	0.142966	0.141483	0.109836	0.131849	0.139553	0.155019	0.154518	0.143925	0.148944	0.157562	0.141015	0.168395	0.184535	0.174185	0.147613	0.0247437	0.052068	0.0676307	0.0683936	0.0673244	0.067858	0.0962465	0.0334444	0.0298356	0.0640874	0.0699369	0.0411943	0.086871	0.0479044	0.0580814	0.0607326	0.064343	0.0546336	0.066832	0.0108868	0.0287108	0.0708489	0.0776198
ACGTCAACAAGTTCTG-1	0.12262	0.0352937	0.0211109	0.053977	0.0611233	0.0666899	0.0674266	0.0429605	0.0712739	0.0738199	0.152573	0.181462	0.157528	0.0633468	0.178406	0.194072	0.212217	0.220381	0.219014	0.228803	0.241523	0.249186	0.286456	0.297229	0.270941	0.240626	-0.0240666	0.0124675	0.0111444	0.0144052	0.0143908	-0.000579071	0.0494267	0.0253789	0.0870342	0.127014	0.112949	0.0204609	0.122483	0.0815561	0.082307	0.0877219	0.0893982	0.0493567	0.0713831	0.0911583	0.155482	0.187959	0.168523
ACGTCAACAGCTCGAC-1	0.0590164	0.0255009	0.0713704	0.0779602	0.0895292	0.0948469	0.0963484	0.0911009	0.099252	0.0778252	0.0826847	0.099387	0.107599	0.0660314	0.114025	0.11416	0.126563	0.125186	0.118096	0.118178	0.124177	0.101293	0.128923	0.141822	0.144783	0.100647	0.0324968	0.0464147	0.0585809	0.0608571	0.0630812	0.0592247	0.0808901	0.0196062	0.0135717	0.0364926	0.0556354	0.0169738	0.0589429	0.0553616	0.0636601	0.0677355	0.0723864	0.059118	0.0662296	0.0162395	0.0401818	0.0673608	0.0762438
ACTGAACCACAACGTT-1	0.0895275	0.033857	0.100904	0.108601	0.127119	0.131329	0.136352	0.130188	0.137007	0.0993809	0.102596	0.118402	0.118052	0.0872785	0.143724	0.142921	0.160846	0.158085	0.153575	0.152384	0.150693	0.122751	0.143318	0.153599	0.150161	0.121269	0.0569272	0.0694108	0.0857729	0.0888093	0.0965422	0.0913264	0.114502	0.0345104	0.0251682	0.0461668	0.0534099	0.0254195	0.0868595	0.0817578	0.0949922	0.0948157	0.101463	0.0898483	0.092616	0.0311421	0.0497973	0.0728726	0.0838226
ACTGAGTAGTGTCTCA-1	0.0840957	0.03755	0.0960847	0.101728	0.117778	0.124449	0.133354	0.127499	0.13978	0.108238	0.107533	0.122233	0.126206	0.0972612	0.132103	0.13195	0.147905	0.147819	0.15014	0.15371	0.165268	0.132531	0.156968	0.166148	0.164076	0.132261	0.0400568	0.0578169	0.0774594	0.0797166	0.0850245	0.076737	0.11114	0.0390409	0.0324779	0.0545238	0.0663456	0.0348081	0.0874582	0.0572956	0.0739198	0.0806252	0.09022	0.078337	0.0936056	0.0254473	0.0476296	0.0725277	0.0871861
ACTGATGGTACGCTGC-1	0.0857978	-0.0142506	0.0393638	0.0423196	0.049122	0.0517285	0.0450231	0.0119967	0.0270301	0.0406451	0.0933543	0.120768	0.116162	0.0102359	0.191839	0.169109	0.179509	0.176687	0.164981	0.170634	0.180094	0.194287	0.225072	0.238449	0.230852	0.183461	-0.00673321	0.00138548	0.00363896	0.00424032	8.85489e-05	-0.0295636	0.0056608	-0.0209717	0.0316553	0.0683159	0.0727056	-0.0374123	0.056072	0.0494098	0.0506535	0.0502276	0.04897	0.00970699	0.0366303	0.0407823	0.0896507	0.124395	0.123561
ACTGATGGTCACTTCC-1	0.0999853	0.0606335	0.0732787	0.106034	0.11818	0.124927	0.127574	0.131309	0.144758	0.124272	0.133177	0.157326	0.152396	0.120813	0.122775	0.145311	0.158631	0.161916	0.156798	0.167864	0.178876	0.166486	0.199455	0.210085	0.197467	0.169236	0.0112208	0.0533681	0.0670329	0.0723952	0.0744075	0.0776901	0.109411	0.055045	0.0584174	0.0851747	0.0893808	0.0607392	0.108062	0.0536374	0.064415	0.0725218	0.0767085	0.0704805	0.0912712	0.0417536	0.0695823	0.095423	0.0981412
ACTGCTCGTCTCTTTA-1	0.109694	0.00773646	0.0503088	0.0767769	0.0806258	0.0847196	0.0779053	0.0481547	0.0653274	0.0761548	0.13478	0.169593	0.146419	0.0652019	0.179445	0.183762	0.194119	0.194343	0.184687	0.191462	0.195596	0.204005	0.237179	0.255523	0.231861	0.203278	-0.0034414	0.0299744	0.0257344	0.0269356	0.0209396	-0.00378432	0.0377085	0.0150995	0.0723074	0.1132	0.0919137	0.0111321	0.0978213	0.0690849	0.0643106	0.0662892	0.0606584	0.0163845	0.0427869	0.0538045	0.108578	0.151042	0.132308
ACTTACTAGTCCCACG-1	0.118131	0.066173	0.0693393	0.111637	0.125389	0.127599	0.131767	0.127665	0.149616	0.133833	0.149125	0.174434	0.188447	0.13003	0.129185	0.161866	0.179128	0.179614	0.177065	0.190302	0.198835	0.177362	0.212341	0.225872	0.225784	0.19306	0.00142477	0.0419836	0.0535681	0.0526045	0.0629971	0.0652252	0.109186	0.0421835	0.0577984	0.092643	0.123462	0.0579453	0.120526	0.0481905	0.0608065	0.0632785	0.0746109	0.0672239	0.0908025	0.0411549	0.0730888	0.114504	0.136542
ACTTTCAGTTGTGGAG-1	0.115801	0.0474823	0.0697324	0.0981795	0.108632	0.115783	0.112901	0.108493	0.127534	0.12482	0.134903	0.161443	0.154249	0.12064	0.146114	0.149963	0.160119	0.162659	0.153741	0.162315	0.173104	0.171167	0.201342	0.217983	0.21081	0.186928	0.0102795	0.0455514	0.0493804	0.0537214	0.0509702	0.0457134	0.0875169	0.0435323	0.0521395	0.088383	0.0944003	0.0542564	0.0936898	0.0455801	0.0473061	0.0509635	0.0526037	0.0364435	0.0653624	0.0393998	0.0658876	0.0985929	0.100501
ACTTTCATCGGCATCG-1	0.111917	0.0878741	0.0771191	0.121523	0.134642	0.133099	0.12568	0.111493	0.13106	0.129078	0.129395	0.136597	0.157332	0.121874	0.12816	0.167929	0.183207	0.177025	0.160854	0.160961	0.165079	0.151222	0.175423	0.178373	0.183671	0.155511	0.0193838	0.0591132	0.0731843	0.0691137	0.0708589	0.058001	0.0898509	0.0344609	0.0324413	0.0518662	0.0935888	0.0538752	0.102797	0.0827321	0.0934732	0.0912152	0.0895292	0.0678111	0.0862034	0.0453018	0.0643883	0.0858953	0.108022
AGAATAGGTATTCGTG-1	0.10877	0.0261983	0.0602874	0.0880066	0.0891765	0.093546	0.0869118	0.0583482	0.0714702	0.0918258	0.141832	0.155579	0.142363	0.0719554	0.179836	0.188785	0.192638	0.194189	0.182731	0.181465	0.18609	0.195094	0.228747	0.241368	0.22729	0.197735	-0.00117968	0.034025	0.0264659	0.0275706	0.0215686	-0.00305063	0.031957	0.0141005	0.0633459	0.085794	0.079779	0.00520213	0.0954235	0.0625249	0.056162	0.0585202	0.0557452	0.0128067	0.0401512	0.0441094	0.0935908	0.121545	0.115723
AGAGTGGAGTAGCGGT-1	0.0837104	0.0332694	0.0806298	0.0857716	0.101165	0.101706	0.103144	0.102404	0.112451	0.0962599	0.0924277	0.116185	0.113432	0.0745119	0.120174	0.111967	0.126102	0.120279	0.113354	0.122576	0.134019	0.104911	0.132672	0.149117	0.141161	0.0985005	0.031365	0.0477907	0.0628227	0.0599487	0.06023	0.0605074	0.0915345	0.0293586	0.0184111	0.0502895	0.05434	0.016389	0.0649897	0.0491092	0.0609156	0.0590607	0.063286	0.0543546	0.0733855	0.0180276	0.0321245	0.0668783	0.0728719
AGATTGCTCCCAGGTG-1	0.0978494	0.0586662	0.0985217	0.116742	0.132733	0.137693	0.140431	0.140039	0.142191	0.11612	0.129024	0.139702	0.148069	0.115153	0.1239	0.138268	0.154552	0.152935	0.145418	0.153677	0.156968	0.126168	0.166418	0.169358	0.172446	0.135752	0.0400733	0.0668343	0.083974	0.0845701	0.0885285	0.0872812	0.117732	0.0427931	0.049494	0.0660116	0.0830011	0.0420774	0.076874	0.0538634	0.0663936	0.0723625	0.0765998	0.0740327	0.077278	0.00709487	0.0446463	0.0642521	0.0827958
AGCGGTCAGACTAGGC-1	0.0735481	0.0275283	0.0801863	0.0913027	0.103867	0.107304	0.105278	0.100911	0.115953	0.100694	0.101807	0.116839	0.121952	0.088618	0.126206	0.125673	0.138763	0.135155	0.124642	0.130241	0.143283	0.12123	0.142028	0.158379	0.155274	0.118819	0.0259247	0.0439232	0.0584019	0.0573391	0.0544581	0.0519959	0.0804539	0.0228955	0.0186802	0.0424154	0.0558652	0.0193371	0.0675759	0.0439179	0.0559302	0.0567405	0.0584868	0.0443907	0.0697778	0.0120138	0.0314669	0.0642184	0.0756952
AGCGGTCAGGCGATAC-1	0.104926	0.0300121	0.0875828	0.104231	0.11753	0.125183	0.128251	0.145749	0.17903	0.141465	0.153889	0.177869	0.186863	0.128673	0.156058	0.154859	0.169948	0.174872	0.17199	0.199194	0.220153	0.188523	0.215059	0.229353	0.229607	0.185894	-0.0101558	0.0192484	0.029475	0.0322075	0.0406516	0.0477818	0.109099	0.0183426	0.032066	0.0713491	0.0946142	0.0246899	0.102613	0.0354998	0.0495225	0.0579691	0.0675408	0.0694566	0.111885	0.0308265	0.0636148	0.101381	0.121822
AGCTCCTCATCCCACT-1	0.0980109	0.0535866	0.0820735	0.0928504	0.108286	0.116483	0.11994	0.119231	0.129681	0.0959592	0.102273	0.121497	0.124056	0.0893814	0.128142	0.127994	0.144753	0.148112	0.143461	0.152207	0.156361	0.125707	0.151642	0.165608	0.16192	0.128395	0.0152033	0.0364272	0.052605	0.0578639	0.05987	0.0563204	0.0847926	0.0109468	0.00521566	0.0330719	0.0517145	0.0122571	0.0769807	0.0571225	0.0660982	0.0713189	0.0767522	0.0691891	0.0826384	0.0228607	0.0464413	0.0757347	0.0852412
AGCTCTCGTGCTCTTC-1	0.116682	0.0189001	0.0539865	0.0777857	0.0848638	0.0936091	0.0917425	0.0663197	0.091052	0.106743	0.182053	0.220993	0.182464	0.0958324	0.209352	0.207467	0.223942	0.231203	0.225855	0.236097	0.250241	0.265552	0.307613	0.326584	0.290132	0.264371	-0.0101598	0.019383	0.0160998	0.0235657	0.0234819	0.00601863	0.0537988	0.0287907	0.106247	0.150761	0.115334	0.0294713	0.108972	0.0357385	0.03017	0.0363204	0.0365313	8.22397e-05	0.0340324	0.0347073	0.114537	0.170699	0.142914
AGCTTGAGTAAATACG-1	0.134321	0.0218335	0.046328	0.0684197	0.0828986	0.0915905	0.0904642	0.071231	0.0912853	0.101814	0.147864	0.186792	0.173922	0.084265	0.19778	0.197424	0.216127	0.222392	0.21631	0.228661	0.237826	0.247556	0.28192	0.300663	0.276563	0.248923	-0.0198736	0.0133943	0.0195796	0.0251063	0.0274121	0.00998813	0.0563801	0.0143087	0.068414	0.106583	0.0997908	0.0106936	0.109354	0.0393718	0.0456499	0.0519756	0.0550868	0.0264648	0.0592151	0.0476508	0.104211	0.147886	0.139163
AGGCCACAGTCTTGCA-1	0.0797136	0.0230676	0.0713208	0.085116	0.0993298	0.107439	0.107708	0.107102	0.128813	0.0917548	0.116023	0.134432	0.137437	0.0901404	0.137244	0.140752	0.152181	0.153918	0.145045	0.160991	0.172306	0.134681	0.177776	0.188689	0.183035	0.147802	0.0230451	0.0423623	0.0526505	0.0578331	0.0581877	0.0592471	0.100482	0.0305893	0.0434036	0.0705264	0.0843673	0.0333371	0.0786612	0.0536727	0.0567353	0.0641528	0.064995	0.0575889	0.0821225	0.0184368	0.0559632	0.0857515	0.0917727
AGGCCGTGTAGTAGTA-1	0.121243	0.0706456	0.0607687	0.0965387	0.111391	0.1214	0.122471	0.132537	0.14999	0.129291	0.134181	0.172735	0.158747	0.125618	0.125054	0.145108	0.157804	0.165487	0.159908	0.17317	0.186498	0.172563	0.202197	0.222602	0.202761	0.182928	0.0140268	0.0578995	0.0686798	0.0746195	0.0773277	0.0861843	0.124765	0.0715914	0.0696142	0.113269	0.103754	0.0798983	0.109679	0.0368426	0.0446866	0.0512954	0.0551152	0.0509465	0.081659	0.0306472	0.0571792	0.1031	0.0980866
AGGGAGTCATTACCTT-1	0.102575	-0.00316113	0.0368198	0.0628784	0.0683526	0.0722555	0.0683083	0.0388601	0.0505154	0.0738456	0.135741	0.162372	0.133336	0.0584508	0.182433	0.189454	0.199662	0.202126	0.197457	0.198634	0.206734	0.222868	0.257429	0.27234	0.239873	0.2223	-0.0266346	0.0157279	0.0181924	0.0193732	0.0148865	-0.00727285	0.0228215	0.00780144	0.0655879	0.104852	0.0757901	0.00383439	0.0894347	0.0452509	0.0470737	0.0508474	0.0513546	0.0115301	0.0356345	0.0432411	0.104675	0.139717	0.120681
AGGGTGAAGCGTTTAC-1	0.0726584	0.0195024	0.109115	0.105917	0.119123	0.12346	0.124578	0.110607	0.120648	0.0980223	0.103109	0.121123	0.133586	0.0808915	0.155315	0.141797	0.151055	0.147931	0.141698	0.136644	0.138681	0.117311	0.142481	0.156414	0.168668	0.121784	0.0440054	0.0496387	0.0607028	0.0594944	0.0609858	0.0490356	0.0801854	0.0113424	0.00814701	0.0387844	0.0668001	0.00933483	0.0640929	0.0708256	0.07482	0.0757703	0.0784199	0.0549394	0.0688997	0.0200104	0.0394094	0.0706969	0.0938557
AGGTCATCACGCCAGT-1	0.109652	0.0695086	0.0790291	0.108513	0.128235	0.133411	0.139581	0.136108	0.137199	0.108554	0.114654	0.133568	0.131128	0.105498	0.105816	0.128469	0.148919	0.148082	0.145019	0.144094	0.145205	0.11194	0.142353	0.155488	0.150218	0.123473	0.0539729	0.0907907	0.110955	0.117042	0.116138	0.115677	0.126741	0.0791493	0.0720818	0.0927688	0.0988984	0.0804551	0.0929882	0.0529086	0.0664341	0.0699422	0.0724991	0.0642296	0.0660412	0.00775971	0.0346997	0.0609289	0.0697074
AGGTCCGAGAAGGACA-1	0.148398	0.0390822	0.094458	0.107985	0.121955	0.128708	0.127018	0.113358	0.145795	0.121925	0.187019	0.2017	0.192815	0.0949263	0.217761	0.211545	0.23007	0.230078	0.225488	0.243068	0.258172	0.22592	0.277955	0.275843	0.269625	0.226001	0.0195553	0.0469271	0.0556723	0.0563674	0.058814	0.0440169	0.0943166	0.0253023	0.092731	0.12085	0.126715	0.0216637	0.133398	0.0824745	0.0884601	0.095976	0.0988925	0.0742009	0.10722	0.0530395	0.127766	0.151364	0.155897
AGTGAGGTCACAATGC-1	0.0790396	0.0338455	0.0800463	0.0896822	0.101877	0.107172	0.109151	0.111465	0.125821	0.09591	0.106794	0.126062	0.139536	0.0998784	0.111823	0.114823	0.125775	0.126401	0.11928	0.12679	0.140383	0.109738	0.136895	0.155753	0.16068	0.119028	0.043809	0.0549748	0.0670502	0.0672648	0.0692774	0.0754856	0.106084	0.0434096	0.0399017	0.0635015	0.0858826	0.0430717	0.061394	0.0353852	0.0420128	0.0462515	0.0497898	0.040535	0.0605592	-0.00555755	0.0237525	0.0557678	0.0794844
AGTGGGAGTCATCCCT-1	0.0980438	0.0465536	0.0779206	0.100195	0.116451	0.122306	0.1213	0.130137	0.155395	0.128772	0.144417	0.17038	0.165294	0.121505	0.124215	0.13582	0.150413	0.151828	0.143397	0.15857	0.175971	0.14981	0.185776	0.203962	0.188652	0.159114	0.0320688	0.0560736	0.0724309	0.0740012	0.0744999	0.0846144	0.127806	0.0590828	0.0615233	0.0907852	0.10026	0.0588746	0.106663	0.0395264	0.0528866	0.0584108	0.061077	0.0572459	0.0866916	0.0243981	0.0585444	0.0944934	0.102786
AGTGTCAAGTAGCCGA-1	0.098286	0.0295651	0.041804	0.0707479	0.0755258	0.0760856	0.0706839	0.0418197	0.0535998	0.0685401	0.142261	0.188229	0.153364	0.0782579	0.166822	0.178708	0.187747	0.184989	0.177919	0.180539	0.188084	0.197914	0.244152	0.274443	0.248732	0.220507	-0.000135907	0.0305266	0.0288269	0.0286159	0.0260972	0.00402681	0.0285829	0.017437	0.085634	0.145863	0.114486	0.0388752	0.0979977	0.0381258	0.0371558	0.0375731	0.0393101	-0.0042056	0.0159897	0.020669	0.0831076	0.143649	0.12095
AGTTGGTGTCTAGTGT-1	0.117161	0.0414004	0.0481707	0.0857403	0.0847283	0.0916421	0.0863935	0.0657304	0.0747072	0.0933409	0.150102	0.171791	0.148715	0.0835608	0.160426	0.186329	0.196426	0.199263	0.192312	0.197112	0.198387	0.204744	0.24871	0.258871	0.229943	0.209953	0.00569716	0.0557513	0.0511007	0.0553083	0.0493389	0.0295813	0.054568	0.0473096	0.102388	0.131882	0.108762	0.0512123	0.11001	0.044252	0.0396109	0.0434545	0.0407618	-0.00349246	0.0196571	0.0253433	0.0954712	0.129073	0.114388
ATCTGCCCAAGCGTAG-1	0.0615963	0.0186031	0.068633	0.0796737	0.0944379	0.0970556	0.0946194	0.0895079	0.0936507	0.0768255	0.0756101	0.0938468	0.100425	0.0623103	0.108563	0.104249	0.116575	0.111665	0.10081	0.103325	0.108555	0.0862174	0.11088	0.122423	0.117575	0.0853438	0.0330504	0.0474605	0.0591778	0.0591408	0.0576053	0.0578396	0.0767762	0.0253496	0.0102025	0.0325159	0.0455095	0.0116598	0.0440324	0.0522231	0.0616697	0.0601267	0.0605023	0.0473197	0.0542798	0.01391	0.0306475	0.057218	0.0655994
ATGTGTGAGTCAAGGC-1	0.0951625	0.0217333	0.0956465	0.119177	0.138247	0.144116	0.149441	0.141892	0.164921	0.145527	0.163716	0.183958	0.18964	0.127601	0.155357	0.169306	0.186997	0.185425	0.180832	0.192226	0.200345	0.179622	0.206904	0.2141	0.213672	0.179999	0.00249387	0.0327402	0.0472558	0.0443344	0.0497077	0.0396764	0.0879696	0.0165522	0.0362224	0.0744889	0.0969414	0.0239461	0.115462	0.0624914	0.0749914	0.0754797	0.081854	0.0711489	0.091924	0.0331271	0.072846	0.106507	0.124328
ATTACTCGTGCAGACA-1	0.0848081	0.0513289	0.0773935	0.100537	0.114632	0.118123	0.115716	0.105919	0.105032	0.090936	0.0937209	0.109091	0.11039	0.0892539	0.10027	0.120068	0.135426	0.131761	0.123156	0.119233	0.118505	0.108402	0.134891	0.14423	0.13995	0.113992	0.0335382	0.0660466	0.0816599	0.0810918	0.0787054	0.071377	0.0866645	0.0374521	0.0286932	0.0499429	0.0557628	0.0417099	0.0638454	0.051519	0.0668504	0.0685119	0.0721833	0.053211	0.0560379	0.0117922	0.0266924	0.0545557	0.0642529
ATTATCCGTGTAACGG-1	0.0752741	0.0153375	0.0685139	0.0750142	0.0841686	0.0878659	0.0854372	0.0726972	0.103318	0.0811601	0.107495	0.128184	0.130845	0.0728194	0.131537	0.126042	0.134897	0.133279	0.12426	0.124267	0.142118	0.123908	0.156625	0.172071	0.174778	0.132404	0.0265365	0.0404063	0.0474347	0.0462758	0.040543	0.0321372	0.0777676	0.0206822	0.0362833	0.066176	0.0812541	0.0197947	0.0732022	0.0486225	0.0523326	0.0524525	0.0527721	0.0350449	0.0702146	0.0277424	0.062613	0.0973276	0.107644
ATTATCCTCGTTACAG-1	0.161533	0.114078	0.0146707	0.0858059	0.0903882	0.0763616	0.0599985	0.0635108	0.0766883	0.106293	0.147933	0.168556	0.152947	0.103534	0.109045	0.177613	0.193291	0.179448	0.155447	0.189301	0.197756	0.214793	0.228756	0.238702	0.226776	0.221244	0.0132099	0.0800553	0.0815667	0.0794129	0.066029	0.0862266	0.113988	0.125602	0.167034	0.192282	0.171921	0.121004	0.0859896	0.0651646	0.0665679	0.0540252	0.0365373	0.0268375	0.0454716	0.070932	0.10498	0.134166	0.128325
CAACCAAAGAGGGATA-1	0.0982712	0.0157497	0.0251833	0.0536558	0.0563591	0.0598222	0.0542321	0.020162	0.0324796	0.053996	0.115017	0.143945	0.112358	0.0388639	0.160833	0.163479	0.172141	0.17214	0.164935	0.16905	0.173631	0.184878	0.219922	0.235078	0.205732	0.17883	-0.0145321	0.0195768	0.0139601	0.0141545	0.0107082	-0.0133583	0.0184529	0.01144	0.067781	0.100407	0.0720456	0.00428651	0.0713144	0.040043	0.0364237	0.0378446	0.0358387	-0.00822157	0.0183406	0.0317974	0.0912663	0.125854	0.104666
CAACTAGCAGACGCCT-1	0.100322	0.0097348	0.0766	0.100625	0.112592	0.121638	0.117406	0.0948998	0.1141	0.113344	0.152202	0.183874	0.165849	0.0994692	0.172898	0.171299	0.183918	0.188234	0.181016	0.19005	0.196786	0.192582	0.230035	0.245199	0.232561	0.202608	0.00374757	0.0357903	0.0388437	0.045674	0.041363	0.0265014	0.0659898	0.020685	0.0642067	0.0977111	0.0889004	0.022621	0.0868987	0.0324701	0.0349968	0.0464538	0.049406	0.0152907	0.0385937	0.0173352	0.0617985	0.109455	0.105749
CAACTAGGTCTCCATC-1	0.0837706	0.0418149	0.087447	0.0951464	0.11151	0.113483	0.113936	0.0998177	0.102849	0.0916311	0.0991536	0.11778	0.119884	0.0809287	0.118453	0.114555	0.130046	0.126512	0.118337	0.110857	0.110707	0.101499	0.129814	0.141461	0.137766	0.100159	0.0352681	0.0545621	0.0725746	0.0727842	0.0749646	0.0665841	0.0839113	0.0303605	0.0236578	0.046663	0.0539053	0.0265164	0.0693902	0.0591276	0.0731035	0.0751741	0.0804485	0.0669426	0.0593013	0.0186266	0.0331335	0.0641366	0.0722587
CAAGATCGTTCGAATC-1	0.0667239	0.0380711	0.0446122	0.0656599	0.075687	0.0821155	0.0806792	0.0803547	0.0932685	0.0800697	0.0897401	0.10734	0.108847	0.0694392	0.101797	0.116531	0.126348	0.126425	0.115994	0.121254	0.131542	0.116962	0.151387	0.161767	0.157933	0.116472	0.0164381	0.0447752	0.052614	0.0552908	0.05082	0.0529544	0.0816922	0.0357843	0.0329688	0.0560156	0.06507	0.0347667	0.0587712	0.0366252	0.0360723	0.0385236	0.0369047	0.0299883	0.053367	0.0163915	0.0466462	0.0728718	0.074933
CAAGTTGAGATCTGCT-1	0.130601	0.07075	0.0803796	0.118958	0.129797	0.137084	0.132798	0.143787	0.168354	0.153527	0.172375	0.204459	0.196359	0.156669	0.1553	0.182348	0.19457	0.198209	0.190436	0.214462	0.227817	0.217553	0.247819	0.259486	0.250918	0.231715	0.00446958	0.0546781	0.0615086	0.0634482	0.061194	0.0706863	0.120463	0.0719289	0.0849995	0.123775	0.133624	0.0866192	0.136001	0.0477313	0.0490771	0.0505098	0.0532873	0.047441	0.0851263	0.0477715	0.0842532	0.127815	0.136047
CACACTCTCGCCATAA-1	0.130187	0.0867501	0.112095	0.127226	0.143752	0.150313	0.148814	0.150273	0.165299	0.142542	0.139876	0.160229	0.157279	0.131948	0.146908	0.154125	0.171321	0.173056	0.16401	0.172083	0.185159	0.161933	0.186609	0.193765	0.185113	0.162314	0.0570506	0.0811646	0.0963243	0.103289	0.107646	0.112249	0.145759	0.0750624	0.0697974	0.0956093	0.0948019	0.0728505	0.110178	0.0723731	0.0874295	0.0955159	0.0998535	0.0947818	0.104434	0.0405701	0.0633512	0.0891508	0.0978581
CACAGGCAGTAGCCGA-1	0.082699	0.0476679	0.0938856	0.112623	0.124462	0.130211	0.124951	0.107505	0.104362	0.0908917	0.0968678	0.107389	0.112264	0.0890431	0.136137	0.145737	0.158576	0.156823	0.142819	0.13288	0.127124	0.11193	0.139758	0.147857	0.145565	0.120644	0.0551786	0.0778619	0.0903031	0.0936967	0.0911267	0.0753805	0.0834997	0.0296345	0.020689	0.038982	0.0479695	0.0340443	0.0625609	0.0659311	0.0744188	0.0784969	0.0789586	0.0576598	0.0550623	-0.00187194	0.0193821	0.0436402	0.0560971
CACAGGCCAAGCTGTT-1	0.109249	0.057843	0.0407659	0.0739188	0.0743936	0.0758334	0.0673967	0.0673708	0.0723959	0.0717112	0.123752	0.126886	0.11665	0.0638309	0.111781	0.124916	0.131076	0.129955	0.11689	0.133228	0.144892	0.124215	0.162159	0.175006	0.166583	0.135958	0.0659359	0.0950608	0.0869665	0.0877713	0.0804426	0.067623	0.0779446	0.0807414	0.114988	0.136951	0.127096	0.0715237	0.064032	0.0378434	0.0326791	0.0303238	0.0227012	0.0036058	0.0216875	0.00133818	0.057983	0.0858347	0.0849642
CACATTTGTAAAGGAG-1	0.112894	0.0279147	0.0570899	0.0796168	0.0823349	0.0859588	0.0806014	0.0512309	0.0720919	0.087132	0.147305	0.165039	0.131984	0.0722718	0.189048	0.184858	0.196263	0.199698	0.190381	0.196249	0.206549	0.208672	0.24772	0.256715	0.228374	0.212535	0.0150214	0.0440391	0.0427828	0.0443745	0.0357071	0.0148804	0.0538001	0.0473139	0.0958007	0.127473	0.0989899	0.0405668	0.0928884	0.0591384	0.0561742	0.0579618	0.0538382	0.0140753	0.0446257	0.0491972	0.103137	0.135095	0.115668
CACCTTGCAGACGTAG-1	0.0876373	0.0390012	0.0973381	0.108793	0.119543	0.123928	0.124787	0.120755	0.148398	0.124554	0.125831	0.144024	0.150483	0.0976012	0.133224	0.1335	0.144322	0.141863	0.135097	0.139681	0.163835	0.138767	0.165291	0.175274	0.173603	0.125643	0.0361294	0.0538658	0.0659177	0.0670464	0.0669906	0.0678702	0.113228	0.0444562	0.0392945	0.0623858	0.0809977	0.0233618	0.0872431	0.054872	0.0653111	0.0695214	0.0737127	0.0683429	0.0899076	0.0316056	0.0591233	0.090701	0.103869
CACTCCAAGCTCAACT-1	0.0991058	0.0393968	0.0696159	0.0897567	0.102669	0.109471	0.109691	0.107656	0.129841	0.11561	0.129714	0.153587	0.158176	0.115346	0.132355	0.141664	0.155163	0.155423	0.146296	0.153292	0.167602	0.155705	0.188825	0.20201	0.198748	0.169476	0.003978	0.0349306	0.0465586	0.0494831	0.0490346	0.0475149	0.0945704	0.036493	0.0467766	0.0758397	0.0885768	0.0419219	0.0911473	0.0443894	0.0519785	0.0578901	0.0592683	0.0497874	0.0738959	0.0264707	0.061869	0.0960189	0.107561
CAGAATCGTTAGGGTG-1	0.101946	0.0554652	0.0849856	0.106543	0.122427	0.128941	0.127901	0.128662	0.138311	0.12131	0.131681	0.151004	0.150773	0.109335	0.135779	0.143124	0.157088	0.158504	0.149785	0.161649	0.164229	0.144726	0.177989	0.190058	0.188727	0.149924	0.0294695	0.0603006	0.0751048	0.0790503	0.0786038	0.0818367	0.109605	0.0562728	0.0541709	0.0806958	0.0933977	0.0538644	0.0901329	0.0529667	0.0603476	0.0655569	0.0682373	0.0646296	0.0808834	0.0312238	0.059781	0.090219	0.0970186
CAGAGAGTCCCTAATT-1	0.106093	0.0560094	0.120301	0.139388	0.154887	0.159399	0.15793	0.146738	0.146554	0.139484	0.13772	0.148449	0.149429	0.121419	0.143186	0.154598	0.167404	0.16509	0.154146	0.149795	0.14537	0.127528	0.15741	0.163158	0.159389	0.132111	0.063685	0.0895168	0.10143	0.106177	0.107837	0.095203	0.115252	0.0651741	0.0550656	0.0728776	0.0813307	0.0555414	0.088427	0.0755175	0.0862381	0.0908038	0.0928391	0.0738495	0.0756719	0.0289541	0.0478381	0.0703829	0.0832434
CAGATCAAGATAGGAG-1	0.0807612	0.0433848	0.0937311	0.100349	0.117497	0.118573	0.115788	0.11682	0.118591	0.0989484	0.0942128	0.107142	0.107044	0.0885598	0.129006	0.128445	0.144532	0.136672	0.123685	0.131454	0.126195	0.109217	0.127397	0.133379	0.127221	0.111404	0.0433698	0.0575782	0.0727034	0.0722701	0.0739621	0.0731035	0.087895	0.0264991	0.0140767	0.0375349	0.0461015	0.0262989	0.0613366	0.0577037	0.0717191	0.0702287	0.0710302	0.0681992	0.0720131	0.0155657	0.0313993	0.0535703	0.0596959
CAGCCGATCTACCAGA-1	0.131618	0.045309	0.0375561	0.0699741	0.0763736	0.083442	0.0766205	0.0567048	0.0698725	0.0880261	0.160833	0.194903	0.164911	0.0784128	0.190077	0.202015	0.21365	0.216905	0.209924	0.223807	0.227911	0.246269	0.287172	0.30459	0.275426	0.248269	-0.0217902	0.0241294	0.0233128	0.0271197	0.0208113	0.00462986	0.040354	0.0232462	0.0901913	0.13165	0.103604	0.0230287	0.112141	0.036116	0.0359609	0.0411215	0.0406728	0.00735612	0.028881	0.022418	0.0978037	0.143623	0.130665
CAGCTAATCATAAAGG-1	0.104212	0.0677722	0.106599	0.115023	0.131286	0.133772	0.133226	0.13154	0.150559	0.125187	0.130073	0.148345	0.145976	0.114433	0.129673	0.130911	0.148787	0.144483	0.137521	0.144486	0.160908	0.134336	0.165102	0.177756	0.17308	0.139149	0.0438364	0.0637806	0.0802275	0.0821126	0.0868335	0.0894314	0.119304	0.0529125	0.0446441	0.0743548	0.0836435	0.0494164	0.0839232	0.0554565	0.0663024	0.067044	0.0737917	0.0664929	0.0825708	0.0207973	0.0460777	0.078304	0.0813104
CAGCTAATCGAATGCT-1	0.0867324	0.0503572	0.0823117	0.10031	0.111136	0.116173	0.116565	0.117614	0.131075	0.111742	0.119675	0.133292	0.12871	0.108572	0.115044	0.118599	0.130307	0.130498	0.120785	0.125092	0.140073	0.117964	0.144109	0.156667	0.15077	0.119913	0.0485453	0.0695148	0.0787868	0.0831082	0.0826946	0.0809907	0.104728	0.0708865	0.056573	0.0764163	0.0830353	0.071905	0.0816401	0.05137	0.052917	0.0549315	0.0542664	0.0419594	0.066736	0.0223791	0.0410346	0.0657016	0.0717133
CAGCTGGAGGACTGGT-1	0.130255	0.0776647	0.0444973	0.0889826	0.0963497	0.0950501	0.0840451	0.0754366	0.101074	0.0936062	0.112126	0.137949	0.133115	0.0940901	0.111815	0.145503	0.154201	0.147308	0.127818	0.140022	0.159607	0.151455	0.175009	0.189471	0.186432	0.167772	0.0436122	0.0844532	0.0873471	0.0895776	0.0767632	0.0779481	0.109663	0.0886569	0.0968636	0.123369	0.121671	0.0880823	0.0969662	0.07635	0.0756359	0.0720001	0.0600409	0.050095	0.0777197	0.0559814	0.0821521	0.109765	0.110767
CAGGTGCGTATGAAAC-1	0.0944446	0.0112675	0.0986818	0.0928422	0.105008	0.111091	0.105064	0.0866231	0.115917	0.115893	0.143677	0.168468	0.164182	0.108224	0.17885	0.152926	0.162876	0.16369	0.1485	0.153308	0.170805	0.171138	0.20501	0.219227	0.213665	0.177536	0.0218844	0.0230205	0.0307123	0.0340647	0.0297048	0.0131904	0.0701092	0.0227092	0.0467559	0.0772696	0.0884673	0.0254973	0.0901618	0.038663	0.0389585	0.0399159	0.0366617	0.00828058	0.0532111	0.0245342	0.0630045	0.0996923	0.10583
CATATGGAGCGTGAAC-1	0.123234	0.0239837	0.0840701	0.103701	0.115755	0.126185	0.124974	0.107093	0.137301	0.13469	0.175864	0.215466	0.194507	0.116212	0.218757	0.214563	0.229513	0.236037	0.230281	0.241008	0.254405	0.258384	0.287968	0.304251	0.290757	0.254468	-0.000132545	0.028633	0.030901	0.0367244	0.0355699	0.0207909	0.0758159	0.0278329	0.071134	0.120796	0.116529	0.0276039	0.112396	0.0476833	0.0506811	0.0592932	0.0633585	0.0328766	0.0723896	0.0416292	0.0978113	0.145403	0.142713
CATATGGTCGCAGGCT-1	0.0807762	0.0469457	0.0898273	0.108161	0.124876	0.126622	0.123224	0.117449	0.118177	0.0993717	0.105141	0.116497	0.11951	0.0926079	0.119298	0.127409	0.145741	0.140838	0.129024	0.130541	0.126481	0.101278	0.131024	0.140478	0.136469	0.108703	0.0527405	0.0701047	0.0869506	0.087297	0.086935	0.0805692	0.0915409	0.0315268	0.0221568	0.0403948	0.0568431	0.0342403	0.068425	0.0635415	0.0786245	0.0783663	0.0796029	0.0677896	0.0683931	0.0127002	0.0350126	0.0587574	0.0708377
CATCAAGTCCTATTCA-1	0.0846792	0.0293329	0.112833	0.128356	0.148843	0.15359	0.157826	0.156655	0.169762	0.132673	0.129662	0.139685	0.14943	0.1153	0.133783	0.141571	0.156381	0.151135	0.146669	0.154913	0.170848	0.124523	0.158387	0.159784	0.164393	0.126507	0.0323812	0.0572958	0.0750994	0.0726614	0.0765643	0.0744757	0.111306	0.024086	0.0246315	0.04381	0.0685768	0.0217582	0.0804855	0.0559375	0.0692389	0.069486	0.0777329	0.0666485	0.0899571	0.00689101	0.0325565	0.0531668	0.0774873
CATCGAACACGGCCAT-1	0.11398	0.0772643	0.102984	0.118767	0.133483	0.140977	0.143232	0.155004	0.178946	0.140275	0.158085	0.184655	0.187087	0.146965	0.125985	0.140131	0.155231	0.159794	0.154606	0.176011	0.189307	0.15796	0.200765	0.215005	0.21443	0.175933	0.0412574	0.07356	0.0892699	0.0918976	0.0940713	0.0995482	0.138455	0.0687732	0.0699788	0.105641	0.125246	0.0837959	0.124229	0.0559273	0.067195	0.0721543	0.0788813	0.083793	0.105765	0.0275746	0.0675673	0.10697	0.124445
CATCGAATCGTCCAGG-1	0.0829915	-0.0394388	0.0550551	0.0576852	0.0754289	0.0804346	0.0924624	0.0629683	0.0981926	0.0671808	0.115493	0.149991	0.154757	0.024207	0.166985	0.149585	0.168453	0.170188	0.178385	0.172861	0.201688	0.173772	0.211488	0.232567	0.23684	0.153831	-0.0262385	-0.0119478	0.000803029	0.00104677	0.00981924	-0.0213128	0.0422391	-0.0395952	0.0148199	0.0635707	0.0882977	-0.0561019	0.102359	0.0822058	0.0944128	0.0976028	0.105262	0.0667629	0.102079	0.0832964	0.125321	0.161523	0.171315
CATGCCTGTCAGATAA-1	0.100278	0.0463689	0.0821686	0.0994197	0.109815	0.119708	0.12546	0.125187	0.165781	0.129554	0.146164	0.171033	0.164897	0.123541	0.141511	0.146048	0.15807	0.162846	0.162065	0.171327	0.19873	0.165193	0.204679	0.217867	0.205522	0.175745	0.0309696	0.0519328	0.062672	0.0700161	0.0722072	0.0731299	0.12664	0.057076	0.0652211	0.092839	0.0990241	0.0574828	0.105041	0.0344818	0.0407265	0.0503504	0.0584667	0.0443158	0.087459	0.0185889	0.0493069	0.0860342	0.096256
CATGCCTGTTCGGCAC-1	0.103662	0.0283836	0.0895522	0.100989	0.111086	0.116511	0.115033	0.111365	0.142699	0.113371	0.15223	0.183252	0.180185	0.119705	0.168579	0.161966	0.171403	0.172	0.161611	0.173945	0.194732	0.173634	0.215671	0.235519	0.229775	0.191443	0.0132968	0.0345705	0.0418883	0.0401571	0.0415596	0.0354393	0.0913185	0.0222537	0.0506473	0.0891363	0.101229	0.0339907	0.10255	0.0409984	0.0450735	0.0474824	0.0492288	0.0279413	0.0758236	0.0181296	0.0661326	0.115728	0.1245
CATTCGCCAGGACCCT-1	0.0697739	0.028023	0.0572745	0.0633314	0.0758849	0.0779994	0.0761062	0.0758245	0.0858578	0.0560392	0.0664365	0.0798659	0.0860896	0.0402703	0.0892351	0.08172	0.090593	0.087199	0.0770345	0.0826145	0.0984149	0.0659374	0.0982007	0.110544	0.110239	0.0574423	0.0553059	0.0626899	0.0758697	0.0733364	0.0706095	0.0678581	0.0839382	0.0372279	0.0252377	0.0525217	0.069087	0.0251175	0.0361759	0.0355507	0.0404766	0.0420313	0.0408195	0.0309163	0.049064	0.00100984	0.0224124	0.0494209	0.0570973
CCAATCCAGACATAAC-1	0.0568589	0.0102879	0.0760401	0.0787958	0.094559	0.0971828	0.0967185	0.0907447	0.1069	0.0817022	0.0928248	0.116824	0.128719	0.0718172	0.125464	0.114013	0.125882	0.120953	0.11349	0.1235	0.133782	0.111051	0.140956	0.154952	0.160392	0.11458	0.015171	0.027103	0.0397334	0.0373053	0.0359969	0.0384553	0.078755	0.0134525	0.0170563	0.0495968	0.0734334	0.0106233	0.0525986	0.0377518	0.0439545	0.0413737	0.0428826	0.029436	0.0574525	0.0061721	0.0341912	0.074271	0.090016
CCACCTAAGGAATCGC-1	0.107505	0.0576137	0.105721	0.105397	0.119808	0.122113	0.117306	0.118264	0.138236	0.111981	0.120716	0.142621	0.154154	0.0956944	0.139172	0.129132	0.141805	0.135333	0.121401	0.134396	0.147434	0.113258	0.152789	0.165656	0.17717	0.117405	0.040887	0.0481149	0.0629696	0.0617655	0.0576791	0.0658412	0.112589	0.0361179	0.0444029	0.068959	0.0956256	0.0258639	0.0856589	0.0742886	0.0808126	0.0803342	0.0771365	0.066107	0.09172	0.0343011	0.0641407	0.097557	0.11329
CCACGGAAGATCTGAA-1	0.131579	0.0250118	0.062019	0.0831825	0.100031	0.106271	0.104449	0.0970926	0.129296	0.128233	0.165878	0.204421	0.185508	0.110501	0.190653	0.186093	0.205552	0.208588	0.201994	0.22223	0.247224	0.247256	0.273598	0.294675	0.276118	0.247428	-0.0160126	0.0148377	0.0218731	0.0294487	0.031593	0.0201532	0.0786442	0.0270861	0.0716992	0.120259	0.111393	0.0335189	0.113502	0.0341181	0.0411623	0.0480913	0.0524843	0.0229512	0.0723558	0.0441956	0.0925226	0.141538	0.139112
CCATGTCTCCATGCTC-1	0.148109	0.0478421	0.0920646	0.119897	0.126183	0.134924	0.129872	0.120308	0.145419	0.156342	0.201651	0.230465	0.203341	0.130944	0.231613	0.236269	0.24977	0.252542	0.241815	0.261523	0.273577	0.28183	0.315784	0.324622	0.304351	0.283444	-0.00250021	0.0346378	0.0335999	0.0439123	0.0391968	0.0271547	0.0825829	0.0395588	0.0986667	0.14056	0.120281	0.0309398	0.123294	0.0470573	0.0456446	0.0523509	0.052137	0.0274779	0.0687399	0.0452231	0.110209	0.146094	0.137626
CCATTCGCACTAAGTC-1	0.0695913	0.0238745	0.0816816	0.0877706	0.0999628	0.103432	0.0971854	0.0883178	0.0972369	0.0872631	0.0915629	0.103688	0.110657	0.0693184	0.116332	0.108612	0.115679	0.111367	0.0976584	0.0977618	0.104987	0.0908848	0.115752	0.123294	0.128375	0.0885739	0.041222	0.049447	0.0615568	0.062013	0.0575934	0.0525242	0.0794136	0.0296772	0.0251879	0.045565	0.0613726	0.0169738	0.0563415	0.0592899	0.0651546	0.064845	0.0610939	0.0470677	0.0622494	0.026073	0.0418919	0.0657005	0.0767386
CCCAATCGTATAGTAG-1	0.0866488	0.0410058	0.0944801	0.10167	0.116474	0.121582	0.119517	0.112903	0.127672	0.11149	0.113804	0.127666	0.128755	0.0890696	0.122982	0.1188	0.130219	0.128312	0.118136	0.12382	0.139109	0.112549	0.140233	0.150908	0.150463	0.109036	0.0481593	0.0600007	0.0743605	0.0755069	0.0741086	0.0725744	0.106974	0.0482952	0.0437907	0.0615923	0.0728587	0.0315715	0.062244	0.051457	0.0594031	0.0617037	0.0625393	0.0548302	0.0770419	0.0235622	0.0421512	0.0646006	0.0736067
CCCAGTTAGCACACAG-1	0.078555	0.0295697	0.09247	0.101389	0.118338	0.121587	0.119414	0.106263	0.109033	0.0903581	0.101179	0.114559	0.122225	0.0859968	0.123495	0.119428	0.133556	0.129944	0.119633	0.112096	0.112925	0.0919002	0.12653	0.140323	0.142585	0.103227	0.0505586	0.0658578	0.083242	0.0815387	0.0806939	0.0654344	0.0881976	0.0273341	0.0286133	0.0509384	0.069176	0.0297048	0.0641328	0.0533774	0.0680151	0.0722095	0.0757583	0.0556982	0.0601203	0.0113632	0.0353738	0.063595	0.0789253
CCCAGTTCACGGTAAG-1	0.105099	0.00700084	0.0380445	0.0603954	0.0660987	0.0720384	0.067474	0.0436489	0.060139	0.074422	0.145499	0.174895	0.157062	0.0646552	0.195091	0.193761	0.20588	0.209385	0.201661	0.209046	0.209139	0.225106	0.266964	0.286597	0.266454	0.231839	-0.0149421	0.0125678	0.0131168	0.0183283	0.0161731	-0.00259776	0.0396245	0.00856596	0.0789689	0.115815	0.106032	0.0104617	0.0791172	0.035058	0.0326016	0.038115	0.0392855	0.00200876	0.0275623	0.0305467	0.103326	0.141632	0.131003
CCCTCCTTCGCAAACT-1	0.0966675	0.0637217	0.0969248	0.123798	0.134733	0.135394	0.126003	0.123605	0.139801	0.125852	0.131081	0.142894	0.144948	0.124475	0.131843	0.154648	0.164331	0.15603	0.137655	0.148207	0.164016	0.147762	0.169644	0.174726	0.170709	0.156059	0.0523659	0.0889869	0.0963225	0.0957787	0.0899559	0.0866814	0.116513	0.0670965	0.06606	0.0873747	0.0936442	0.0693966	0.0771023	0.0654222	0.0697725	0.0663122	0.0613651	0.0537034	0.0793982	0.0255841	0.0526287	0.0722915	0.0824996
CCGTTCAAGCCAGAAC-1	0.0936475	0.0168544	0.0760365	0.0792871	0.0923806	0.0973926	0.0972378	0.0874315	0.112967	0.0858052	0.108382	0.133497	0.141534	0.0672206	0.14949	0.135522	0.147092	0.144286	0.139553	0.148726	0.160693	0.131968	0.163351	0.174816	0.180096	0.132672	0.0144628	0.026635	0.0330209	0.0329734	0.0309691	0.0222826	0.0709221	0.00902868	0.0324426	0.0673484	0.089126	0.00557912	0.0779288	0.0475029	0.0518773	0.050375	0.0526656	0.0341183	0.0710403	0.020741	0.0526601	0.0899759	0.109137
CCGTTCACATTAGGCT-1	0.0901969	0.0570081	0.099781	0.116419	0.134615	0.134883	0.13343	0.119714	0.119831	0.105111	0.102	0.108268	0.118041	0.087715	0.122283	0.129745	0.144092	0.138782	0.127404	0.125392	0.122874	0.10273	0.130672	0.135446	0.134166	0.0993969	0.056785	0.0811622	0.0973122	0.0933661	0.0931338	0.0814566	0.0945277	0.0487548	0.0253755	0.0410716	0.0640056	0.0383716	0.0739286	0.0801279	0.0908605	0.0888675	0.0890802	0.0757422	0.0750981	0.0334668	0.0434315	0.062484	0.0758572
CCTATTACAAAGGCGT-1	0.104965	0.0565375	0.0392453	0.067259	0.084757	0.0891038	0.0964639	0.103325	0.120074	0.0898692	0.101602	0.120139	0.12203	0.0867101	0.103605	0.118338	0.133707	0.134601	0.131315	0.144898	0.156517	0.128729	0.156803	0.16623	0.16496	0.13694	0.0256371	0.0565267	0.0695692	0.0729054	0.0745773	0.0838234	0.114119	0.0686418	0.0739188	0.0963107	0.103711	0.0633021	0.0718414	0.0283917	0.0359337	0.0421143	0.0484123	0.0498533	0.073777	0.0182805	0.0487956	0.0749122	0.0829492
CCTCAGTTCACTCTTA-1	0.121655	0.0443979	0.0411774	0.0867132	0.089907	0.0973954	0.0910138	0.0631722	0.0636523	0.0993559	0.167594	0.186176	0.151037	0.0955103	0.17071	0.197414	0.208711	0.212577	0.203349	0.204501	0.198735	0.216999	0.26041	0.275907	0.247628	0.232323	-0.0277381	0.0278332	0.0235103	0.0247876	0.0176963	-0.0033973	0.0143817	0.011395	0.0797129	0.119945	0.0883307	0.0328806	0.107322	0.030659	0.0284391	0.0327186	0.0318657	-0.0130186	-0.00468436	0.0142596	0.0809069	0.121625	0.105204
CGACCTTTCATTGCCC-1	0.0803897	0.0402492	0.0899713	0.0937502	0.108656	0.111074	0.110638	0.100539	0.0956919	0.0830557	0.0814798	0.0963806	0.106497	0.0673292	0.124342	0.115785	0.127623	0.123638	0.114606	0.109551	0.100486	0.0902597	0.113524	0.123331	0.128061	0.0895073	0.0652862	0.0713614	0.0868385	0.0862133	0.0847903	0.0738986	0.0805905	0.0357958	0.0195956	0.0408131	0.063826	0.0275788	0.0441594	0.0611498	0.0680949	0.0683194	0.0681913	0.0523543	0.0484745	0.0178075	0.0284699	0.0529914	0.0674252
CGACTTCGTGGCGAAT-1	0.0966263	0.0410828	0.106122	0.116235	0.133125	0.138924	0.135799	0.124903	0.134148	0.124079	0.118441	0.130304	0.132159	0.09175	0.140138	0.136242	0.151523	0.152221	0.13954	0.137433	0.145275	0.13457	0.154835	0.159332	0.153486	0.111124	0.0436128	0.0607417	0.0742849	0.0788882	0.0788539	0.0700618	0.101245	0.0411047	0.0291737	0.0501912	0.0584196	0.0227805	0.0821533	0.0677817	0.0792794	0.0847481	0.0842768	0.0704549	0.0771253	0.0325443	0.0436415	0.067027	0.076204
CGAGCACTCAGCCTAA-1	0.114586	0.0451491	0.0395069	0.0672358	0.0639238	0.0672839	0.0612171	0.0456282	0.0537662	0.0778113	0.149193	0.172404	0.149144	0.0750166	0.169644	0.175838	0.179673	0.180466	0.169432	0.188007	0.18801	0.199335	0.2401	0.258377	0.237127	0.208518	0.014038	0.0411593	0.0321111	0.0335276	0.0277253	0.0166858	0.0388391	0.0352352	0.098744	0.135763	0.114796	0.0456766	0.101007	0.0409278	0.0311726	0.0305805	0.0258502	-0.000873627	0.0187607	0.0243477	0.095628	0.143281	0.124548
CGATCGGCACACCGAC-1	0.114773	0.0201958	0.0367782	0.053422	0.0602972	0.0664368	0.0604627	0.03665	0.0479471	0.0780866	0.135628	0.156494	0.146345	0.0506028	0.182059	0.17352	0.183594	0.185591	0.176628	0.187144	0.195276	0.221375	0.251845	0.265127	0.256067	0.214707	-0.0178594	0.00432902	0.000774263	0.00340437	-0.00107974	-0.0188833	0.0141633	0.00280096	0.0612764	0.0904795	0.087909	-0.0120876	0.0728896	0.039035	0.0381372	0.0426169	0.0420757	0.00936996	0.0396544	0.0522617	0.109474	0.140141	0.134182
CGATCGGGTGTTTGGT-1	0.102905	0.0485656	0.0842212	0.110247	0.128938	0.133197	0.132419	0.13445	0.158217	0.134121	0.139748	0.1567	0.156809	0.119958	0.110569	0.128552	0.144554	0.142575	0.13208	0.144237	0.164998	0.137693	0.174913	0.184145	0.181019	0.139205	0.019661	0.0544628	0.0672935	0.066621	0.0699742	0.0693202	0.111334	0.0441801	0.0473017	0.0774124	0.0964731	0.0442384	0.104655	0.066552	0.0754357	0.0748778	0.0768775	0.0663847	0.0960528	0.0389014	0.0677111	0.0962273	0.104981
CGATGTATCACGACTA-1	0.06515	0.0190177	0.0875186	0.0851506	0.09857	0.103465	0.101745	0.10244	0.11448	0.103015	0.102299	0.125498	0.134518	0.0858252	0.119278	0.106625	0.118031	0.115343	0.103956	0.107548	0.116452	0.0983429	0.12741	0.148387	0.152144	0.098724	0.0348552	0.0418468	0.0529425	0.0519029	0.0459866	0.0468421	0.0845876	0.0251003	0.0213508	0.050547	0.0681141	0.0132663	0.0706374	0.0587815	0.0670672	0.0666104	0.0653737	0.0557569	0.0775581	0.033523	0.0523221	0.0852708	0.0997942
CGATTGATCGCATGGC-1	0.117586	0.0509022	0.0833213	0.103963	0.11649	0.121752	0.120294	0.115982	0.148938	0.134215	0.159747	0.177714	0.170146	0.123984	0.157505	0.15968	0.173082	0.173365	0.164108	0.178334	0.192081	0.183285	0.219463	0.223031	0.213514	0.191668	0.0164291	0.0485853	0.0566906	0.05898	0.0575598	0.0573033	0.113288	0.0545766	0.0761346	0.103009	0.101555	0.0527188	0.109544	0.05948	0.0632679	0.0653769	0.0657721	0.0539743	0.0946123	0.0481695	0.0844815	0.114877	0.116259
CGCCAAGAGTAGCCGA-1	0.0815808	-0.00155987	0.0831234	0.0860257	0.0972315	0.101447	0.0969399	0.0773151	0.100147	0.0907516	0.121329	0.15157	0.150226	0.0856883	0.161967	0.146171	0.156977	0.154609	0.145736	0.142915	0.152505	0.143906	0.17758	0.196708	0.195183	0.156371	0.0208485	0.0340846	0.0420171	0.0397544	0.0374711	0.0172269	0.0632541	0.00708802	0.0402796	0.0750138	0.0855582	0.0174043	0.0843392	0.0492401	0.0570471	0.0569923	0.0587566	0.0241869	0.0508487	0.0202348	0.0544201	0.0970366	0.11181
CGCCAAGGTTTGACTG-1	0.119233	0.0526263	0.0903181	0.12364	0.13661	0.144476	0.140665	0.134811	0.153249	0.145745	0.158217	0.179494	0.179414	0.139037	0.151016	0.164419	0.176745	0.178548	0.164617	0.172204	0.184738	0.171596	0.204056	0.216832	0.21665	0.182922	0.0102276	0.0512498	0.0582739	0.0595045	0.0603892	0.0526398	0.103029	0.0369947	0.0556327	0.0945757	0.103779	0.0522773	0.117761	0.0654095	0.0682069	0.0716433	0.0692424	0.056806	0.091991	0.0493639	0.0829736	0.115343	0.122097
CGCCAAGTCAGCTGGC-1	0.0917036	0.0350792	0.0837988	0.0995468	0.113028	0.11843	0.1145	0.109343	0.124021	0.111002	0.12219	0.142632	0.141912	0.104747	0.133562	0.133245	0.14707	0.146892	0.13317	0.139236	0.147364	0.135965	0.165505	0.175414	0.170881	0.140611	0.0220463	0.0470146	0.0603991	0.0625417	0.0608068	0.0576713	0.0955569	0.032689	0.0411495	0.0670286	0.0762941	0.0336934	0.0830826	0.054805	0.0628522	0.0660192	0.0668746	0.057947	0.0748382	0.0316137	0.0575564	0.0908904	0.0943658
CGCCAAGTCGGAAATA-1	0.0857506	-0.00607968	0.0719614	0.0715886	0.0815026	0.088437	0.0853201	0.0695201	0.0992197	0.0792821	0.12732	0.151827	0.152766	0.0586608	0.167218	0.144843	0.155304	0.155975	0.146086	0.155428	0.173992	0.149768	0.192592	0.210687	0.204036	0.153653	0.0122759	0.0207087	0.0272003	0.0266587	0.0253021	0.00816143	0.0531288	-0.00254186	0.0401043	0.0825942	0.1045	0.00241163	0.0714046	0.0428306	0.0461869	0.0493065	0.0478715	0.0214143	0.0589763	0.0176438	0.0706731	0.107455	0.120119
CGCGTTTAGGGTATCG-1	0.100679	0.019088	0.0970933	0.093177	0.104172	0.113422	0.108345	0.0934554	0.117593	0.12293	0.148416	0.174259	0.169366	0.107712	0.191522	0.170691	0.18226	0.186795	0.174968	0.184169	0.198305	0.205003	0.238277	0.248706	0.240545	0.207952	0.00188082	0.00985055	0.0121265	0.0177853	0.0119014	0.00071002	0.0504851	0.00848426	0.0435905	0.0772983	0.0848409	0.0174241	0.0941994	0.0392558	0.0411445	0.0472286	0.0458318	0.0200873	0.0570372	0.033973	0.078344	0.108896	0.117957
CGCTATCCACATCTTT-1	0.0887864	0.0501633	0.0816369	0.0998531	0.11129	0.116995	0.115469	0.112802	0.116292	0.103566	0.111623	0.127584	0.126567	0.093853	0.128949	0.135495	0.146662	0.146407	0.135368	0.142581	0.145	0.127439	0.160782	0.169995	0.162698	0.128627	0.0340512	0.0596681	0.0711796	0.0749485	0.0732724	0.0749116	0.0952963	0.040393	0.0342885	0.0594214	0.0632944	0.0359817	0.0767074	0.0491592	0.0556057	0.0598416	0.0621005	0.0548387	0.0629484	0.0148535	0.0401154	0.0675373	0.0720881
CGGACACAGGGATACC-1	0.104538	0.0491298	0.106608	0.116199	0.128667	0.133697	0.138045	0.130873	0.144839	0.117604	0.129643	0.154047	0.158644	0.109105	0.149793	0.147938	0.159091	0.158584	0.154077	0.160695	0.166609	0.137136	0.172812	0.1841	0.182902	0.144446	0.0442591	0.0658587	0.0819554	0.0837217	0.0860071	0.0814549	0.115931	0.0462165	0.0522814	0.0810991	0.0949349	0.0482233	0.0899308	0.0518542	0.060652	0.0612005	0.0678401	0.0615075	0.0828539	0.0142156	0.0507614	0.0873415	0.101032
CGGACGTAGTCAAGCG-1	0.128968	0.0656592	0.123417	0.138117	0.154668	0.162069	0.164098	0.170103	0.198026	0.163369	0.182298	0.201814	0.206403	0.166837	0.161503	0.166767	0.183502	0.183551	0.17418	0.188563	0.207366	0.176091	0.211509	0.2278	0.225436	0.192544	0.0299653	0.0621449	0.0738894	0.0766308	0.0852317	0.0854452	0.142037	0.0522115	0.0642385	0.102075	0.117615	0.0718233	0.124385	0.0684275	0.0768589	0.0809515	0.0848861	0.0789749	0.110371	0.0364221	0.0711676	0.111556	0.128048
CGGACGTCAATCGAAA-1	0.0515004	0.00688191	0.0721936	0.0739405	0.0850362	0.0880203	0.085882	0.0728322	0.082552	0.070928	0.08038	0.0973651	0.109592	0.0566902	0.118238	0.104148	0.114651	0.110759	0.101911	0.10104	0.106691	0.0928517	0.124166	0.136996	0.140084	0.0949963	0.0327314	0.0393479	0.0492095	0.0491577	0.0430554	0.0364699	0.0635673	0.0203788	0.0195665	0.0395715	0.0629205	0.010144	0.0367128	0.0431646	0.0482383	0.0484669	0.0481502	0.0283865	0.0493312	0.0146656	0.0410783	0.0682638	0.0798887
CGGTTAACAAGTTCTG-1	0.0896156	0.0329996	0.101308	0.102014	0.117046	0.123045	0.123336	0.11984	0.131908	0.120287	0.122498	0.139885	0.149282	0.108394	0.130308	0.121039	0.135113	0.134259	0.127489	0.134006	0.142197	0.133672	0.162929	0.17291	0.177439	0.137572	0.0338441	0.0487859	0.0662534	0.0667296	0.068174	0.0673791	0.099007	0.0451134	0.0400607	0.0628374	0.087627	0.0439811	0.0752661	0.049681	0.0600478	0.0629707	0.0664448	0.0565498	0.0732847	0.0348171	0.0590624	0.0841148	0.102231
CGGTTAATCATAACCG-1	0.142708	0.0290109	0.0669938	0.0988519	0.105613	0.118028	0.115788	0.0943477	0.120702	0.130709	0.174717	0.204275	0.17122	0.1033	0.232159	0.232944	0.245439	0.254346	0.248495	0.263156	0.276996	0.284019	0.309726	0.321838	0.290638	0.275748	-0.0124224	0.0306394	0.0300179	0.0386135	0.0349442	0.00878782	0.0655697	0.0263608	0.0809757	0.126419	0.102493	0.0226058	0.119219	0.0456447	0.0427639	0.054964	0.0571176	0.0213199	0.0618799	0.0487853	0.0982754	0.142973	0.125716
CGTCACTAGTTAAGTG-1	0.124148	0.0759305	0.0702312	0.101132	0.113734	0.121384	0.125202	0.127804	0.151186	0.115533	0.135638	0.164387	0.160505	0.124978	0.140612	0.164608	0.178252	0.184153	0.17976	0.198469	0.210944	0.18736	0.224383	0.232565	0.22859	0.200713	0.00948645	0.0464733	0.0569001	0.0632616	0.0666851	0.0755026	0.120872	0.0523754	0.0668783	0.0963533	0.105813	0.0632941	0.100156	0.0454494	0.0490903	0.0573363	0.0652857	0.0629269	0.0910452	0.026404	0.0716609	0.105285	0.111855
CGTCCATAGTCGAGTG-1	0.0828355	0.0497996	0.0939576	0.10083	0.117516	0.119053	0.11481	0.10745	0.107277	0.0907477	0.0854855	0.0962781	0.0999627	0.0804667	0.108743	0.109092	0.122638	0.117198	0.104018	0.104363	0.104216	0.0786063	0.0982417	0.108927	0.107473	0.0849014	0.0692402	0.0837013	0.101077	0.0998156	0.099758	0.095098	0.103703	0.0470307	0.0317302	0.0479446	0.0561198	0.039618	0.0582191	0.0654169	0.0801355	0.079064	0.0797007	0.0717618	0.0682373	0.0166974	0.0247106	0.0477289	0.0577626
CGTCCATGTATCTGCA-1	0.0632899	0.015158	0.0574211	0.0688883	0.0830882	0.0875106	0.0894244	0.0802358	0.0998141	0.0732499	0.0834558	0.114364	0.120826	0.0653767	0.117209	0.111657	0.123668	0.122271	0.118013	0.119517	0.132932	0.114158	0.141822	0.160549	0.15623	0.115178	0.0200732	0.0379064	0.0497511	0.0492567	0.0470704	0.0439046	0.0826335	0.0217176	0.0215862	0.0543774	0.0693677	0.0145891	0.0626881	0.0465108	0.0555802	0.0581747	0.0610941	0.0452106	0.0653001	0.0272306	0.0480944	0.0873401	0.0943468
CGTCTACAGGGATACC-1	0.0909679	0.0461505	0.07219	0.0834448	0.0993188	0.105475	0.10217	0.0952521	0.10705	0.0881473	0.088025	0.115689	0.121373	0.085423	0.122552	0.12189	0.137955	0.139555	0.126702	0.133345	0.136847	0.119818	0.141426	0.161582	0.155948	0.127954	0.0350564	0.0512664	0.0688	0.0734256	0.0662063	0.0680566	0.100062	0.0382968	0.0304163	0.0580564	0.0649192	0.035797	0.0711714	0.0459686	0.0607222	0.0716257	0.0667467	0.0580759	0.0641033	0.0172731	0.0303707	0.0645956	0.0759514
CGTCTACGTTAAGACA-1	0.0842044	0.0379047	0.0828015	0.0971531	0.107786	0.111646	0.110658	0.105275	0.117065	0.108824	0.112365	0.128905	0.127241	0.100058	0.119991	0.118052	0.128102	0.126948	0.116248	0.118533	0.129873	0.114078	0.139533	0.157162	0.147672	0.119088	0.0342456	0.0584683	0.0703649	0.0686669	0.0673513	0.0617191	0.090941	0.0360077	0.0344835	0.0640831	0.0697852	0.0345706	0.0692201	0.0483965	0.0564088	0.0573791	0.0595883	0.0455932	0.0662437	0.0217811	0.0400815	0.0730372	0.0785858
CGTGAGCAGGATTCGG-1	0.100048	0.0420344	0.0858707	0.0997546	0.114255	0.119135	0.12003	0.118848	0.132974	0.114989	0.120014	0.135944	0.145243	0.100556	0.12096	0.1286	0.141719	0.139269	0.134455	0.1417	0.150287	0.122761	0.153888	0.166356	0.173568	0.128168	0.0344845	0.0525891	0.0657982	0.066178	0.06817	0.0674356	0.10165	0.0365784	0.0366295	0.0619872	0.0849673	0.0309403	0.0839358	0.0528503	0.0627588	0.0635236	0.0697845	0.0617291	0.0763891	0.0253883	0.0493532	0.0789323	0.0979626
CGTGTAAAGGCTAGGT-1	0.0997819	0.0339583	0.0679758	0.0920749	0.104644	0.10943	0.106618	0.09106	0.114398	0.106468	0.134694	0.154019	0.155214	0.0965874	0.162193	0.164702	0.176389	0.178981	0.172392	0.175989	0.178589	0.178345	0.212298	0.222632	0.21644	0.18643	0.00965339	0.0402562	0.046895	0.0506913	0.0498962	0.0330666	0.0742095	0.0261363	0.0551635	0.0807629	0.0908669	0.0293963	0.0873633	0.0512758	0.0526402	0.057977	0.060342	0.0340776	0.0688498	0.0395768	0.0827509	0.112448	0.11363
CGTGTAAGTGACCAAG-1	0.108034	0.0646135	0.0946452	0.120637	0.133934	0.13632	0.13964	0.139327	0.1508	0.132545	0.140251	0.162099	0.155275	0.126661	0.149406	0.168282	0.183365	0.181228	0.175742	0.179893	0.185307	0.169215	0.195658	0.206668	0.193468	0.17455	0.0392953	0.0703087	0.0807487	0.0811405	0.0817485	0.0806543	0.114837	0.0553214	0.059227	0.0863996	0.0869044	0.0546696	0.107414	0.0643547	0.0746243	0.078529	0.0817322	0.0667071	0.0869894	0.0390537	0.0667234	0.0920195	0.0956914
CGTGTAATCACGAAGG-1	0.085365	0.0362589	0.070208	0.0895634	0.105383	0.113096	0.116603	0.121494	0.139838	0.1131	0.115867	0.136831	0.146793	0.108851	0.11213	0.116382	0.130225	0.134387	0.129456	0.14477	0.157069	0.133502	0.160043	0.172548	0.175525	0.140248	0.0235583	0.0480342	0.0589617	0.0615995	0.0634568	0.0654763	0.105065	0.0450685	0.0315358	0.0579092	0.084149	0.041112	0.0713977	0.0433344	0.0470508	0.0542722	0.0594133	0.0609781	0.0807381	0.0332777	0.0574364	0.0878539	0.100558
CGTTAGACATTCGACA-1	0.08959	0.0507556	0.0736694	0.0945197	0.108679	0.117079	0.115412	0.123057	0.130128	0.116607	0.131795	0.151463	0.148455	0.11401	0.126432	0.137059	0.148887	0.152836	0.144566	0.154731	0.155804	0.144497	0.179583	0.190304	0.186271	0.151998	0.0220807	0.0475663	0.0548502	0.0612162	0.0594484	0.0701151	0.0967485	0.0437069	0.0500784	0.0752708	0.085559	0.0505671	0.0872106	0.0408417	0.0427129	0.0485401	0.0502538	0.0482204	0.0685856	0.0247145	0.0650346	0.0937337	0.0939115
CGTTAGAGTATAATGG-1	0.0896834	0.0444849	0.0836192	0.0967517	0.114198	0.116637	0.118219	0.118402	0.118902	0.0929185	0.0918753	0.109003	0.115932	0.0767808	0.114999	0.117546	0.134208	0.129065	0.12208	0.12583	0.117052	0.0905653	0.110385	0.125362	0.13332	0.0922534	0.0486537	0.066143	0.0826715	0.0831617	0.0838283	0.0788836	0.0955691	0.0306421	0.0144785	0.0408045	0.0617471	0.0185732	0.0648948	0.0665394	0.078204	0.0770139	0.0819477	0.0711711	0.0676742	0.0164585	0.0298739	0.0573177	0.0733502
CGTTCTGGTTCAGGCC-1	0.0569397	0.00595587	0.093341	0.0870864	0.101301	0.107193	0.104964	0.0916504	0.0903441	0.0750329	0.0802168	0.0951373	0.0982626	0.0610195	0.132264	0.112766	0.12522	0.12428	0.114611	0.108455	0.103094	0.08552	0.116097	0.12671	0.122997	0.0861214	0.0529337	0.0490182	0.0638781	0.0676611	0.0673809	0.0577941	0.0745064	0.0163463	0.0117963	0.0318978	0.0418888	0.00900742	0.0480894	0.056862	0.0697742	0.0746715	0.0759957	0.0564238	0.0560448	0.0117097	0.0343835	0.0575298	0.0657693
CGTTGGGAGGCGACAT-1	0.135021	0.0511845	0.032191	0.0808039	0.0817872	0.0898123	0.0829329	0.0667582	0.071463	0.0919462	0.152794	0.193294	0.165897	0.099553	0.155538	0.1861	0.195886	0.199818	0.191739	0.199025	0.192678	0.212837	0.255948	0.281607	0.252103	0.230889	-0.0183188	0.0372375	0.0306374	0.035932	0.0331477	0.0175922	0.0429972	0.0263455	0.0912591	0.142403	0.117942	0.0515099	0.0997992	0.011312	0.00476248	0.0122021	0.0129217	-0.0233579	-0.00265836	-0.00627435	0.0691847	0.130092	0.108368
CTACACCGTCAGTGGA-1	0.0972301	0.0199648	0.0225277	0.0506209	0.0544091	0.0584306	0.0522952	0.0266248	0.0382858	0.0477513	0.114446	0.144541	0.119982	0.0424763	0.152591	0.158699	0.171084	0.174928	0.167504	0.174057	0.182143	0.185454	0.226083	0.241833	0.209626	0.18337	-0.0126044	0.0206368	0.0175579	0.0209394	0.0162125	-0.00446726	0.0259878	0.00876141	0.0625354	0.103453	0.0796796	0.00866835	0.0778933	0.0423891	0.0443561	0.0461047	0.0469921	0.0088755	0.0282969	0.031275	0.0950981	0.135283	0.113693
CTAGCCTGTAGGGACT-1	0.0746279	0.0417322	0.0690106	0.089233	0.103029	0.105665	0.109882	0.112196	0.121874	0.0946967	0.101492	0.118765	0.136357	0.0810276	0.114852	0.126478	0.13948	0.134854	0.129252	0.139451	0.142539	0.116538	0.146942	0.158017	0.163463	0.121635	0.0272051	0.0476171	0.0609748	0.0594795	0.0627676	0.0661822	0.0938384	0.03387	0.0280117	0.0560737	0.082119	0.0304832	0.0559482	0.040015	0.0508023	0.0519292	0.0592175	0.0542311	0.0655972	0.00610735	0.0400912	0.0662658	0.0893699
CTCAGAAAGGAGTCTG-1	0.126406	0.0945347	0.0579301	0.10066	0.116809	0.109492	0.10481	0.127016	0.150801	0.126343	0.120073	0.1367	0.15284	0.12946	0.107123	0.142313	0.157859	0.14393	0.128523	0.157685	0.17787	0.16026	0.170002	0.179653	0.193119	0.173841	0.0286175	0.0710102	0.0824306	0.077053	0.074767	0.104527	0.148548	0.0866046	0.0834481	0.110731	0.124573	0.0945351	0.0747727	0.059568	0.0675748	0.0608016	0.0587805	0.0667263	0.0925312	0.040943	0.0538195	0.0817651	0.107595
CTCCTAGTCATAAAGG-1	0.105501	0.0727151	0.00776367	0.0573549	0.0560534	0.0585277	0.0537792	0.0519714	0.0574311	0.0686827	0.13792	0.193981	0.179787	0.11531	0.103351	0.142975	0.149707	0.152656	0.146233	0.156031	0.148796	0.162817	0.22148	0.265131	0.249365	0.211062	0.0162395	0.0621875	0.0554951	0.0565941	0.0481757	0.0545292	0.071923	0.0731869	0.121637	0.183441	0.173223	0.11602	0.109124	0.00847324	0.00214725	0.00102866	-0.000644433	-0.0296948	-0.0222167	-0.0135823	0.0622522	0.13654	0.134373
CTCGTACAGCACCGTC-1	0.0727609	-0.0172872	0.0856755	0.0871603	0.0912474	0.0944823	0.0902644	0.0523652	0.0682834	0.0706437	0.103899	0.130831	0.12863	0.0493547	0.170384	0.152958	0.161367	0.159557	0.147819	0.138413	0.147684	0.14378	0.165924	0.182712	0.181831	0.141735	0.0265177	0.0392799	0.0379152	0.0343186	0.0275537	-0.00135073	0.034066	-0.000326787	0.0292616	0.0637895	0.0694531	-0.010926	0.0770038	0.0877948	0.084181	0.0836561	0.0792622	0.0358759	0.0523229	0.051176	0.082498	0.11765	0.115164
CTCGTACTCAGCACAT-1	0.0661211	0.0150168	0.077974	0.0776146	0.0914559	0.0941472	0.0914652	0.0814638	0.0916541	0.0763311	0.0842341	0.10443	0.108844	0.0657744	0.118286	0.104798	0.115456	0.111926	0.100892	0.0936444	0.0984698	0.0806478	0.109518	0.125831	0.126313	0.0887572	0.0390511	0.043951	0.054615	0.0515631	0.0479112	0.0384171	0.0680645	0.0141906	0.0121426	0.0436552	0.0580042	0.00958636	0.0650517	0.0613349	0.0700685	0.0694371	0.0672714	0.0441514	0.0556186	0.0185285	0.0407602	0.0682475	0.0834355
CTCGTCACAATCTGCA-1	0.148731	0.0889731	0.0983442	0.135448	0.151706	0.160544	0.162824	0.177265	0.200333	0.173383	0.198967	0.225125	0.221351	0.178061	0.140838	0.165517	0.178958	0.183797	0.179031	0.202166	0.216297	0.192071	0.242148	0.254346	0.251793	0.222373	0.0297351	0.0714992	0.0801025	0.0865838	0.0905017	0.0982816	0.148412	0.0886441	0.117442	0.146147	0.15384	0.103974	0.136828	0.0407507	0.0473187	0.0567782	0.0654796	0.0642356	0.0975433	0.0291637	0.0853834	0.121345	0.136291
CTCTAATTCTAACGGT-1	0.0463402	0.00838312	0.0812865	0.0768173	0.0894956	0.0903947	0.0892018	0.0878317	0.0895604	0.0736598	0.0798792	0.0928248	0.0957371	0.0575015	0.109756	0.0913828	0.102086	0.0967269	0.0883762	0.0924304	0.0943449	0.0692654	0.0970472	0.110354	0.111032	0.0682174	0.0365306	0.0388968	0.0506675	0.0469565	0.044717	0.0454751	0.0639572	0.00516922	0.00752229	0.0297902	0.0457594	-0.00134466	0.0281681	0.0327708	0.0384263	0.0365083	0.0390111	0.0262595	0.0393245	-0.00818828	0.0161322	0.0431957	0.0541096
CTGAAGTAGGCCATAG-1	0.0816607	0.0377471	0.0959186	0.109363	0.128314	0.130959	0.132409	0.122794	0.114474	0.0934516	0.0985977	0.111031	0.111946	0.0888063	0.119097	0.120439	0.137482	0.133389	0.125193	0.116171	0.112902	0.0885619	0.116567	0.132609	0.128159	0.0954119	0.062985	0.0784466	0.0972844	0.0991409	0.10359	0.0990181	0.102453	0.0432263	0.0367896	0.056433	0.058392	0.0452386	0.0621287	0.0484704	0.0621602	0.0682455	0.0731711	0.0525946	0.047397	-0.0126036	0.00604309	0.0404103	0.051474
CTGATAGAGTACGCGA-1	0.0964534	0.0424851	0.106202	0.111896	0.12489	0.132138	0.135039	0.133721	0.134242	0.116818	0.125592	0.138886	0.137774	0.110488	0.144596	0.135052	0.143991	0.147531	0.139629	0.152234	0.146069	0.126921	0.163182	0.16884	0.158821	0.137442	0.0570231	0.0694108	0.0795597	0.0839896	0.0862285	0.084474	0.108183	0.0529257	0.0494789	0.0697786	0.077043	0.0488221	0.0682231	0.0464517	0.0493944	0.0558149	0.0591743	0.0548519	0.0615414	0.00816681	0.0437224	0.0639923	0.0703268
CTGATAGTCCCATTAT-1	0.119972	0.0875883	0.0883637	0.114577	0.13131	0.137319	0.139268	0.130812	0.13245	0.121806	0.117081	0.132992	0.134603	0.111805	0.110608	0.129974	0.145034	0.145314	0.137931	0.13738	0.14363	0.125464	0.151072	0.163096	0.15476	0.131429	0.0458794	0.0817228	0.0988578	0.10293	0.107397	0.0988228	0.116049	0.0631663	0.0471103	0.0728179	0.0781281	0.0612499	0.0970306	0.0572087	0.0689316	0.0752814	0.0800978	0.0721628	0.0693594	0.0165489	0.0302259	0.0639804	0.0732871
CTGATAGTCTTGAGGT-1	0.0935252	0.0483056	0.0812992	0.0946032	0.110771	0.115937	0.117482	0.121661	0.130853	0.114172	0.110585	0.137541	0.137674	0.100672	0.117682	0.116868	0.131198	0.13323	0.127867	0.136949	0.144575	0.128385	0.153806	0.171486	0.16274	0.132754	0.0340854	0.0513606	0.0663741	0.0691164	0.070688	0.0807383	0.109164	0.0528714	0.0386803	0.064403	0.0736382	0.0434202	0.0877889	0.0505544	0.0637488	0.0672782	0.0711771	0.0675711	0.0791127	0.0318911	0.0495781	0.0787543	0.0880199
CTGATAGTCTTTAGGG-1	0.0984429	0.0523599	0.0835144	0.101668	0.118202	0.122563	0.125276	0.119682	0.129255	0.112844	0.118363	0.141132	0.139209	0.103957	0.128065	0.135127	0.151268	0.151248	0.145469	0.148879	0.155128	0.140331	0.171419	0.182409	0.178377	0.142171	0.0280513	0.0556973	0.0707651	0.0720635	0.0776111	0.076456	0.106465	0.0467137	0.0433126	0.0711465	0.0802161	0.0438307	0.0642486	0.0502242	0.0631712	0.0701081	0.0774962	0.069909	0.0730317	0.024194	0.0469285	0.0778476	0.0859024
CTGCCTAAGGCGATAC-1	0.108478	0.0741083	0.098283	0.122103	0.138637	0.145404	0.147599	0.147503	0.154766	0.148603	0.144684	0.155876	0.153968	0.137111	0.130019	0.146435	0.162744	0.164696	0.157788	0.163538	0.167018	0.158027	0.179577	0.184197	0.182475	0.157286	0.0269507	0.0586773	0.0738706	0.0778223	0.0836624	0.0850878	0.11414	0.0559498	0.0497633	0.0701668	0.0830915	0.0595485	0.0963246	0.0546517	0.0668373	0.072898	0.0781723	0.0739369	0.0851491	0.0367534	0.0532799	0.0760419	0.089318
CTGCGGAAGTCGTACT-1	0.110029	0.0376977	0.0790022	0.0905454	0.10206	0.111737	0.109575	0.114736	0.151608	0.123585	0.139511	0.168979	0.170111	0.116883	0.177522	0.172895	0.186427	0.191517	0.18276	0.202325	0.227664	0.214978	0.242247	0.252013	0.239861	0.21453	0.00758357	0.0332301	0.0383493	0.0438925	0.0446929	0.0503914	0.112409	0.0400192	0.0534875	0.0908015	0.0992711	0.0428548	0.11218	0.0514573	0.0566339	0.0644447	0.0654808	0.0592284	0.101849	0.0488087	0.0877602	0.123805	0.127825
CTGCGGAGTGCGCTTG-1	0.0850914	-0.00111329	0.0927721	0.106519	0.136842	0.143891	0.161319	0.166772	0.20877	0.157048	0.165077	0.187185	0.180916	0.121355	0.112528	0.116349	0.142959	0.143312	0.152857	0.177534	0.217876	0.147825	0.180455	0.192297	0.187399	0.131759	-0.00235244	0.0243083	0.0467119	0.046196	0.0604764	0.0651988	0.134627	0.0272839	0.0470262	0.0844533	0.0980813	0.0227925	0.13144	0.0610934	0.0821858	0.0835045	0.0971775	0.103524	0.156415	0.0733627	0.109718	0.142491	0.14833
CTGCGGAGTTGCGTTA-1	0.0681877	0.00902929	0.0885688	0.0898837	0.105635	0.112877	0.11872	0.109383	0.125609	0.0977142	0.111035	0.13104	0.132846	0.0843815	0.137564	0.124331	0.141544	0.143025	0.141518	0.142343	0.148308	0.12055	0.153786	0.162734	0.159704	0.121588	0.0173039	0.0315685	0.0512791	0.0545262	0.0582154	0.0497533	0.0916659	0.0173945	0.0260137	0.0522329	0.0603153	0.012547	0.0629939	0.0299758	0.0446674	0.0498563	0.0573866	0.038723	0.0583064	-0.00689566	0.026073	0.0604243	0.076935
CTGGTCTTCACCCGAG-1	0.0964033	0.0806151	0.0664214	0.0972818	0.112907	0.1017	0.0938369	0.099347	0.103897	0.0732998	0.073467	0.0798048	0.0950753	0.0856463	0.107917	0.134788	0.151026	0.130378	0.110301	0.11852	0.115785	0.0982044	0.110353	0.114169	0.118331	0.11245	0.0617475	0.090743	0.10452	0.101467	0.104498	0.112681	0.13101	0.0712408	0.0557763	0.0754141	0.0777021	0.0730978	0.0339632	0.0676153	0.0788021	0.0674208	0.0622932	0.0560533	0.0618663	0.00452968	0.0171076	0.0350301	0.054419
CTTAACTCATTGCGGC-1	0.0850289	0.0352888	0.0725942	0.0852313	0.106679	0.11568	0.116122	0.121118	0.136767	0.106186	0.118243	0.140942	0.14941	0.107077	0.118758	0.117263	0.137734	0.140039	0.130149	0.142783	0.153063	0.128995	0.159584	0.174164	0.172614	0.14292	0.0275389	0.0445056	0.0600376	0.0645168	0.0681268	0.0708905	0.108845	0.0429197	0.0434268	0.0699255	0.086332	0.050165	0.0824378	0.0371586	0.0462601	0.0497802	0.0514732	0.0464438	0.0683176	0.0108016	0.0434218	0.079707	0.0937022
CTTACCGAGACACGAC-1	0.0880573	0.0174171	0.0750262	0.0869339	0.101878	0.110817	0.10858	0.103159	0.129518	0.111034	0.141208	0.169139	0.171557	0.107904	0.157081	0.148227	0.163114	0.166001	0.155912	0.168951	0.181156	0.165004	0.208301	0.223573	0.221068	0.179414	0.0137918	0.029262	0.0340768	0.0413516	0.0416651	0.0388492	0.0854973	0.0225044	0.0557409	0.0911182	0.101156	0.0348607	0.0934796	0.0401473	0.0429038	0.048224	0.0476936	0.0321553	0.067633	0.0209563	0.0704629	0.108155	0.118749
CTTTGCGGTTCATGGT-1	0.10336	0.0621477	0.0920564	0.110631	0.123322	0.128013	0.124016	0.131562	0.141544	0.129131	0.1406	0.152326	0.148904	0.113064	0.125312	0.13556	0.147884	0.145463	0.1355	0.14908	0.154571	0.14219	0.173824	0.179302	0.170072	0.140324	0.0526842	0.0763237	0.0914227	0.0912091	0.0876081	0.0920809	0.121305	0.0771246	0.0733144	0.0902784	0.0948755	0.0633969	0.0919934	0.0554258	0.0676352	0.0668477	0.0683573	0.0650325	0.0819121	0.0376035	0.0645113	0.0839089	0.0932259
GAAACTCGTGTTGAGG-1	0.0676119	0.0380642	0.0802546	0.0906779	0.10485	0.106183	0.103684	0.0930291	0.0840546	0.0731144	0.0698126	0.0797799	0.0910587	0.0625609	0.0994265	0.0969075	0.110131	0.106295	0.0956639	0.0857261	0.0820638	0.0639975	0.0898488	0.100427	0.105689	0.0667739	0.0763272	0.0841194	0.0983343	0.0975407	0.0946876	0.0848087	0.0834792	0.0457238	0.0256829	0.0438915	0.0620669	0.0385603	0.0421279	0.0583877	0.0685647	0.0689798	0.0695871	0.0505197	0.0443144	0.008318	0.0177254	0.0425371	0.056528
GAAATGATCTGGTTCC-1	0.0870671	0.0544496	-0.028014	0.007793	0.00585211	0.00919658	0.00157456	0.0081833	0.00877355	0.0178217	0.107969	0.183932	0.159506	0.0580875	0.104203	0.124714	0.129594	0.134429	0.125003	0.149766	0.14278	0.154066	0.219128	0.280043	0.256178	0.196372	-0.0134568	0.022863	0.0145072	0.0152601	0.00244981	0.0209288	0.0348159	0.0408439	0.102283	0.181986	0.16139	0.0735028	0.0760966	-0.0212187	-0.0304277	-0.0314685	-0.0376163	-0.0575929	-0.0432046	-0.0396681	0.0476967	0.158294	0.135426
GAACCTAAGCGTCTAT-1	0.121969	-0.0192983	0.0258151	0.0346476	0.0495015	0.0578374	0.0716006	0.0409534	0.0906374	0.0645006	0.133853	0.153918	0.137843	0.0259236	0.176087	0.156663	0.174742	0.180668	0.19305	0.195925	0.233214	0.212086	0.260724	0.260389	0.243237	0.189678	-0.0439698	-0.0239765	-0.0124528	-0.00825036	0.00629671	-0.0290071	0.0452052	-0.0205767	0.0491108	0.0836988	0.0758624	-0.0420781	0.142867	0.0832259	0.0940289	0.100906	0.110612	0.0737867	0.110995	0.105526	0.162755	0.182948	0.171152
GAATAAGGTCGCGTGT-1	0.0787436	0.00902599	0.100909	0.0958402	0.108093	0.113392	0.110163	0.0958245	0.112133	0.0944049	0.105651	0.122908	0.133117	0.0810021	0.15142	0.133425	0.146187	0.144157	0.134196	0.129399	0.140137	0.11916	0.152174	0.162584	0.1652	0.121684	0.0335911	0.0418893	0.0529129	0.0512664	0.0458891	0.0318432	0.0728574	0.00687746	0.0151809	0.043991	0.063265	0.00297124	0.0698226	0.0630157	0.0738243	0.0733045	0.0739553	0.0511405	0.0742078	0.0286083	0.0552388	0.0852294	0.101106
GAATAAGTCGCTGATA-1	0.129013	0.0629105	0.0909102	0.11509	0.131642	0.141778	0.144524	0.142482	0.169139	0.130693	0.138096	0.158739	0.145461	0.126988	0.153664	0.172556	0.188612	0.192974	0.187977	0.198409	0.214768	0.173169	0.204141	0.212158	0.187158	0.180844	0.0317054	0.0644301	0.0776567	0.0845286	0.0911898	0.0888584	0.141824	0.0549731	0.0634598	0.0871526	0.077704	0.060837	0.124986	0.0631816	0.0749381	0.0832393	0.0905359	0.0805927	0.10655	0.037834	0.0583028	0.089331	0.0922859
GACCAATAGTGTCCCG-1	0.0904154	0.0153289	0.124058	0.119516	0.136074	0.137772	0.135644	0.133848	0.166191	0.1394	0.152411	0.169195	0.181764	0.120256	0.164498	0.1492	0.16217	0.154673	0.143163	0.157717	0.181893	0.150852	0.192996	0.195678	0.198933	0.151075	0.0120388	0.0259562	0.0372891	0.0340588	0.0327259	0.0311484	0.0883489	0.0015399	0.0233883	0.04945	0.0802357	0.0040588	0.0932992	0.0502154	0.0600551	0.0555436	0.0582816	0.0475749	0.0882356	0.0178855	0.0570598	0.0831668	0.108538
GACCAATTCTAAGCCA-1	0.11483	-0.0106715	0.0779746	0.0762126	0.090004	0.098398	0.100284	0.0730529	0.0970308	0.0935727	0.159772	0.190855	0.183331	0.0705118	0.217718	0.195911	0.213651	0.216381	0.21392	0.221357	0.235058	0.232808	0.271936	0.286557	0.28095	0.229195	-0.010482	0.000158455	0.00671185	0.0081079	0.0124895	-0.0133556	0.0392362	-0.014763	0.0563839	0.105031	0.107812	-0.0161287	0.0926177	0.0480357	0.059389	0.0673441	0.0743182	0.0351786	0.0651183	0.0413795	0.109382	0.150064	0.157312
GACCTGGCACTGTGTA-1	0.112035	0.05642	0.103532	0.12357	0.134812	0.139398	0.136534	0.120971	0.134605	0.131746	0.137707	0.15571	0.14527	0.117705	0.145971	0.151145	0.161636	0.157656	0.146282	0.143541	0.15451	0.143454	0.170718	0.181996	0.166609	0.147302	0.043447	0.0748786	0.0828945	0.0846996	0.079983	0.0690025	0.101687	0.0522833	0.0488138	0.0771452	0.0705716	0.0478818	0.099452	0.0751477	0.0821106	0.0840821	0.0854461	0.0662322	0.0790857	0.0347781	0.0586316	0.0853183	0.0849775
GACGTGCCAGTAAGCG-1	0.118918	0.0477808	0.0944852	0.105632	0.119062	0.121995	0.132443	0.137934	0.175356	0.125305	0.150195	0.176434	0.16955	0.109635	0.15057	0.153246	0.166928	0.167556	0.172374	0.191335	0.211674	0.173195	0.212711	0.221661	0.212156	0.174595	0.0345219	0.0582558	0.0741047	0.0743947	0.0805382	0.0894462	0.145562	0.0658678	0.0792014	0.104408	0.107807	0.0503323	0.123261	0.0631284	0.0742432	0.077937	0.0879809	0.0848241	0.121045	0.0480447	0.0961187	0.129348	0.129813
GACTACATCAGTACGT-1	0.102419	0.0508481	0.117444	0.117829	0.13786	0.142655	0.143445	0.137757	0.14332	0.125327	0.127303	0.136414	0.131792	0.107524	0.142036	0.134265	0.152512	0.149769	0.141899	0.145702	0.143348	0.114098	0.143266	0.150173	0.142432	0.12134	0.0733515	0.0811869	0.098233	0.100719	0.102076	0.0967225	0.119246	0.059534	0.0491975	0.067586	0.0696707	0.0483457	0.0910756	0.0733573	0.0879664	0.0891295	0.0914446	0.0820461	0.0869027	0.0309255	0.0506559	0.0719189	0.0792816
GAGGTGACAACACCCG-1	0.087263	0.0702463	0.0731173	0.106113	0.118306	0.118957	0.115952	0.120945	0.127932	0.117924	0.117912	0.131284	0.135173	0.117829	0.110832	0.134206	0.146064	0.139249	0.128429	0.140626	0.144377	0.134373	0.155345	0.164572	0.161788	0.141335	0.0275124	0.0652733	0.0753515	0.0758859	0.0722699	0.075753	0.0956613	0.0511142	0.038609	0.059482	0.0704239	0.054861	0.0863768	0.0537572	0.0552898	0.0526017	0.052846	0.0532026	0.0663597	0.0240972	0.0471313	0.0718534	0.0762442
GAGGTGATCATAAAGG-1	0.0794811	0.0387933	0.0544189	0.0804396	0.0914206	0.09332	0.0932823	0.0772976	0.100762	0.0924485	0.0948295	0.112833	0.132718	0.0863963	0.125061	0.144272	0.156218	0.155758	0.148578	0.146521	0.156014	0.14504	0.167296	0.178159	0.176258	0.142186	-0.0073004	0.0149919	0.0234901	0.0202136	0.0209239	0.0120474	0.0522388	0.00373772	-0.000353969	0.0278946	0.0694553	0.0171102	0.0856844	0.0536495	0.0612448	0.062146	0.0649625	0.0418419	0.0747532	0.042046	0.0602692	0.0869802	0.108503
GAGTCCGAGCCAGGAT-1	0.0973446	0.0182292	0.0846316	0.0961817	0.111989	0.118324	0.119348	0.109948	0.131824	0.120909	0.14149	0.167849	0.16043	0.108699	0.154489	0.146727	0.162499	0.163865	0.155076	0.162751	0.172161	0.163047	0.196089	0.212338	0.201158	0.172654	0.0165088	0.0398535	0.0492346	0.051661	0.0521792	0.0429165	0.093153	0.0314852	0.0530804	0.0864939	0.0859586	0.0327917	0.0881816	0.0389164	0.0450812	0.0468067	0.0492292	0.0306744	0.0657314	0.02645	0.0642706	0.0990958	0.1039
GATCAGTAGCAGGCTA-1	0.129668	0.00822971	0.0668261	0.0966897	0.104751	0.111405	0.105602	0.0711609	0.0876167	0.098606	0.164823	0.195853	0.162475	0.0884864	0.221194	0.222908	0.235742	0.240403	0.233764	0.235923	0.239925	0.25565	0.288551	0.299729	0.261798	0.252514	-0.00356241	0.0377374	0.0398704	0.0431953	0.0393997	0.00504398	0.04675	0.01947	0.0821426	0.124568	0.093412	0.0153091	0.121337	0.0604041	0.0611424	0.0666558	0.0682346	0.01912	0.0453447	0.0436282	0.106072	0.14607	0.123953
GATCGATAGGGTCTCC-1	0.0814165	0.0459283	0.0872674	0.101037	0.113138	0.121303	0.117064	0.111294	0.126718	0.114503	0.126406	0.148593	0.142666	0.10967	0.128642	0.130884	0.142331	0.143839	0.12949	0.133916	0.140947	0.126977	0.155331	0.173035	0.163574	0.130813	0.0446735	0.0627812	0.0682766	0.073188	0.0664986	0.0623439	0.0958077	0.0529028	0.0537542	0.0839747	0.0864313	0.0575287	0.0858271	0.0421976	0.0463246	0.0501888	0.0471405	0.0315886	0.0546554	0.0115421	0.0360059	0.07213	0.0816981
GATCGATCATGTTGAC-1	0.102905	0.0365016	0.100539	0.119966	0.131991	0.136561	0.130878	0.109354	0.124134	0.116026	0.119231	0.136246	0.151629	0.101275	0.141388	0.153077	0.164696	0.160343	0.147702	0.141929	0.151253	0.136261	0.167655	0.17865	0.181467	0.141815	0.0344	0.0619755	0.073881	0.0722089	0.0673809	0.0497122	0.0848455	0.0303009	0.0278084	0.0587503	0.0804978	0.0283692	0.0825849	0.0674635	0.0783768	0.0777286	0.0789249	0.0530643	0.0734321	0.027828	0.0486141	0.0813225	0.0988283
GATCGCGCAAAGGCGT-1	0.0945209	0.0278766	0.0797856	0.0859565	0.0986926	0.104947	0.105696	0.0958937	0.128124	0.103882	0.126941	0.15005	0.16123	0.0902438	0.155629	0.141331	0.154058	0.152934	0.146736	0.154643	0.175629	0.146176	0.185205	0.199607	0.206825	0.155661	0.0151644	0.0309105	0.0415619	0.0412196	0.0448495	0.036719	0.0890661	0.0150353	0.0375545	0.0708111	0.0989687	0.0216045	0.0731906	0.0367215	0.0424406	0.0434434	0.0498679	0.0270166	0.071233	0.00739444	0.0501228	0.0906247	0.11011
GATCGTACAGGTGGAT-1	0.10344	0.0542027	0.0826078	0.110881	0.124672	0.131818	0.133515	0.136117	0.159841	0.136637	0.148239	0.171831	0.179429	0.128543	0.144195	0.162154	0.174748	0.177986	0.172423	0.185209	0.201897	0.183591	0.214006	0.226357	0.225972	0.184623	0.0172201	0.0532668	0.0631545	0.0664165	0.0671926	0.071115	0.118712	0.0527126	0.0566683	0.0855436	0.10371	0.0506366	0.12048	0.06246	0.0666255	0.0735193	0.0778365	0.0693412	0.100313	0.044897	0.0776331	0.112817	0.120523
GATGCTAAGATATGCA-1	0.140408	0.0633212	0.0953471	0.111271	0.122869	0.13027	0.132546	0.149066	0.188798	0.157953	0.183972	0.204388	0.194654	0.150621	0.15761	0.15982	0.17359	0.174506	0.16904	0.193973	0.222833	0.196789	0.241578	0.251816	0.241267	0.210575	0.01272	0.0417205	0.0512426	0.0530943	0.0588171	0.0649403	0.124699	0.0583038	0.0761632	0.110738	0.115121	0.0602295	0.135197	0.0461674	0.0533094	0.0601528	0.0674277	0.0656715	0.114065	0.049429	0.0921661	0.122936	0.127679
GCAAACTCACGCATCG-1	0.103233	0.0395989	0.0991939	0.108402	0.124325	0.130434	0.131852	0.128214	0.142937	0.126748	0.130166	0.148949	0.146933	0.110904	0.140383	0.134143	0.147692	0.148295	0.143022	0.145732	0.153988	0.134251	0.160579	0.173357	0.1642	0.137138	0.0451178	0.0616058	0.0782117	0.0779722	0.0831771	0.0805496	0.11636	0.0466891	0.0469842	0.0751241	0.080317	0.0450846	0.108268	0.079183	0.0915277	0.0944069	0.0983155	0.0883091	0.10395	0.0626448	0.0825365	0.106309	0.111554
GCAATCACAGGTGCCT-1	0.125037	0.0556929	0.0727526	0.0969332	0.112007	0.122437	0.121329	0.121524	0.152053	0.133452	0.160979	0.196417	0.18805	0.140782	0.146819	0.158807	0.176891	0.186457	0.180049	0.193682	0.206967	0.198265	0.241239	0.257307	0.245211	0.218606	0.0170186	0.0506175	0.0558833	0.0644716	0.0636842	0.0630913	0.115246	0.0639185	0.0927029	0.135253	0.133414	0.085419	0.12115	0.0306305	0.0368805	0.0457484	0.0474862	0.0291151	0.0731642	0.0288498	0.0813921	0.123388	0.127894
GCAATCAGTTGCGCAC-1	0.105616	0.0424941	0.0946575	0.1134	0.127541	0.135521	0.136642	0.129587	0.15779	0.146529	0.179876	0.204585	0.197826	0.138311	0.157271	0.166332	0.179954	0.184155	0.177928	0.189544	0.210634	0.200272	0.242385	0.250902	0.246285	0.206202	0.0258764	0.0472861	0.0542448	0.0592567	0.0590235	0.0519172	0.103465	0.0562728	0.083097	0.115586	0.131171	0.0629454	0.112362	0.0424259	0.0461202	0.0510436	0.055109	0.0367855	0.0776139	0.0354475	0.0857967	0.115675	0.128737
GCAGCCACATCGATTG-1	0.112806	0.0498807	0.0693479	0.104248	0.115527	0.120192	0.117946	0.106114	0.133024	0.107419	0.120528	0.14035	0.151073	0.0987633	0.130686	0.154619	0.163404	0.16102	0.149565	0.150334	0.166534	0.146443	0.17412	0.182836	0.183374	0.148737	0.0261383	0.0569644	0.0612067	0.0610106	0.0571547	0.0469597	0.0966911	0.0381537	0.0401403	0.0630902	0.0928948	0.0375349	0.0908286	0.0684822	0.0738088	0.0759427	0.0751288	0.0521471	0.0815809	0.0373663	0.06267	0.0942669	0.113094
GCATGATCAGCTTAAC-1	0.0684597	0.0160645	0.0757481	0.0727704	0.091899	0.0954442	0.0968592	0.0862012	0.0916191	0.0718	0.0718246	0.0877814	0.0933102	0.0526459	0.12417	0.106854	0.12361	0.119984	0.115049	0.111351	0.111444	0.0967953	0.116793	0.128832	0.131514	0.0904966	0.0385398	0.043157	0.057415	0.0566054	0.0604018	0.0525248	0.0706235	0.0116318	-0.00188968	0.0209365	0.0395308	-0.00173318	0.0599448	0.0727939	0.0832785	0.0830893	0.0848222	0.0659971	0.0669975	0.0380389	0.0468073	0.0691253	0.0764276
GCCTCTAGTCTCGTTC-1	0.103099	0.0570833	0.092312	0.108813	0.125292	0.134166	0.134768	0.142642	0.16001	0.139476	0.144352	0.168152	0.166551	0.133602	0.133376	0.146835	0.161898	0.168187	0.163166	0.18327	0.198339	0.174632	0.197719	0.208204	0.202838	0.176908	0.0224953	0.0460807	0.0616265	0.0676231	0.0696774	0.0809573	0.117532	0.0542706	0.0539555	0.083172	0.0933318	0.0557471	0.100808	0.0408152	0.052006	0.0591673	0.0636041	0.0567234	0.085137	0.0240611	0.0505255	0.0859839	0.0979537
GCGCCAAGTCTTTCAT-1	0.0957734	0.0261458	0.0738615	0.0874639	0.101099	0.107076	0.103382	0.0948777	0.126051	0.114899	0.138433	0.173118	0.165322	0.109359	0.155328	0.157766	0.172088	0.174217	0.164673	0.176017	0.192326	0.185811	0.219117	0.237734	0.224494	0.192696	0.0141684	0.0326318	0.0437111	0.0475897	0.0447339	0.0395885	0.0913579	0.0387844	0.0606857	0.0971594	0.0988354	0.0401451	0.107389	0.0426748	0.0501806	0.0551849	0.056474	0.0418332	0.080843	0.040629	0.0774444	0.117191	0.119043
GCGGGTTAGCGCTTAT-1	0.140074	0.0925537	0.111026	0.131947	0.151674	0.156874	0.159527	0.170961	0.180482	0.152752	0.162509	0.192796	0.177064	0.157515	0.159364	0.164781	0.183491	0.185666	0.177698	0.194233	0.19521	0.173317	0.205776	0.218646	0.196162	0.190171	0.0544294	0.0876968	0.105023	0.107502	0.113061	0.119672	0.154822	0.0897568	0.0909502	0.127847	0.110196	0.103438	0.127413	0.0467172	0.0618592	0.0665418	0.0722702	0.0660893	0.0786534	0.00984357	0.0414357	0.0826546	0.0851638
GCTCCTAAGGATGTAT-1	0.0785541	0.0299983	0.103592	0.104054	0.120644	0.124086	0.122716	0.116405	0.130708	0.109302	0.109662	0.124012	0.131797	0.0884514	0.146071	0.13343	0.147751	0.143722	0.135641	0.13838	0.146044	0.123624	0.149995	0.160981	0.157618	0.120214	0.0584355	0.0669362	0.0849816	0.0830428	0.0852072	0.0739454	0.107117	0.0392741	0.0314904	0.0574211	0.0745548	0.0322212	0.0729047	0.0693131	0.0836594	0.0844655	0.088313	0.0741636	0.0847928	0.0289823	0.0468113	0.0738799	0.0897257
GCTGCGAGTCTAGTCA-1	0.0698462	0.00786783	0.0108514	0.0328579	0.0369715	0.0393988	0.032365	0.00578428	0.0161726	0.0311921	0.102546	0.129741	0.122753	0.0384838	0.137808	0.1425	0.153304	0.155637	0.145637	0.148674	0.153627	0.162354	0.200499	0.220532	0.210315	0.172066	-0.0304174	-0.000690517	-0.00740238	-0.00789121	-0.0153445	-0.0317706	-0.00034766	-0.0127529	0.0462979	0.0836069	0.080357	-5.14951e-05	0.0588019	0.0397026	0.0352122	0.0347231	0.0293198	-0.00983876	0.00911976	0.0307322	0.0857792	0.125552	0.119478
GCTGGGTGTAGTACCT-1	0.0717084	0.0194102	0.0990585	0.0967735	0.1119	0.116105	0.113136	0.107342	0.116857	0.093003	0.098916	0.11075	0.11896	0.0811882	0.121478	0.11012	0.120865	0.116274	0.10614	0.105398	0.113416	0.080012	0.117717	0.126882	0.129753	0.0913599	0.0594098	0.0609761	0.0750092	0.0767066	0.0740699	0.0681847	0.0949173	0.0302304	0.0250424	0.0428758	0.0586257	0.0233229	0.0437386	0.0433537	0.0551257	0.0597591	0.0635383	0.0492881	0.0588864	-0.0104814	0.0156461	0.0383186	0.0579668
GCTTGAATCGGAAATA-1	0.0827672	0.0369557	0.101343	0.104655	0.119957	0.124547	0.127466	0.11808	0.12281	0.103719	0.101216	0.117897	0.12408	0.0836068	0.135105	0.127832	0.140333	0.137958	0.131715	0.128585	0.132951	0.105095	0.13375	0.146185	0.143646	0.104732	0.0572199	0.0647261	0.0790615	0.0800752	0.0811543	0.0731037	0.0971313	0.0350253	0.0202058	0.0438806	0.0623242	0.0209736	0.0642657	0.061804	0.0733789	0.0739185	0.0767406	0.0577902	0.0686585	0.0137254	0.0328153	0.0613259	0.0787276
GGACAGACAGGAACGT-1	0.1252	0.0807318	0.108868	0.113681	0.128757	0.132373	0.134163	0.141582	0.155786	0.132779	0.138054	0.15307	0.153408	0.131261	0.132497	0.126453	0.1431	0.139201	0.133457	0.14299	0.154114	0.126934	0.162089	0.17454	0.178248	0.147091	0.0416741	0.0599966	0.0767824	0.0738267	0.0825788	0.0863213	0.113566	0.043061	0.0433878	0.0710828	0.0879124	0.0572432	0.0899564	0.0509266	0.0613177	0.0614699	0.0652602	0.057782	0.0760552	0.0151395	0.0477659	0.0801585	0.0917032
GGACAGATCAGCTGGC-1	0.120213	0.048428	0.038495	0.0608379	0.0626657	0.0666146	0.0612175	0.0511829	0.0853526	0.0921419	0.176973	0.225315	0.196489	0.0982246	0.165548	0.173046	0.17841	0.18085	0.172706	0.187264	0.213707	0.216086	0.269589	0.311119	0.287867	0.237595	-0.0088082	0.0204972	0.013333	0.0142924	0.00690895	0.000553001	0.0528897	0.0319846	0.105665	0.161882	0.144163	0.0518025	0.119003	0.0305482	0.0237382	0.0240895	0.0214833	-0.0155442	0.0343355	0.0297653	0.109335	0.179961	0.16115
GGATGTTAGATGTCGG-1	0.104217	0.0459316	0.0963569	0.117008	0.12803	0.132245	0.131951	0.121276	0.15705	0.134247	0.149082	0.170279	0.172137	0.126226	0.159083	0.163931	0.175273	0.172307	0.164645	0.17723	0.19949	0.178456	0.208269	0.217187	0.213554	0.181986	0.0231235	0.0521358	0.0595281	0.0590245	0.0580413	0.0515141	0.10783	0.0428516	0.0567109	0.0896045	0.101022	0.0473002	0.104376	0.0603102	0.0622846	0.062367	0.0643822	0.0511346	0.0908392	0.0395148	0.0714762	0.105316	0.116886
GGCTCGAAGTGCGATG-1	0.092317	0.0521581	0.0836204	0.107366	0.125333	0.12865	0.129585	0.126341	0.123077	0.115146	0.105123	0.11951	0.123159	0.0975835	0.0951921	0.113134	0.129343	0.126159	0.118365	0.122127	0.118888	0.106625	0.128504	0.13924	0.130739	0.101725	0.0369814	0.0714505	0.0917493	0.0924435	0.0970438	0.0884152	0.0984013	0.0497727	0.0309336	0.0520031	0.0584202	0.0425121	0.0812388	0.0579083	0.0732717	0.0747305	0.0796241	0.0738669	0.0638711	0.0200096	0.0285322	0.0505036	0.0590332
GGCTCGACATGCCTAA-1	0.124048	0.0538244	0.0780766	0.104184	0.105044	0.112408	0.103058	0.076019	0.0837424	0.101855	0.158214	0.168086	0.144472	0.0870494	0.192304	0.203113	0.213152	0.221334	0.205249	0.208117	0.204727	0.204176	0.23273	0.237509	0.216312	0.205785	0.0255541	0.0577127	0.0530253	0.0581111	0.050739	0.0241251	0.046997	0.040063	0.0890762	0.115163	0.0972991	0.0362715	0.100163	0.0650617	0.0600007	0.0663462	0.0592594	0.0147907	0.0370966	0.0330135	0.0908528	0.115623	0.103998
GGCTGGTCAATGGTCT-1	0.075814	0.0157195	0.0893511	0.0921505	0.108138	0.116205	0.117493	0.111281	0.12602	0.105737	0.102977	0.119348	0.129153	0.0782257	0.136744	0.12657	0.141514	0.142044	0.133928	0.142291	0.155974	0.1357	0.162045	0.168554	0.168673	0.122995	0.0219305	0.0365169	0.0528368	0.0555254	0.0558097	0.0492573	0.0898686	0.0268397	0.0179245	0.045112	0.0617219	0.00535249	0.0630252	0.0418862	0.0538704	0.0592844	0.0623315	0.0520638	0.0729582	0.0191097	0.0351877	0.0612156	0.0778403
GGCTGGTTCAGAGCTT-1	0.100945	-0.00979486	0.0421753	0.0558119	0.0672151	0.0738532	0.0800926	0.0597247	0.0870191	0.0802238	0.150252	0.18445	0.162288	0.0574477	0.206459	0.191119	0.208141	0.213145	0.215352	0.228523	0.244748	0.237277	0.275195	0.296345	0.278513	0.23104	-0.0201439	-0.00208404	0.00445406	0.00871168	0.0140407	-0.00609279	0.0476467	0.00512768	0.0714241	0.118688	0.10818	-0.00150026	0.104884	0.0482424	0.0512006	0.0584196	0.0631797	0.026968	0.062861	0.0596045	0.129013	0.166342	0.154866
GGGAATGAGTGTTGAA-1	0.0662232	0.0180721	0.099961	0.0956468	0.108104	0.10709	0.103695	0.0939954	0.101062	0.088108	0.0951303	0.109927	0.119361	0.0760491	0.126098	0.109998	0.120677	0.11295	0.101806	0.0951086	0.0958585	0.0814022	0.110168	0.120366	0.126742	0.0860842	0.0717565	0.0707137	0.0843101	0.0844358	0.0807728	0.0711533	0.0898112	0.041268	0.0353041	0.0579954	0.0750276	0.0359736	0.0478875	0.0514012	0.0600387	0.0581621	0.0601844	0.0455531	0.0524765	0.00796787	0.0291511	0.0551664	0.0716327
GGGACCTGTTCAGGCC-1	0.108259	0.0631551	0.116014	0.138755	0.15374	0.158472	0.155107	0.143776	0.150447	0.137395	0.14318	0.156165	0.158278	0.131563	0.149956	0.168349	0.182833	0.182274	0.168947	0.164156	0.162873	0.151665	0.178423	0.190544	0.184834	0.15731	0.0448147	0.0766235	0.0937175	0.0953729	0.0951906	0.0863319	0.104789	0.0472658	0.0410383	0.0617298	0.0776055	0.0518098	0.0992908	0.0761714	0.0878588	0.0910374	0.0938053	0.0745472	0.0824857	0.0265799	0.042692	0.0702098	0.0853021
GGGTTGCCAGCCAGAA-1	0.0784175	0.0469974	0.0893757	0.0907185	0.105696	0.108334	0.114589	0.115229	0.111633	0.0872332	0.0884666	0.102581	0.105851	0.0807093	0.112576	0.100177	0.114042	0.111546	0.109986	0.114267	0.108536	0.0823519	0.11052	0.120753	0.120199	0.0898011	0.0629553	0.0699227	0.0876872	0.0895283	0.0913247	0.0921872	0.104248	0.059751	0.0410612	0.060732	0.0687825	0.0494033	0.0687008	0.0491466	0.0608363	0.0609713	0.0673687	0.0592139	0.056371	0.00853081	0.0256188	0.0498675	0.0625294
GGGTTGCGTGCAGACA-1	0.0635887	0.0264476	0.0768135	0.0813163	0.0951823	0.101403	0.0995108	0.0905165	0.102962	0.0799277	0.0905711	0.108313	0.116209	0.0754515	0.1113	0.10552	0.115845	0.116307	0.106406	0.100216	0.108748	0.0907307	0.120635	0.135388	0.132288	0.0969804	0.0452831	0.0559064	0.0670992	0.0684423	0.0642451	0.0598732	0.0954665	0.0370254	0.0328967	0.0544369	0.0672962	0.0302962	0.0636621	0.0580148	0.0666798	0.0701118	0.0692166	0.05341	0.0667807	0.0248531	0.0453405	0.0757914	0.088034
GGTATTGTCTTCTGGC-1	0.0651846	0.0124583	0.0761823	0.0784556	0.0941265	0.0988904	0.105138	0.105557	0.115216	0.0787434	0.0893993	0.107481	0.119229	0.0653842	0.11464	0.104513	0.119538	0.116548	0.115087	0.129785	0.1325	0.0995908	0.12878	0.136671	0.143655	0.0919148	0.0380386	0.0440737	0.0614637	0.0617443	0.0644998	0.0650176	0.0874443	0.020168	0.0188424	0.0467219	0.0723027	0.0153958	0.0618448	0.0596616	0.069942	0.0711837	0.0768006	0.075097	0.0854757	0.0357971	0.0640722	0.0843107	0.0971847
GGTGCGTGTTGGTAAA-1	0.0798811	0.0233533	0.0793019	0.0818199	0.0999313	0.106302	0.105472	0.0981244	0.120855	0.0932114	0.110266	0.133454	0.141505	0.0931521	0.139442	0.131144	0.149771	0.149607	0.142565	0.150014	0.165474	0.142936	0.177134	0.191469	0.187289	0.152499	0.0160901	0.0280848	0.0424119	0.0433557	0.0443493	0.043718	0.0876576	0.0166209	0.0244838	0.0540945	0.0736053	0.0246813	0.0840215	0.0524651	0.0642748	0.0665643	0.0692569	0.0563493	0.0834516	0.0328612	0.0605034	0.0958661	0.10915
GGTGTTAGTAATAGCA-1	0.094587	0.0354844	0.0996622	0.110223	0.125391	0.126576	0.124901	0.117944	0.137133	0.121911	0.140194	0.157205	0.162261	0.116449	0.152121	0.147581	0.160528	0.15585	0.145659	0.150566	0.164608	0.144548	0.176434	0.189611	0.188244	0.154341	0.0355534	0.058089	0.0676297	0.0638982	0.0614661	0.0578218	0.107027	0.0455224	0.0598887	0.0816257	0.0941203	0.0446689	0.0815422	0.0562874	0.0621522	0.0607505	0.0617434	0.0423824	0.0715445	0.0208542	0.0532339	0.0866792	0.101907
GGTGTTAGTTCGTTGA-1	0.132027	0.0351467	0.06882	0.0970533	0.104619	0.115702	0.113362	0.101737	0.127439	0.11651	0.171356	0.198901	0.174982	0.0964347	0.204607	0.210956	0.222248	0.228447	0.221822	0.236777	0.247077	0.243685	0.279563	0.285661	0.263554	0.237118	0.00564719	0.0435455	0.0435327	0.0513139	0.0483649	0.0361104	0.08843	0.0409141	0.0900453	0.126611	0.109239	0.0328717	0.109676	0.038309	0.0380458	0.047537	0.0501587	0.0225864	0.0572563	0.0245994	0.089064	0.129976	0.120687
GTAACTGAGCTGTCTA-1	0.0950404	0.0528113	0.0808715	0.104449	0.118963	0.12615	0.125939	0.117603	0.118421	0.105242	0.0961128	0.112392	0.118401	0.0984684	0.117862	0.131127	0.146336	0.14679	0.138009	0.13187	0.128245	0.118719	0.140483	0.153088	0.152192	0.123713	0.018803	0.0555379	0.0691679	0.0694777	0.066602	0.0544084	0.0761951	0.0201308	0.00291803	0.0283193	0.0456261	0.026487	0.0892554	0.0744819	0.0810124	0.0834838	0.0862502	0.0722492	0.0698657	0.0397663	0.0410748	0.0636041	0.0733767
GTACGTAAGCTAACTC-1	0.145579	0.0473034	0.0724856	0.0953971	0.108912	0.117937	0.119618	0.10922	0.134131	0.123762	0.171432	0.203132	0.19195	0.107888	0.193945	0.194445	0.209217	0.215119	0.209052	0.222777	0.233191	0.22359	0.255886	0.270195	0.259803	0.225763	0.00224992	0.0310339	0.0364558	0.041521	0.0425398	0.0321103	0.0854409	0.0338072	0.0779448	0.114829	0.118691	0.0304153	0.114906	0.041568	0.0449092	0.0545413	0.0590455	0.0262911	0.0603883	0.027851	0.0798138	0.123671	0.125222
GTACGTAAGTCAAGGC-1	0.0898275	0.0479939	0.0978649	0.119097	0.132437	0.135137	0.134366	0.124366	0.134792	0.118569	0.136014	0.15017	0.150856	0.108009	0.133578	0.141901	0.15504	0.150697	0.142207	0.141223	0.146085	0.124849	0.16474	0.172129	0.167923	0.128828	0.0366864	0.0617768	0.0738593	0.0708265	0.0696468	0.0634095	0.0923842	0.0337873	0.03904	0.0652668	0.0790482	0.0329938	0.0858505	0.06933	0.0792043	0.0771291	0.0800616	0.0637283	0.0748034	0.0234497	0.0590778	0.088758	0.0973462
GTATTCTTCTAACTCT-1	0.0997577	0.0551589	0.0810631	0.101815	0.120242	0.124367	0.128345	0.132901	0.128343	0.109775	0.10667	0.123129	0.123547	0.0993019	0.109612	0.117657	0.13474	0.132937	0.128051	0.140312	0.132588	0.115581	0.138118	0.147625	0.143029	0.119355	0.0350486	0.0635705	0.0818621	0.0837475	0.0892037	0.0949637	0.108635	0.0509659	0.0386039	0.0577566	0.0667103	0.0452295	0.075233	0.0510886	0.0661042	0.069575	0.0754759	0.0733897	0.0673738	0.0204543	0.0359467	0.056237	0.0685459
GTCATTTAGATCCTGT-1	0.0791881	0.0294428	0.0795284	0.0902667	0.103707	0.108497	0.108846	0.101665	0.116623	0.0849865	0.0942078	0.116228	0.12867	0.0792814	0.141653	0.134005	0.145898	0.144538	0.135389	0.138963	0.149584	0.121981	0.148525	0.162131	0.162785	0.124492	0.0334684	0.0504064	0.0621495	0.0641791	0.0670122	0.06207	0.0934814	0.022443	0.0187483	0.048417	0.0697285	0.0181623	0.0673648	0.0630227	0.072018	0.0751152	0.0790178	0.069896	0.0823129	0.0214704	0.046333	0.0784657	0.0940113
GTCCTCATCTGCTGTC-1	0.065013	0.0202656	0.0912975	0.0942203	0.109096	0.112072	0.118103	0.114191	0.128263	0.0958058	0.104514	0.118874	0.128336	0.0842289	0.137486	0.129573	0.142143	0.138454	0.136142	0.140583	0.147432	0.117464	0.149824	0.158435	0.15999	0.116663	0.0363927	0.0426299	0.0590799	0.059119	0.0614084	0.0599173	0.0959968	0.0253737	0.0245509	0.044963	0.0650051	0.0190701	0.0680286	0.0565454	0.0691703	0.0710918	0.0768709	0.0636357	0.085432	0.0286333	0.0544619	0.0782394	0.0940837
GTCGGGTGTTACAGAA-1	0.120631	0.0399377	0.103286	0.111886	0.127173	0.130731	0.131445	0.132	0.168359	0.148099	0.167179	0.193032	0.17927	0.126888	0.166412	0.159424	0.174632	0.171564	0.166434	0.18948	0.215457	0.196579	0.22839	0.239122	0.221581	0.193668	0.00789937	0.0311913	0.0413143	0.0402263	0.044864	0.040515	0.104514	0.0299774	0.0594259	0.100259	0.0980226	0.0321726	0.116964	0.058398	0.0695354	0.0703724	0.0733271	0.0640352	0.104574	0.0527218	0.0930237	0.124122	0.128383
GTCGTAAAGAAAGTGG-1	0.0746483	0.030778	0.0855679	0.0959672	0.111973	0.113891	0.110937	0.103598	0.104126	0.0938761	0.107885	0.122757	0.130061	0.0856988	0.117279	0.113259	0.126378	0.122543	0.113151	0.114204	0.114652	0.0984661	0.129855	0.142515	0.14635	0.101491	0.0372594	0.0496452	0.0635968	0.0633214	0.0642637	0.0636223	0.0791191	0.0256352	0.0333899	0.0576871	0.0740349	0.0277507	0.0581239	0.0503821	0.0570063	0.0582489	0.0594097	0.0465118	0.0509182	0.00734948	0.0402266	0.0698291	0.07872
GTGCAGCCACAGCCCA-1	0.0959153	0.015042	0.0373583	0.0621384	0.0656563	0.0722193	0.0620928	0.0268442	0.0439373	0.0657959	0.128791	0.150802	0.14328	0.0619767	0.160394	0.167539	0.174054	0.175172	0.164422	0.161051	0.167452	0.186055	0.227885	0.244813	0.234105	0.191562	-0.00660672	0.0242852	0.0190921	0.021698	0.00849921	-0.0178557	0.0114704	0.00618284	0.059914	0.0966999	0.0917244	0.0167684	0.0726082	0.042326	0.0379495	0.0393453	0.0346424	-0.0133923	0.0130125	0.0284093	0.0904031	0.121142	0.121943
GTGCAGCTCCTGTACC-1	0.112444	0.0588197	0.0871884	0.10177	0.111919	0.116237	0.115479	0.113321	0.139214	0.124943	0.147264	0.170763	0.1721	0.130637	0.145167	0.141666	0.149839	0.146575	0.135188	0.142043	0.16076	0.150879	0.190503	0.209175	0.208744	0.171835	0.0343544	0.0572981	0.0592885	0.0626757	0.0573983	0.0558022	0.102383	0.0476992	0.0645083	0.0963098	0.10954	0.0664931	0.105094	0.0597923	0.0569454	0.056658	0.0553603	0.0471357	0.0836424	0.0394579	0.07996	0.114185	0.122289
GTGTTAGCAGTAAGAT-1	0.116854	0.0153484	0.0595384	0.0813839	0.0885456	0.0928055	0.0878445	0.0677163	0.0808674	0.0988057	0.154782	0.179625	0.146695	0.075857	0.204559	0.202021	0.214123	0.213613	0.20503	0.224061	0.232871	0.239383	0.272737	0.282827	0.257627	0.237495	-0.0190702	0.0141175	0.0169572	0.0189823	0.0176556	-0.00256139	0.0430892	0.0142586	0.0686957	0.106006	0.08162	0.00182581	0.0868821	0.0407356	0.0415959	0.0454056	0.0475122	0.0127663	0.0447583	0.044868	0.0978346	0.137487	0.119333
GTTAAGCCATAGTAAG-1	0.0901951	0.0552701	0.0960693	0.115867	0.125598	0.133813	0.133653	0.135349	0.148264	0.129285	0.131623	0.154224	0.151271	0.118518	0.133734	0.145312	0.156597	0.157805	0.147489	0.156012	0.163641	0.144806	0.171137	0.185411	0.179656	0.144465	0.0489204	0.0730149	0.0824262	0.088461	0.0889474	0.0912996	0.12507	0.0598057	0.0549075	0.0855496	0.0936691	0.0594651	0.0804658	0.044746	0.0493528	0.0552855	0.0584053	0.0534266	0.0762191	0.0141256	0.0432584	0.0829987	0.0882331
GTTCGGGGTACAGCAG-1	0.12526	0.0703008	0.11669	0.131233	0.145874	0.149067	0.145026	0.149477	0.16907	0.153641	0.156374	0.170252	0.160757	0.142526	0.158598	0.162889	0.178843	0.176157	0.165006	0.174877	0.188069	0.17238	0.193572	0.197906	0.183473	0.168598	0.0338859	0.059027	0.0732741	0.0751951	0.0747107	0.0774267	0.128296	0.0578467	0.0561154	0.0837434	0.0829203	0.0589955	0.108417	0.0589753	0.0725781	0.0746384	0.0780492	0.0744829	0.0969404	0.0329967	0.0539569	0.0863587	0.0934482
GTTCTCGCACCCTATC-1	0.138926	0.0973844	0.0364262	0.0784657	0.0931825	0.0799658	0.0720205	0.10282	0.13128	0.12271	0.13024	0.154781	0.157385	0.115166	0.098441	0.129983	0.145409	0.127931	0.109229	0.156618	0.183349	0.176076	0.180588	0.197829	0.202268	0.185154	0.0284924	0.0676439	0.0766145	0.0756755	0.0723332	0.108295	0.15345	0.12023	0.130783	0.160618	0.167127	0.117406	0.050755	0.0168391	0.022908	0.0124426	0.00213438	0.0147635	0.0661802	0.0301459	0.0473156	0.0833557	0.100317
TAAGAGATCTATGTGG-1	0.0555139	0.0148046	0.0694037	0.0749504	0.087303	0.0921315	0.0893449	0.0907002	0.102598	0.0876663	0.093609	0.11569	0.116217	0.0761846	0.110817	0.103371	0.115189	0.114431	0.104091	0.111739	0.123575	0.106668	0.137524	0.15196	0.145052	0.103743	0.0230669	0.0345509	0.0473844	0.0487746	0.0453897	0.0498451	0.080843	0.0277071	0.0179669	0.0491555	0.0610409	0.0206444	0.0575226	0.03106	0.0425063	0.0457021	0.0466556	0.0415467	0.0600583	0.0144513	0.0391289	0.0702418	0.0784862
TAAGCGTAGGTCGGAT-1	0.0895534	0.0366818	0.0517666	0.0723511	0.0870778	0.0891141	0.0874826	0.0942277	0.118353	0.106879	0.109653	0.140775	0.144684	0.100119	0.121063	0.129685	0.143345	0.141626	0.132039	0.156498	0.18004	0.170851	0.197357	0.216464	0.203701	0.17177	0.00260334	0.0354399	0.0458481	0.0466935	0.0454962	0.048232	0.0943572	0.0477271	0.0472391	0.0841653	0.0917543	0.0464838	0.082191	0.0368816	0.0443665	0.0464442	0.0477263	0.0427897	0.0783997	0.0418851	0.0650734	0.100958	0.109253
TAAGCGTTCAGGTAAA-1	0.0942054	0.0545832	0.0349102	0.0721862	0.0860244	0.0916138	0.0910675	0.0944254	0.114563	0.100967	0.143436	0.192963	0.167143	0.102772	0.132579	0.152336	0.166686	0.168133	0.162867	0.189573	0.198964	0.193422	0.238423	0.263092	0.241747	0.20184	0.00329885	0.0445696	0.0512594	0.0580271	0.0568749	0.0662965	0.105128	0.0672912	0.100794	0.148011	0.126681	0.0722346	0.0911531	0.00783012	0.00951781	0.0139353	0.0162598	0.00734918	0.0427716	-0.000996294	0.0641128	0.124523	0.105679
TAAGTGCCAAGGGTCA-1	0.122032	0.0330648	0.0355376	0.0705004	0.0687827	0.0705461	0.0676506	0.0277922	0.0524984	0.082605	0.15248	0.179007	0.151611	0.0727984	0.171485	0.188406	0.196081	0.196457	0.192087	0.189143	0.19584	0.218426	0.2653	0.279623	0.253873	0.229202	-0.0113526	0.0252279	0.0155897	0.0152913	0.0123974	-0.0178938	0.027879	0.0218444	0.0842075	0.12283	0.105656	0.0255458	0.0977058	0.0480217	0.0430826	0.041981	0.0451376	-0.00911924	0.0234807	0.0442323	0.109927	0.147579	0.133665
TAAGTGCGTAAAGTCA-1	0.117831	0.0548676	0.0910194	0.101334	0.114485	0.119181	0.113455	0.107942	0.132865	0.127826	0.159252	0.183215	0.182904	0.128459	0.159004	0.15712	0.17127	0.173191	0.16047	0.175679	0.185651	0.182686	0.222604	0.233986	0.232948	0.20282	0.02641	0.0449888	0.0515695	0.0549556	0.0532403	0.0518154	0.0994197	0.052888	0.0885604	0.114684	0.127811	0.0635917	0.0949315	0.037057	0.0399371	0.0432768	0.0424624	0.0277649	0.0673742	0.0341393	0.0829548	0.11587	0.125711
TACACGAAGTAGGCCA-1	0.108188	0.0473658	0.0939511	0.119188	0.131563	0.141293	0.140587	0.140192	0.157861	0.142843	0.15455	0.18276	0.181191	0.133799	0.143329	0.160363	0.171231	0.173853	0.163454	0.175302	0.187855	0.169161	0.201068	0.214987	0.217263	0.175642	0.0252825	0.0640538	0.0702843	0.0746158	0.0734462	0.067161	0.111214	0.0484075	0.06458	0.103471	0.112457	0.0587278	0.106212	0.0431305	0.0472285	0.0521036	0.0549729	0.0497716	0.079854	0.0187062	0.0563784	0.0992555	0.111186
TACACGAGTCGCGAAA-1	0.0944128	-0.00391101	0.0403507	0.0568301	0.059517	0.0614349	0.0584056	0.0366327	0.0573024	0.0630643	0.136226	0.160814	0.141423	0.0511427	0.178198	0.170612	0.182872	0.187278	0.182592	0.193212	0.201562	0.207636	0.249284	0.262834	0.237135	0.204715	-0.000601807	0.0243284	0.023388	0.0244921	0.0173848	-0.000574637	0.0339995	0.0214846	0.0775413	0.112559	0.0995347	0.0149277	0.0832969	0.0455988	0.0424656	0.0443229	0.0426388	0.00660621	0.031593	0.0386025	0.104292	0.142455	0.129464
TACAGTGTCCAACCAA-1	0.115566	0.00902768	0.0450089	0.0691437	0.0781467	0.0827526	0.0799751	0.0539817	0.0764187	0.0874226	0.157203	0.196191	0.17872	0.073924	0.205068	0.202952	0.218286	0.21979	0.215075	0.222272	0.226482	0.247623	0.285933	0.304609	0.292671	0.249649	-0.0211281	0.0135232	0.0135377	0.0184464	0.0171107	-0.0026305	0.044803	0.00744273	0.0762883	0.123134	0.113076	0.00455974	0.0948348	0.0463886	0.0445358	0.0475965	0.0489476	0.0102788	0.0420886	0.0446247	0.113044	0.161371	0.149463
TACCTATCAATGGTCT-1	0.132549	0.0832046	0.0487088	0.0869379	0.0879386	0.0919921	0.0901426	0.0916844	0.117095	0.101389	0.147723	0.176911	0.176629	0.110686	0.126627	0.149931	0.153437	0.155862	0.147955	0.158914	0.186158	0.173701	0.210584	0.233567	0.233306	0.192098	0.0252212	0.0630005	0.0573566	0.0581588	0.0571137	0.0579296	0.100349	0.075172	0.106314	0.136068	0.147968	0.0792057	0.125546	0.0722158	0.0663323	0.0662595	0.0662972	0.0474007	0.0843064	0.0657965	0.111879	0.147217	0.158508
TACGGATCATGCGCAC-1	0.128483	0.0206266	0.0429813	0.0604497	0.0682833	0.0773749	0.07066	0.0520569	0.0836639	0.0983091	0.152235	0.182797	0.153415	0.076502	0.209871	0.197743	0.208212	0.213542	0.20272	0.217832	0.238337	0.246948	0.276838	0.295487	0.269701	0.239129	-0.0203584	0.00513618	0.00244402	0.00746913	0.00128042	-0.0133601	0.0463531	0.0153035	0.0703896	0.11324	0.0935788	0.0142034	0.113113	0.0500665	0.0479991	0.0548483	0.0502427	0.0188219	0.0608354	0.0670035	0.120199	0.160136	0.136533
TACTCATCAAACTGCT-1	0.108548	0.00735907	0.10008	0.107654	0.121112	0.127655	0.126208	0.100277	0.124257	0.129792	0.157324	0.183126	0.165283	0.1004	0.198898	0.18979	0.204368	0.206787	0.197733	0.200022	0.209331	0.213739	0.238336	0.248821	0.235447	0.20714	0.0102076	0.0312629	0.0378761	0.0401907	0.0370352	0.010685	0.0671809	0.0188132	0.0517159	0.0872194	0.0851447	0.0110829	0.102355	0.0602396	0.0639452	0.064909	0.0661582	0.0279219	0.0634022	0.0482612	0.0895376	0.126411	0.117568
TACTCGCAGGAATTAC-1	0.0563023	-0.00291488	0.0614079	0.0563541	0.0717439	0.076934	0.0771224	0.0693178	0.0987344	0.0700829	0.0896466	0.115308	0.126996	0.0594886	0.132787	0.113451	0.124917	0.12501	0.116164	0.122837	0.143915	0.122175	0.155462	0.169373	0.172219	0.123319	0.00982064	0.0128613	0.0242351	0.0243408	0.0227524	0.0150052	0.0698317	0.00230501	0.0146577	0.0448577	0.0694443	-0.00304969	0.0549385	0.0298393	0.0333488	0.0347949	0.0353263	0.0168515	0.0583555	0.0117743	0.04524	0.081447	0.0952516
TACTTACTCTGGGCCA-1	0.122791	0.0740132	0.0747374	0.107627	0.119793	0.127453	0.13042	0.140629	0.15097	0.12901	0.139538	0.162838	0.159816	0.12211	0.129465	0.152852	0.166518	0.169981	0.16721	0.180266	0.185892	0.173194	0.202724	0.210945	0.206114	0.176455	0.00251886	0.0488204	0.0604093	0.0631401	0.0667087	0.0759591	0.111665	0.0486288	0.0555312	0.0842249	0.0936667	0.0525054	0.100119	0.054556	0.0594209	0.0636424	0.0679433	0.0646966	0.0926194	0.043639	0.0839546	0.11055	0.113462
TACTTGTTCCTCCTAG-1	0.118379	0.00841594	0.0595749	0.0859959	0.0915539	0.0991054	0.0964768	0.0683667	0.0888031	0.096726	0.14932	0.179925	0.155643	0.0767108	0.212981	0.212346	0.225721	0.22968	0.222703	0.232064	0.239658	0.24519	0.27575	0.286349	0.263907	0.238818	-0.0133813	0.0229519	0.0226167	0.0263239	0.0203947	-0.00339433	0.0499325	0.0149222	0.0695954	0.109168	0.0927851	0.00741104	0.0992327	0.0630718	0.0618684	0.067932	0.0667172	0.0293905	0.0650592	0.0609526	0.116454	0.155792	0.138051
TAGGCATAGATATACG-1	0.109506	0.034416	0.066323	0.0850883	0.0849447	0.087617	0.0762453	0.0469282	0.0533636	0.085486	0.137278	0.15859	0.135064	0.0633721	0.183688	0.182883	0.190315	0.191845	0.179129	0.178662	0.178533	0.196881	0.223858	0.23643	0.22211	0.1923	0.0155024	0.0428258	0.0332297	0.0329726	0.0226327	-0.00264848	0.0228686	0.0254401	0.0703548	0.107196	0.0854487	0.0153445	0.0720115	0.0583215	0.052725	0.0512277	0.044667	0.0014836	0.0208783	0.0460699	0.0898202	0.119607	0.106932
TAGTTGGAGACTTGAA-1	0.0616352	0.0136296	0.070752	0.0804599	0.095361	0.0977863	0.103532	0.0948777	0.100188	0.0689737	0.0780591	0.0986006	0.105829	0.0625086	0.110779	0.106632	0.120902	0.11601	0.114063	0.111591	0.115707	0.0843584	0.118084	0.130673	0.13109	0.0915589	0.0197747	0.039659	0.0592122	0.056588	0.0605661	0.0490797	0.0795075	0.00456409	0.00879143	0.0378074	0.0538305	0.00408271	0.0511928	0.0422138	0.0582328	0.0589852	0.0651379	0.0475169	0.0610268	0.000380001	0.0275384	0.0590707	0.0744474
TAGTTGGCAGAAGCAC-1	0.124776	0.0334432	0.0746275	0.096945	0.112253	0.121431	0.124148	0.116747	0.151303	0.126844	0.171189	0.197096	0.186316	0.115535	0.184705	0.196081	0.211337	0.215548	0.213816	0.238242	0.255498	0.234934	0.27367	0.281916	0.268947	0.244373	0.00937885	0.0381181	0.0468133	0.0524797	0.0525731	0.0417709	0.103143	0.0423523	0.08596	0.119312	0.123805	0.0481622	0.125002	0.0583247	0.0672149	0.0758229	0.0810621	0.0626215	0.106498	0.0642344	0.116826	0.146952	0.151227
TAGTTGGGTGTTGGGA-1	0.0984011	0.0558338	0.0879317	0.107173	0.12238	0.129523	0.127309	0.112409	0.115399	0.0941375	0.0996705	0.121905	0.129336	0.0865584	0.118773	0.128912	0.144072	0.142336	0.132563	0.126492	0.131443	0.104713	0.140472	0.158261	0.163616	0.110449	0.0444414	0.067658	0.0840879	0.0864883	0.0871382	0.0766969	0.099572	0.02846	0.0336456	0.064107	0.0811421	0.0343732	0.0748184	0.0603505	0.071067	0.0767194	0.0787573	0.0579899	0.0607319	0.00820124	0.0319794	0.0714408	0.0830905
TATCAGGGTATCACCA-1	0.0672873	0.018625	0.0708343	0.0757865	0.0927043	0.0968702	0.10629	0.106553	0.107563	0.0727312	0.0686625	0.0854914	0.0918658	0.0575229	0.106062	0.0967043	0.111199	0.110666	0.114354	0.116256	0.116426	0.0846493	0.106357	0.117212	0.117429	0.0775	0.0450852	0.0560971	0.0746981	0.0756514	0.0818146	0.0772105	0.0912408	0.0249041	0.0100597	0.0352114	0.0496295	0.0161332	0.050215	0.0441856	0.0598122	0.0626145	0.0722367	0.0615414	0.0626805	0.00772596	0.0178687	0.044979	0.0576158
TATTACCAGACAGGCT-1	0.136162	0.0777876	0.0811976	0.121681	0.135469	0.144577	0.147964	0.16619	0.188405	0.154288	0.175196	0.201061	0.182743	0.160901	0.159507	0.188904	0.205952	0.211681	0.207825	0.228558	0.236449	0.221888	0.253471	0.261374	0.239074	0.233512	0.0137369	0.063261	0.0711666	0.0747011	0.0802466	0.0862965	0.14258	0.0711951	0.0893731	0.12129	0.111831	0.0839451	0.135539	0.0461251	0.052342	0.0633283	0.0700697	0.0649758	0.0974278	0.0400524	0.0782589	0.111944	0.109805
TCACGAACACTTAACG-1	0.0988872	0.0476903	0.0854031	0.111869	0.121628	0.125828	0.127745	0.129585	0.146445	0.12436	0.136348	0.154771	0.157024	0.122286	0.138408	0.149461	0.159623	0.157039	0.148137	0.158915	0.17211	0.156839	0.182208	0.192237	0.191286	0.160195	0.0211335	0.0582661	0.0676405	0.0702164	0.0715703	0.0711472	0.10688	0.0473138	0.0463406	0.0771811	0.0909709	0.050654	0.0957909	0.0479251	0.0526795	0.0528399	0.0554187	0.0476512	0.0755963	0.0185702	0.0521387	0.0872762	0.0958837
TCAGCAAAGACACTAA-1	0.0918652	0.0404056	0.114439	0.11878	0.13567	0.14077	0.137969	0.135553	0.146766	0.126952	0.124282	0.134601	0.142867	0.107926	0.156752	0.149699	0.164369	0.160462	0.147341	0.155092	0.164483	0.139523	0.164912	0.171194	0.169678	0.138349	0.0370649	0.0541692	0.0709908	0.0727757	0.0734021	0.0729944	0.110453	0.0362889	0.0302746	0.0513422	0.0685487	0.0286012	0.0768299	0.0643743	0.0767253	0.0782203	0.0793638	0.0715268	0.0892089	0.0259117	0.0452054	0.0695833	0.0874464
TCCACACAGTGTACTC-1	0.130371	0.049418	0.0431689	0.0753015	0.0735233	0.0796031	0.0709074	0.055243	0.0694547	0.101439	0.166879	0.188871	0.157058	0.0823481	0.171402	0.189819	0.200043	0.208184	0.199986	0.214234	0.228763	0.24622	0.278227	0.289884	0.264153	0.236012	-0.0170748	0.0261368	0.0191649	0.0239935	0.0162976	0.00572129	0.0463285	0.0500213	0.105115	0.135354	0.106069	0.0340772	0.109544	0.0554067	0.0490185	0.0541774	0.0507804	0.0211448	0.0514066	0.0749072	0.130656	0.167113	0.144191
TCCCGATGTCAGAAGC-1	0.105336	0.032707	0.0567745	0.0767617	0.0837921	0.089866	0.0885488	0.0790362	0.102689	0.0960962	0.121165	0.161798	0.157397	0.0946705	0.161022	0.168369	0.181213	0.18274	0.177055	0.190877	0.201354	0.200919	0.227554	0.241447	0.237988	0.203017	-0.00322179	0.0259428	0.0249968	0.0276471	0.0282123	0.0195249	0.0672406	0.0248205	0.0452302	0.0890709	0.0992629	0.0300146	0.0948225	0.0497721	0.045511	0.0466567	0.04707	0.0257187	0.0660165	0.0437995	0.0821302	0.125873	0.128547
TCCCGATGTCAGAATA-1	0.0939193	0.0505946	0.0971386	0.104737	0.120722	0.125065	0.125419	0.12099	0.120963	0.0929056	0.103307	0.110304	0.108635	0.0764453	0.123035	0.121155	0.135728	0.131618	0.123957	0.13232	0.131139	0.0997087	0.131212	0.135243	0.129554	0.0984225	0.0699524	0.0831288	0.100917	0.103557	0.105091	0.0949624	0.106345	0.0471825	0.0381079	0.0600233	0.0690807	0.039717	0.0617957	0.055107	0.0680887	0.0696608	0.0734202	0.0639773	0.0641999	0.00397561	0.0277641	0.0485003	0.0543076
TCGAGGCGTTATGTGC-1	0.0969505	0.0191803	0.0972275	0.103838	0.116146	0.124209	0.122876	0.107055	0.133456	0.120556	0.141425	0.170064	0.173023	0.108916	0.17575	0.162515	0.175307	0.179592	0.171025	0.172719	0.181023	0.178375	0.205791	0.221314	0.223098	0.183237	0.0164245	0.0339972	0.0401695	0.0457433	0.0442007	0.0295761	0.08009	0.0127441	0.0358058	0.0758236	0.0932324	0.0171364	0.0874555	0.0500712	0.0528956	0.0597872	0.061658	0.0372642	0.0698357	0.033416	0.0628478	0.101631	0.115898
TCGCGTTTCAGCTCGG-1	0.0973285	0.0527368	0.0668566	0.0959341	0.109667	0.11128	0.10892	0.121263	0.145773	0.11893	0.13886	0.157264	0.154965	0.115364	0.125015	0.145886	0.157955	0.154147	0.143987	0.165426	0.185268	0.158631	0.197035	0.20799	0.194046	0.169011	0.0234639	0.0571825	0.0677611	0.0658634	0.0668113	0.0760558	0.112752	0.0542786	0.0658939	0.0942021	0.103615	0.0599694	0.0970892	0.049186	0.0552686	0.0540142	0.0535869	0.0526797	0.0862687	0.0301166	0.0745225	0.103286	0.107454
TCGGTAAAGCCTCGTG-1	0.098055	0.0535821	0.0928034	0.100812	0.116141	0.12065	0.119437	0.114203	0.131459	0.111465	0.130049	0.160331	0.156152	0.114664	0.145014	0.143102	0.157854	0.157035	0.146713	0.153928	0.166483	0.144738	0.183925	0.201495	0.193544	0.160508	0.0412555	0.0585602	0.0745594	0.0760105	0.0741514	0.0708884	0.113981	0.0553262	0.0652705	0.0976826	0.0970451	0.0628742	0.0994478	0.0501133	0.0599681	0.0608027	0.0617333	0.0497509	0.0757118	0.0150179	0.0537411	0.0933976	0.10268
TCGTACCTCACAACGT-1	0.112344	0.0708218	0.107179	0.126104	0.139737	0.137739	0.135962	0.13905	0.169124	0.146035	0.151617	0.159246	0.162922	0.131957	0.146002	0.157475	0.171495	0.163717	0.154424	0.172922	0.193823	0.168505	0.196894	0.201255	0.187617	0.164791	0.0380012	0.0685507	0.0854904	0.0810045	0.081801	0.0801594	0.123477	0.0569155	0.0540639	0.0742899	0.0905122	0.05329	0.0975357	0.0643243	0.0749195	0.071924	0.0754929	0.0735643	0.104853	0.0409784	0.0651228	0.0864011	0.0955108
TCTCATACATTCTCAT-1	0.109449	0.0724969	0.0896786	0.107131	0.123006	0.128162	0.13558	0.152109	0.175852	0.133054	0.132939	0.148916	0.14219	0.110729	0.100205	0.110292	0.123931	0.120879	0.11534	0.139394	0.175303	0.113362	0.145347	0.161601	0.156197	0.112364	0.0636061	0.087315	0.102189	0.104068	0.113855	0.12243	0.149239	0.0864354	0.0743228	0.103519	0.106943	0.0784364	0.0772611	0.0395565	0.0473898	0.0472008	0.0518939	0.0564781	0.0917698	0.0106048	0.0331931	0.0706044	0.0737944
TCTCATACATTTGCTT-1	0.134234	0.0789118	0.0949284	0.12296	0.132775	0.139367	0.142615	0.138477	0.165087	0.141206	0.159609	0.182516	0.170536	0.147318	0.147844	0.164451	0.174634	0.17689	0.173808	0.182867	0.196968	0.170549	0.21039	0.221653	0.208379	0.193016	0.0522026	0.0889543	0.0979024	0.102011	0.100932	0.103168	0.142537	0.0928598	0.10385	0.135394	0.123526	0.105326	0.133933	0.055145	0.0593097	0.0642187	0.0681479	0.054658	0.0901857	0.0292437	0.0743467	0.110336	0.111519
TCTCTAATCTGAGGGA-1	0.110233	0.0428363	0.092104	0.1081	0.125735	0.129344	0.129608	0.132003	0.151801	0.126985	0.138233	0.161189	0.156216	0.121183	0.147169	0.14345	0.156914	0.155274	0.147202	0.157649	0.171799	0.147806	0.181241	0.19723	0.184073	0.160274	0.0252601	0.0524639	0.0642166	0.0639579	0.0627501	0.062266	0.110314	0.0367547	0.0450635	0.0805692	0.0818743	0.0443184	0.0948973	0.0550796	0.0664358	0.0691413	0.0713546	0.0570992	0.0867615	0.0324374	0.0645528	0.0974176	0.100602
TGAAAGATCTGTCTAT-1	0.124064	0.0232269	0.0875491	0.106875	0.115621	0.126748	0.125476	0.128635	0.157196	0.16415	0.233445	0.261406	0.224557	0.141319	0.192965	0.198565	0.214102	0.221748	0.214686	0.252809	0.280124	0.257549	0.310512	0.33041	0.299059	0.265792	-0.0171379	0.0191782	0.0263046	0.0333196	0.035504	0.0364516	0.0900236	0.0477718	0.118323	0.159157	0.137836	0.0492788	0.114666	-0.00212241	0.00493241	0.011997	0.0198176	0.00843304	0.0587234	0.00618313	0.0875106	0.138611	0.129768
TGACTAGAGCGTAATA-1	0.0970311	0.0629425	0.072409	0.0993831	0.113276	0.119624	0.116993	0.128416	0.14933	0.123444	0.14602	0.163262	0.164516	0.123796	0.121052	0.136268	0.149489	0.148848	0.137593	0.163255	0.178153	0.147912	0.194088	0.204189	0.197107	0.165879	0.027941	0.0610118	0.0723261	0.0760605	0.0770218	0.0852278	0.121474	0.0626649	0.0807403	0.1071	0.115789	0.0808349	0.0919411	0.0201956	0.0266973	0.0310188	0.0326558	0.0346979	0.0697023	-0.00406679	0.0523619	0.0903134	0.0989788
TGACTTTGTTCAGGCC-1	0.132024	0.0667117	0.0748528	0.102614	0.119849	0.124174	0.119773	0.119497	0.14688	0.137953	0.152366	0.179997	0.164518	0.132934	0.152037	0.161003	0.17672	0.176345	0.165284	0.176225	0.188292	0.187235	0.21802	0.236916	0.211999	0.19564	0.0238066	0.0554577	0.0646997	0.0723846	0.0686468	0.0725053	0.113726	0.0664198	0.0770345	0.108533	0.0960283	0.0683597	0.117099	0.040116	0.0460931	0.0491879	0.0484255	0.033117	0.0693485	0.0318262	0.0647956	0.102842	0.0962677
TGACTTTTCGGATGGA-1	0.0570425	0.0259026	0.0828875	0.0926738	0.105735	0.109158	0.112099	0.110589	0.105377	0.0761703	0.0794222	0.0919073	0.101992	0.066552	0.103857	0.106139	0.120998	0.117577	0.112404	0.115495	0.109575	0.0773484	0.10619	0.112698	0.116281	0.0830572	0.0421932	0.0592536	0.077288	0.077967	0.0793828	0.0802628	0.0860549	0.0259903	0.0160548	0.0325422	0.0491388	0.0160221	0.0443943	0.0447351	0.0602475	0.0657632	0.0700604	0.0610708	0.0501785	-0.00339253	0.0161689	0.0375858	0.0545186
TGAGCCGGTACCTACA-1	0.160132	0.0951721	0.0406432	0.0858329	0.0856612	0.0693245	0.061137	0.0482037	0.0496816	0.0614641	0.107083	0.128305	0.128441	0.0697423	0.141722	0.174047	0.184554	0.16737	0.154912	0.157775	0.148402	0.163427	0.182368	0.192241	0.194804	0.183408	0.0289531	0.0799288	0.0783961	0.0638626	0.0564036	0.0563566	0.0664319	0.0638052	0.104032	0.135479	0.133923	0.0659406	0.0541182	0.0733273	0.0691126	0.0500223	0.0454672	0.00805595	0.0097922	0.0260861	0.0619986	0.092909	0.107086
TGAGGGAGTGGCTCCA-1	0.0880209	0.00451613	0.0617886	0.0712939	0.0888429	0.0957599	0.106328	0.0960887	0.129422	0.0827292	0.107527	0.134017	0.142102	0.0642045	0.157861	0.149641	0.168299	0.167541	0.1719	0.176185	0.192428	0.161416	0.189799	0.204967	0.208253	0.15517	-0.0198843	0.00137182	0.0146303	0.0160671	0.0282574	0.0196347	0.0825089	-0.0239163	0.0082945	0.0459094	0.061854	-0.0253722	0.0900833	0.0683044	0.0812749	0.0850427	0.0932674	0.0692092	0.10421	0.0501798	0.0832258	0.121143	0.132902
TGCACCTTCTCTTATG-1	0.0549425	-0.011888	0.071687	0.0592793	0.0807704	0.0830335	0.0828581	0.0754884	0.0900852	0.0625198	0.0805907	0.102712	0.114228	0.0590229	0.128911	0.102022	0.120959	0.119041	0.111747	0.111725	0.118502	0.0934818	0.128582	0.146252	0.142993	0.101187	0.0204502	0.0141636	0.0321473	0.030495	0.0336557	0.0258204	0.0630721	-0.013863	-0.000546439	0.0318298	0.0544597	-0.00684315	0.0470814	0.0408105	0.0568035	0.0586069	0.0599583	0.0429126	0.0631719	0.0094613	0.0394796	0.074879	0.0899938
TGCGCAGCAAGGTTCT-1	0.138089	0.0536995	0.119096	0.136956	0.155373	0.164616	0.161932	0.152132	0.188036	0.165315	0.185501	0.201409	0.195392	0.147533	0.17533	0.18119	0.198715	0.201898	0.192899	0.20602	0.228056	0.205938	0.241101	0.246968	0.235458	0.20866	0.0384187	0.0683626	0.079966	0.0846878	0.0846773	0.0788008	0.131732	0.0665594	0.0854382	0.114358	0.122352	0.0645657	0.127324	0.0629025	0.0768546	0.0842575	0.0891234	0.0745184	0.114559	0.052499	0.0924347	0.120162	0.128953
TGCGCAGCACTACAGT-1	0.106781	0.0621285	0.0754211	0.126608	0.140225	0.145252	0.149371	0.138156	0.16208	0.149479	0.148042	0.166795	0.186164	0.133894	0.132835	0.170766	0.183541	0.184965	0.182036	0.185667	0.196132	0.179108	0.204504	0.215597	0.222543	0.172084	0.00260015	0.0543461	0.0636709	0.061714	0.0675459	0.0566313	0.101527	0.0372623	0.0311773	0.0666635	0.108873	0.0466651	0.122946	0.0768396	0.0847281	0.0857801	0.0936767	0.081586	0.110326	0.0651933	0.0846549	0.117065	0.13607
TGGACGCCAATCACAC-1	0.0734705	0.042795	0.0769841	0.0851567	0.097664	0.0980511	0.0974721	0.0862688	0.0804463	0.0752267	0.0797688	0.0908144	0.0983357	0.0688758	0.108407	0.10702	0.117657	0.11217	0.102084	0.0979472	0.0902724	0.0828421	0.109053	0.116177	0.126853	0.0943315	0.0404234	0.0519395	0.0642356	0.0622219	0.0593093	0.0526841	0.0631401	0.0229626	0.0153475	0.0335977	0.0574182	0.0210698	0.0434993	0.0492923	0.0540972	0.055879	0.0574025	0.0377847	0.0283412	0.00191487	0.0174127	0.0389754	0.0543722
TGGACGCTCACATAGC-1	0.139036	0.0849467	0.0775756	0.121612	0.133543	0.137079	0.135542	0.13432	0.174732	0.164694	0.184495	0.211058	0.192905	0.159065	0.154966	0.19318	0.208984	0.209135	0.199836	0.215743	0.24038	0.227388	0.259179	0.271292	0.248498	0.231014	0.00613144	0.0521003	0.059882	0.06556	0.0643107	0.0593913	0.125021	0.0768003	0.0947332	0.134449	0.134178	0.0873433	0.154998	0.0694168	0.0768945	0.0807662	0.0800021	0.0650849	0.1094	0.0707144	0.11426	0.152613	0.144888
TGGCGCAGTAAACGCG-1	0.0654204	0.0120705	0.0781354	0.0802559	0.0960673	0.101294	0.100766	0.090012	0.104861	0.083151	0.100266	0.123802	0.139873	0.0781631	0.133855	0.118748	0.130433	0.130836	0.121391	0.123875	0.134086	0.111984	0.147254	0.16459	0.173365	0.119552	0.0352484	0.0423492	0.0543046	0.0544896	0.0509914	0.0442704	0.078029	0.0253186	0.0319352	0.0660088	0.0959697	0.0243049	0.0609948	0.0519148	0.0567807	0.0565471	0.0564437	0.0431721	0.0663758	0.0237624	0.0593695	0.0930346	0.110935
TGGCGCAGTTGTCTTT-1	0.109418	0.0451656	0.0763448	0.0939437	0.112173	0.119362	0.118818	0.117463	0.141536	0.114447	0.126772	0.154663	0.150927	0.113774	0.140813	0.147157	0.165096	0.167217	0.15904	0.174851	0.193927	0.168836	0.199981	0.211719	0.200041	0.172449	0.025568	0.0497295	0.0642656	0.0711097	0.0744029	0.0733186	0.11713	0.0543301	0.0599849	0.0901244	0.0937612	0.0556282	0.100973	0.0526834	0.0619837	0.0675009	0.0683825	0.0597663	0.0924445	0.0367752	0.0672296	0.0988299	0.103424
TGGCTGGCACGAGAGT-1	0.106015	0.0272704	0.0500917	0.0649964	0.076103	0.0832852	0.0811562	0.0761569	0.112468	0.0886332	0.117952	0.151992	0.145203	0.0719977	0.150994	0.147298	0.160116	0.163773	0.156903	0.169419	0.190737	0.178647	0.207573	0.223855	0.210193	0.173345	0.00321376	0.025376	0.0305826	0.0336717	0.0294005	0.0235978	0.0826251	0.0288642	0.051543	0.0895959	0.0924824	0.0252495	0.0925715	0.0424256	0.0442296	0.0478521	0.0483571	0.0262216	0.0737197	0.0409964	0.0777889	0.115314	0.112349
TGGGAAGTCGCATGAT-1	0.058605	-0.00498295	0.0813891	0.0721889	0.0907933	0.0959124	0.0978558	0.0925066	0.102053	0.0812043	0.0920581	0.103579	0.110635	0.0665546	0.121946	0.101028	0.116338	0.115388	0.110067	0.108048	0.116942	0.0931514	0.121376	0.133188	0.131468	0.0908995	0.0283312	0.0249339	0.0371704	0.0397748	0.0422878	0.0354681	0.0749383	0.00185579	0.00820866	0.0335401	0.0477291	-8.33451e-05	0.0520993	0.0408819	0.0510918	0.0539843	0.0555621	0.0380295	0.0582961	0.00925062	0.0360892	0.0614926	0.0755935
TGGGAAGTCTGCGTAA-1	0.0940131	0.0473023	0.0827039	0.0997013	0.11536	0.1208	0.118793	0.118918	0.132561	0.110211	0.114375	0.137203	0.130345	0.0972104	0.12006	0.126958	0.140872	0.141896	0.133952	0.135317	0.144949	0.124686	0.154561	0.166118	0.157963	0.123144	0.0308495	0.0586269	0.0715441	0.0740855	0.0703408	0.0690423	0.104351	0.0436815	0.0384102	0.0696386	0.0687055	0.0384931	0.0840647	0.0620939	0.0733977	0.0779441	0.0806703	0.0696951	0.0843451	0.0361875	0.0516094	0.0813436	0.0842068
TGGTTAGAGCGTGAAC-1	0.117644	0.0465159	0.105084	0.112583	0.123285	0.130525	0.128076	0.117099	0.138948	0.145017	0.169781	0.19144	0.18406	0.130472	0.1791	0.168747	0.182036	0.186179	0.176512	0.186745	0.193202	0.196309	0.230923	0.242952	0.23581	0.206434	0.0378517	0.051961	0.0553656	0.0609905	0.0568597	0.0476987	0.0948203	0.0573019	0.0796004	0.109465	0.112972	0.0536432	0.111501	0.0465659	0.0474722	0.0522024	0.0517874	0.0297291	0.0682628	0.0453009	0.0815393	0.115839	0.119379
TGGTTAGTCAGCTCGG-1	0.117096	0.0424987	0.0992744	0.118972	0.130701	0.137308	0.132543	0.122824	0.15062	0.13915	0.160715	0.187065	0.187574	0.136562	0.177947	0.179559	0.191011	0.192168	0.181375	0.191784	0.206237	0.205826	0.234844	0.244322	0.236989	0.209744	0.00803973	0.044814	0.0504449	0.0533217	0.0477858	0.0377832	0.093106	0.0354422	0.0541906	0.0942838	0.103702	0.0463342	0.112475	0.0653406	0.0687361	0.0715105	0.0704696	0.0520878	0.089931	0.0498555	0.0876332	0.12512	0.132946
TGTATTCGTGTAACGG-1	0.0849062	0.00282528	0.00967467	0.0495859	0.0539115	0.0596277	0.0509622	0.0337766	0.0414558	0.0561411	0.126806	0.161484	0.129039	0.0592754	0.139544	0.162209	0.170869	0.171743	0.164002	0.167878	0.165511	0.182467	0.223904	0.243378	0.217945	0.189498	-0.0406243	0.00579962	0.00104056	0.00251746	-0.00431811	-0.020062	0.0118256	-0.0083435	0.0600419	0.106933	0.0776271	0.00964479	0.0939383	0.0352325	0.033277	0.0360528	0.032612	-0.00955383	0.00832242	0.0196439	0.086277	0.136982	0.113433
TGTTCCGTCTAACTGG-1	0.0754337	0.0259017	0.0703004	0.080277	0.0934553	0.0951332	0.0914971	0.0785505	0.0896495	0.0770721	0.0974359	0.11524	0.115085	0.0838538	0.113625	0.108372	0.124415	0.121197	0.10775	0.109546	0.11654	0.0990618	0.13636	0.148457	0.141558	0.116795	0.0396406	0.0557466	0.0667022	0.0662891	0.0630467	0.0508887	0.0820974	0.0364309	0.0483237	0.0738226	0.0775277	0.0482787	0.065002	0.0467756	0.0502433	0.0481499	0.0433487	0.0227478	0.0475638	0.0153942	0.0463516	0.0803478	0.0809212
TTAACTCCATGTCGAT-1	0.0583568	0.00843818	0.0965143	0.0886801	0.097894	0.0990503	0.0962095	0.0942968	0.106961	0.0919923	0.0988662	0.119769	0.124065	0.089186	0.131952	0.11762	0.12695	0.121908	0.111349	0.11503	0.121831	0.104498	0.132719	0.145567	0.141982	0.112254	0.0410958	0.0419683	0.0514486	0.0505025	0.0467701	0.043576	0.0774725	0.0209019	0.0198013	0.0513469	0.065274	0.0284038	0.0561795	0.0445357	0.0520617	0.0484602	0.0487391	0.0358099	0.0559192	0.00979097	0.0321347	0.0687049	0.0843271
TTAACTCTCCCTAATT-1	0.0853899	0.0378996	0.093199	0.0947196	0.110598	0.110348	0.109161	0.108076	0.120826	0.0977223	0.103928	0.115824	0.115761	0.0781529	0.119441	0.104963	0.119682	0.113729	0.105984	0.106485	0.119695	0.0870723	0.122142	0.134068	0.134241	0.0871227	0.0531656	0.0628093	0.0792741	0.0769673	0.0799188	0.0784652	0.101619	0.0329668	0.0359241	0.0561049	0.0618807	0.0228174	0.0484967	0.0367284	0.0514125	0.0517697	0.0575584	0.0437142	0.0575473	-0.0101521	0.0155762	0.0428843	0.0572999
TTAGGCATCGCAAACT-1	0.10488	0.0161344	0.0425388	0.0709816	0.0758554	0.0786013	0.0726839	0.0364857	0.0398029	0.0709357	0.143422	0.163352	0.136639	0.068789	0.186632	0.190914	0.202062	0.203899	0.194326	0.191169	0.18562	0.20173	0.245043	0.258425	0.233567	0.213851	-0.0158066	0.0221505	0.0190274	0.0179239	0.0101521	-0.0196001	0.00357811	-0.00299894	0.0633067	0.10462	0.081365	0.00764087	0.0942292	0.0532608	0.0495072	0.0492854	0.0442401	-0.00176784	0.00993342	0.0290128	0.0995157	0.137446	0.117418
TTATGCTTCGTTACGA-1	0.116739	0.0494777	0.0525106	0.082992	0.0853768	0.081528	0.0832176	0.0649868	0.0604286	0.0537023	0.114801	0.119655	0.112483	0.0533894	0.127869	0.142806	0.150969	0.145676	0.13814	0.144016	0.137041	0.11597	0.152105	0.161423	0.159061	0.132081	0.0579991	0.0906735	0.0921108	0.089809	0.0853204	0.0673561	0.0713415	0.0658201	0.106547	0.119677	0.111021	0.0552188	0.0563735	0.0676695	0.0643596	0.0588014	0.0586613	0.0280767	0.0260754	0.012674	0.0626129	0.0863526	0.0846171
TTCCCAGAGAAAGTGG-1	0.0622954	0.0208078	0.0806071	0.078789	0.0910203	0.0950416	0.0955496	0.0885446	0.0873967	0.0693346	0.0630865	0.0822594	0.0848935	0.0585694	0.117289	0.105391	0.115218	0.114012	0.103813	0.0967168	0.0917682	0.0818871	0.0952242	0.113188	0.104821	0.0806882	0.055594	0.0580414	0.068505	0.0694866	0.0700594	0.0656662	0.0782087	0.0236162	0.0036194	0.026638	0.0314782	0.00847022	0.050975	0.0625004	0.0697892	0.0726088	0.0715751	0.0575393	0.0506756	0.0185729	0.028355	0.0542767	0.05778
TTCGAAGTCGCTTGTC-1	0.0789082	0.031143	0.0795921	0.0866808	0.101607	0.106717	0.107193	0.104942	0.11282	0.100859	0.10942	0.125987	0.129545	0.0936753	0.131568	0.12707	0.140179	0.140105	0.132874	0.140501	0.145964	0.135772	0.165448	0.174727	0.171117	0.134545	0.0227986	0.0357008	0.0501071	0.0505774	0.0515208	0.0532149	0.0865248	0.0306633	0.0327022	0.0530365	0.0671561	0.0274815	0.0697911	0.046521	0.0529468	0.0559201	0.0579815	0.0489326	0.0697002	0.0308155	0.0550184	0.0780105	0.0864992
TTCTTAGCAGTTAACC-1	0.0564969	0.00219306	0.0751598	0.0711516	0.0861005	0.0893719	0.0885118	0.0791156	0.088804	0.0709494	0.0765699	0.0962655	0.108208	0.0594595	0.129487	0.10761	0.119407	0.115131	0.105518	0.108722	0.118668	0.0969164	0.123335	0.140748	0.140267	0.0989204	0.0272322	0.0295396	0.0424045	0.041311	0.0393327	0.0345096	0.0647702	0.00741103	0.00824195	0.0375912	0.0554395	0.00182521	0.0370998	0.0400917	0.0489738	0.0474294	0.0475676	0.0343135	0.0575681	0.00923394	0.0332792	0.0657773	0.0794201
TTGCGTCTCAGTCAGT-1	0.113622	0.0871557	0.0547147	0.10657	0.119265	0.125287	0.131274	0.139724	0.169779	0.149085	0.17061	0.191083	0.202792	0.148398	0.117872	0.167106	0.184013	0.187283	0.185376	0.203606	0.214074	0.185802	0.227586	0.241943	0.240267	0.198096	-0.0225962	0.0298045	0.0396663	0.0390566	0.049172	0.0620414	0.116084	0.0392191	0.0574627	0.0959564	0.124913	0.0643265	0.14208	0.0546873	0.0652356	0.0676368	0.0779385	0.0710346	0.102766	0.0463426	0.0846989	0.123951	0.141051
TTGGCAAGTGTCTGAT-1	0.0974592	0.0386129	0.0973767	0.111668	0.124101	0.132264	0.129574	0.119014	0.137221	0.128603	0.135148	0.153403	0.1597	0.116561	0.140481	0.146553	0.159658	0.16332	0.153117	0.1519	0.16338	0.152852	0.181668	0.192545	0.195741	0.151978	0.0261372	0.049272	0.0623155	0.0672931	0.0660949	0.0552658	0.0995717	0.0407423	0.0420989	0.0683641	0.0906215	0.0376582	0.0899201	0.0567524	0.0629021	0.0703201	0.0723691	0.0568574	0.0763737	0.0383102	0.0624318	0.0949915	0.109521
TTGGCAATCCGTCATC-1	0.107669	0.0542926	0.100001	0.110688	0.127417	0.131586	0.127531	0.124112	0.129525	0.108072	0.109133	0.124663	0.120929	0.0896714	0.149496	0.142178	0.158518	0.15676	0.144667	0.145381	0.148457	0.129043	0.152266	0.15708	0.145747	0.123752	0.0586599	0.0738717	0.0908807	0.0942514	0.0964595	0.0935047	0.114995	0.050353	0.0434848	0.0669937	0.0667387	0.0400353	0.0854827	0.0756328	0.0922042	0.0995481	0.100882	0.0873657	0.0859007	0.0327969	0.0496146	0.0765899	0.077765
TTGTAGGTCAAACGGG-1	0.140091	0.0279614	0.0390941	0.0752438	0.087042	0.0931264	0.101691	0.0749026	0.0994806	0.107102	0.180151	0.21308	0.177537	0.101975	0.18568	0.196864	0.218167	0.225604	0.233153	0.23874	0.256401	0.257426	0.297147	0.311949	0.278086	0.256884	-0.0334644	0.00970186	0.0161362	0.0202893	0.0268998	0.00618029	0.0583855	0.0230607	0.0905074	0.13864	0.111665	0.0335939	0.150669	0.0583704	0.0597474	0.0647569	0.0699894	0.0305961	0.0645374	0.0766931	0.146327	0.190398	0.163048
TTTACTGTCAAAGTAG-1	0.118983	0.0385793	0.0835825	0.0988479	0.127466	0.132998	0.150124	0.159854	0.194549	0.12545	0.123477	0.139635	0.145528	0.0926485	0.140781	0.142556	0.170499	0.171008	0.180131	0.198617	0.221396	0.16584	0.181867	0.187536	0.182139	0.137655	0.0273988	0.0521532	0.0801399	0.0877973	0.10434	0.10637	0.159824	0.0473878	0.039277	0.0658837	0.0779037	0.0242241	0.10865	0.0898411	0.112925	0.11877	0.130296	0.136383	0.159713	0.0801657	0.102002	0.120178	0.124404
TTTACTGTCGCATGAT-1	0.104055	0.0221168	0.018592	0.0559413	0.061614	0.0636684	0.0627396	0.0443775	0.042428	0.0658933	0.134813	0.157186	0.129989	0.0645264	0.15553	0.173262	0.184117	0.185526	0.17821	0.181798	0.174804	0.189381	0.229949	0.248621	0.220478	0.199323	-0.0247245	0.0243706	0.0242565	0.0232443	0.0222029	0.00561488	0.0265184	0.0203821	0.0750058	0.113331	0.0841101	0.0263394	0.0867271	0.0354146	0.0316502	0.0312186	0.0275016	-0.0070833	0.00494973	0.0206673	0.0810989	0.120117	0.0999924
TTTATGCAGTGTTTGC-1	0.112118	0.0607075	0.102412	0.120486	0.138199	0.144843	0.147799	0.151806	0.165573	0.142674	0.145991	0.166932	0.164638	0.12953	0.13321	0.137835	0.156972	0.157053	0.151183	0.168532	0.176444	0.150857	0.182158	0.193144	0.185372	0.154777	0.040789	0.0678182	0.0856885	0.0885644	0.096724	0.0983147	0.134403	0.0609908	0.0683492	0.0936758	0.10025	0.0606967	0.0957905	0.0395092	0.0529989	0.0569509	0.0630202	0.0650397	0.0776521	0.01026	0.043087	0.0792371	0.0921648
TTTGTCACACTCTGTC-1	0.0739962	0.0194557	0.0746598	0.0840023	0.0986466	0.101863	0.105466	0.0986196	0.108688	0.0810129	0.0946904	0.113572	0.120876	0.0696292	0.126646	0.122171	0.135867	0.132732	0.129114	0.131769	0.137093	0.113249	0.146102	0.157243	0.151391	0.1134	0.0277691	0.0444968	0.0617378	0.0613341	0.0617506	0.0548107	0.0829	0.0212961	0.0203817	0.0408529	0.0568398	0.0123636	0.0590907	0.043435	0.0568831	0.0585018	0.06298	0.0434763	0.0576239	0.00762177	0.0328183	0.0657046	0.0769935
TTTGTCAGTTCCATGA-1	0.099286	0.0444025	0.108725	0.119689	0.131636	0.137186	0.13339	0.120269	0.136756	0.129669	0.135818	0.152095	0.149204	0.116961	0.152445	0.151111	0.16223	0.160188	0.148623	0.150167	0.167106	0.160809	0.190545	0.198987	0.186942	0.157402	0.038985	0.0605596	0.0690109	0.0710042	0.0657612	0.056444	0.0923968	0.0433584	0.043641	0.0705938	0.0745767	0.0367915	0.0910278	0.0623875	0.0683041	0.0743922	0.0747127	0.0538	0.0726792	0.0352388	0.0574408	0.0869102	0.0927042
AAACGGGGTGGCAAAC-1	0.0930551	0.0315889	0.0264991	0.0646919	0.07184	0.0747295	0.0847006	0.0513917	0.0981658	0.0689003	0.0985149	0.109707	0.0962794	0.0681134	0.0675221	0.101002	0.108649	0.113959	0.121009	0.0870953	0.128546	0.101059	0.144618	0.153078	0.130987	0.0949304	-0.00614221	0.0354379	0.0374011	0.035271	0.0358665	0.00924774	0.0743294	0.0226971	0.0301156	0.0564444	0.0603257	0.0312967	0.173309	0.134596	0.140819	0.141208	0.139034	0.118869	0.146854	0.14689	0.161925	0.173257	0.156119
AAACGGGTCTGTTTGT-1	0.0499053	0.0186663	0.0182392	0.0224863	0.0512027	0.0513041	0.0752817	0.0619679	0.0847073	0.0145279	-0.000138079	0.0234974	0.0470654	-0.00144236	0.0380121	0.0356007	0.0656436	0.069485	0.0952621	0.0803503	0.104436	0.0505363	0.0487061	0.0626576	0.0725996	0.0145919	0.0264614	0.0278203	0.0528313	0.0489956	0.0641871	0.0605473	0.0949909	0.018386	-0.0202907	0.00201755	0.0300562	-0.0128556	0.0836785	0.161849	0.178835	0.179533	0.185001	0.174407	0.171851	0.170012	0.160458	0.172546	0.163148
AAAGCAAAGGCTCAGA-1	0.0802661	0.0392002	0.0799819	0.0860364	0.107656	0.107971	0.122249	0.107674	0.113126	0.0694309	0.0699524	0.0767908	0.0824181	0.052378	0.0890508	0.0910782	0.112539	0.109123	0.115995	0.0982906	0.102484	0.0533679	0.0758082	0.0801819	0.0883086	0.044127	0.0732712	0.0878826	0.106531	0.103846	0.109198	0.0938923	0.109621	0.0451895	0.0283992	0.0439514	0.0551583	0.0265315	0.0982457	0.129888	0.141369	0.13491	0.13623	0.115859	0.103735	0.0790702	0.0881973	0.103295	0.103169
AAAGCAATCCATGCTC-1	0.0705514	0.03784	0.0449088	0.0471423	0.0754893	0.0755526	0.0981896	0.0931642	0.117912	0.0521426	0.0425435	0.0638824	0.0766662	0.0194243	0.0503137	0.041041	0.0736785	0.0775845	0.100562	0.0914229	0.110748	0.0486852	0.0649878	0.0736367	0.0813827	0.0178803	0.0355688	0.0409573	0.0659619	0.0618592	0.074169	0.0777499	0.116419	0.0351083	0.00331163	0.0204305	0.0413063	-0.00912077	0.085178	0.159373	0.17803	0.175961	0.181329	0.176577	0.169306	0.162064	0.158827	0.167175	0.162967
AACCATGCACCCATGG-1	0.069084	0.0308779	0.0682627	0.0716283	0.0850877	0.0855773	0.0990371	0.0830804	0.100571	0.0655059	0.0735647	0.0805959	0.0832579	0.051287	0.0824475	0.0784919	0.0954174	0.093516	0.101564	0.0813538	0.0901244	0.0574267	0.0892984	0.092287	0.0935741	0.0388446	0.0411171	0.0563684	0.0706008	0.0643593	0.0723397	0.0536116	0.0856412	0.0213119	0.0149273	0.0315339	0.0477957	0.00595846	0.102492	0.124073	0.131571	0.124856	0.127903	0.108684	0.103212	0.0959245	0.106956	0.11621	0.119732
AACCGCGGTCGACTAT-1	0.0383528	-0.00896999	0.0412988	0.0402841	0.0570472	0.0572195	0.0675817	0.0541374	0.0595332	0.0263605	0.0415152	0.0568175	0.0607673	0.02113	0.0645838	0.0498578	0.0643237	0.0639178	0.0702474	0.0595421	0.0662063	0.0317181	0.0639392	0.0784291	0.0771612	0.0281233	0.0303304	0.0319656	0.0470467	0.0429636	0.0489903	0.0397193	0.0610569	0.00984706	0.007642	0.0355739	0.041415	0.00307927	0.0585327	0.0761002	0.0840255	0.0803347	0.0819783	0.0634601	0.0648849	0.0522569	0.0665447	0.0877734	0.0860515
AACCGCGGTCTAGCCG-1	0.0611394	0.010242	0.0587898	0.0679349	0.0816438	0.0798522	0.090591	0.0764846	0.0899003	0.0491013	0.06489	0.076734	0.0730763	0.0538936	0.0722346	0.0734555	0.0876003	0.0842732	0.0895305	0.0657387	0.0806743	0.0336898	0.0714088	0.0825714	0.0790215	0.0445182	0.0332935	0.0520775	0.0627455	0.0553208	0.0615877	0.0405356	0.0728971	0.00488636	0.00445549	0.0313604	0.0346573	0.0113831	0.110183	0.108142	0.118438	0.111618	0.112551	0.0892512	0.0921323	0.0681718	0.0880916	0.107012	0.0957222
AACCGCGTCTACGAGT-1	0.0272364	0.00297995	0.050032	0.0496398	0.068802	0.0670686	0.0780458	0.069649	0.0629076	0.0194065	0.0259686	0.0296135	0.0363624	0.0123488	0.0566912	0.0453135	0.0652617	0.061134	0.0672382	0.0567886	0.0501017	0.00212335	0.02785	0.0313662	0.035969	-0.00167473	0.0445795	0.0503658	0.0699955	0.0627927	0.065967	0.0625143	0.0678802	0.0071604	-0.0066182	0.00521883	0.0164838	-0.00347958	0.0274836	0.0790597	0.0906444	0.0858784	0.0880797	0.0748204	0.0549736	0.0394044	0.0491912	0.0614361	0.0595481
AACTCAGCAGACGCCT-1	0.105662	0.0848951	0.0515669	0.0712186	0.0954515	0.0828214	0.105891	0.106684	0.133435	0.0484102	0.0317913	0.0479274	0.0713838	0.0440424	0.0581474	0.0715354	0.098779	0.0856586	0.109267	0.105795	0.134588	0.0675408	0.0604104	0.0651823	0.0833034	0.0506069	0.0476206	0.0740346	0.0997201	0.0894413	0.107346	0.112267	0.156891	0.0612118	0.0260977	0.0418329	0.0669669	0.0331406	0.101054	0.182962	0.198783	0.187545	0.19554	0.193166	0.18388	0.162597	0.149152	0.163579	0.165983
AACTCAGCAGGTGGAT-1	0.0644066	0.0255537	0.0630545	0.0601267	0.0882235	0.0911094	0.1125	0.0978778	0.102775	0.035773	0.0231818	0.045204	0.0556373	0.0182579	0.0703475	0.0616676	0.0913072	0.0981597	0.119006	0.0950636	0.0957363	0.0362518	0.0373775	0.0504803	0.0613502	0.0139491	0.062882	0.0675857	0.0933098	0.0915644	0.103871	0.0879078	0.101083	0.0244149	-0.00745745	0.0122984	0.0311887	-0.00259418	0.0825061	0.178594	0.195853	0.198463	0.199861	0.185037	0.155202	0.152499	0.145133	0.152674	0.142175
AACTCTTCACGAGAGT-1	0.0770812	0.0550679	0.0555239	0.0624969	0.0848745	0.0863442	0.0974279	0.102237	0.0948898	0.0400196	0.0328148	0.0503481	0.0487768	0.0359922	0.0705536	0.0685231	0.0969128	0.101753	0.108622	0.102278	0.0905578	0.0288679	0.0442685	0.0542368	0.0491989	0.0348181	0.0661071	0.077295	0.101548	0.0982461	0.104498	0.108588	0.109963	0.0503474	0.0215188	0.0371496	0.0350543	0.0347394	0.0790045	0.144607	0.162556	0.161465	0.159417	0.156607	0.127377	0.110009	0.110322	0.12127	0.109149
AAGACCTAGCCAGTAG-1	0.0769879	0.0230461	0.0284438	0.0386763	0.0652282	0.0688095	0.0874428	0.0866072	0.109105	0.0431957	0.0322398	0.0530059	0.0680391	0.0257879	0.0463147	0.04373	0.0733298	0.0780327	0.0980117	0.0907693	0.109061	0.0590618	0.0690835	0.081327	0.0908189	0.0382806	-0.000554604	0.015954	0.0410419	0.0402894	0.0544914	0.0515623	0.0995316	0.00548559	-0.0176596	0.00512406	0.027409	-0.0160487	0.100756	0.127774	0.15022	0.152214	0.162168	0.151125	0.14855	0.131278	0.129799	0.142789	0.143864
AAGACCTGTGGCTCCA-1	0.0671638	0.00964008	0.0581882	0.0701099	0.0852287	0.0832589	0.0878012	0.0761975	0.0799814	0.0522463	0.0669779	0.0813817	0.0792584	0.0526992	0.08334	0.0837728	0.0984709	0.0940109	0.0926278	0.0746765	0.0809112	0.0511998	0.0851171	0.0986802	0.0944419	0.0559294	0.0413148	0.062112	0.075014	0.0699552	0.071633	0.0572222	0.0801715	0.0270487	0.0241549	0.0523671	0.057091	0.0240464	0.0968536	0.11118	0.119311	0.113159	0.10938	0.09142	0.0890267	0.0805148	0.0943619	0.115962	0.107879
AAGCCGCGTACACCGC-1	0.0875478	0.0391939	0.0823351	0.106423	0.124745	0.128491	0.132977	0.115015	0.126075	0.113963	0.115809	0.127151	0.119639	0.103282	0.101364	0.113256	0.128825	0.130182	0.127805	0.109323	0.119287	0.10872	0.135831	0.142958	0.130812	0.107814	0.0183828	0.049563	0.061456	0.0560138	0.0584423	0.0396503	0.0762073	0.0248912	0.019295	0.0476479	0.0597146	0.0321707	0.148324	0.125526	0.134643	0.129924	0.12958	0.110411	0.115439	0.107767	0.117209	0.136813	0.132903
AAGGCAGAGCTCAACT-1	0.114525	0.060885	0.044439	0.0634753	0.0888776	0.0881474	0.108275	0.0980825	0.11962	0.0585427	0.0470033	0.070626	0.077345	0.0437033	0.0731448	0.080471	0.112915	0.117972	0.139801	0.126114	0.137689	0.0881723	0.096367	0.111187	0.106085	0.0723954	0.0308558	0.0521826	0.077509	0.0737202	0.0869124	0.083513	0.118279	0.0406364	0.0139976	0.0359674	0.048455	0.0175595	0.136605	0.160266	0.185383	0.188894	0.196561	0.177012	0.166399	0.152458	0.149855	0.165746	0.154984
ACACTGAGTCAAACTC-1	0.0804821	0.0457958	0.0584428	0.0674894	0.0883383	0.0878203	0.106155	0.108903	0.121292	0.0472648	0.0614313	0.0741676	0.0759926	0.0419554	0.0782593	0.0740962	0.0943271	0.093014	0.103648	0.105746	0.117626	0.0463528	0.0798159	0.0892111	0.0878652	0.0372147	0.0587888	0.0757893	0.0957812	0.0896579	0.100785	0.0961695	0.119445	0.035406	0.0210459	0.0473255	0.06149	0.0250606	0.0791899	0.111002	0.125726	0.124391	0.128422	0.119882	0.111532	0.0637682	0.088672	0.0975485	0.0980439
ACAGCCGAGTCTCGGC-1	0.0651509	0.0342994	0.0178749	0.0298966	0.0533376	0.0537309	0.0736366	0.0805146	0.104653	0.0315362	0.0151317	0.0437074	0.0730941	0.0187394	0.0285269	0.0374452	0.0677728	0.0702103	0.0935083	0.0926842	0.119308	0.0615818	0.0612881	0.0794881	0.1016	0.0357699	0.00272838	0.0266055	0.0491179	0.045077	0.0580679	0.0685724	0.105198	0.0251528	-0.0115601	0.0166443	0.0497261	-0.00429903	0.0837138	0.156735	0.172417	0.170496	0.173576	0.178668	0.175429	0.167236	0.164481	0.177305	0.176881
ACAGCCGGTTATCACG-1	0.0882463	0.0355445	0.107287	0.117497	0.13647	0.134756	0.144078	0.126432	0.127536	0.0944655	0.0987085	0.103773	0.0917849	0.0817528	0.100367	0.104711	0.123766	0.118069	0.120764	0.0950787	0.0969515	0.0502461	0.0825307	0.0863232	0.0803943	0.0526201	0.0719781	0.0966425	0.117269	0.110544	0.116457	0.0864022	0.0995278	0.0287587	0.026359	0.0475625	0.048854	0.0271679	0.109616	0.115885	0.131665	0.1233	0.12459	0.0925553	0.0791704	0.0470449	0.060963	0.0756275	0.0746116
ACAGCTACACCAGTTA-1	0.0200119	-0.00988798	0.00898658	-0.00230063	0.0272234	0.026046	0.0470666	0.0316787	0.0435564	-0.0199922	-0.0237113	0.000774851	0.025748	-0.0327203	0.0335797	0.0106383	0.0431888	0.0450213	0.0671988	0.0492739	0.0649518	0.0110903	0.0245256	0.0407396	0.0536961	-0.0133629	0.0208774	0.0137784	0.0404187	0.0362424	0.0498678	0.0456017	0.0619602	0.00566266	-0.0259935	-0.00475184	0.0197272	-0.0262224	0.0362813	0.121377	0.139358	0.13918	0.143933	0.134122	0.120818	0.118285	0.116376	0.130453	0.128585
ACAGCTACACTTACGA-1	0.0909602	0.0440334	0.0180217	0.0364434	0.0450777	0.0495946	0.0527682	0.0594414	0.0927518	0.0372672	0.119083	0.153691	0.131953	0.0856726	0.0147128	0.027445	0.0381441	0.046055	0.0485123	0.0417713	0.0694824	0.0208087	0.128194	0.164883	0.137	0.0761418	0.0492359	0.0649446	0.0733012	0.0777051	0.0821003	0.0836496	0.114279	0.0754873	0.104995	0.149293	0.148972	0.118328	0.130235	0.0496565	0.0569725	0.0603637	0.0610865	0.053739	0.0768962	0.0387695	0.108839	0.149765	0.129408
ACATGGTTCCTAGTGA-1	0.0400318	0.0058373	0.0645347	0.0512543	0.0688544	0.0720046	0.0848844	0.0769065	0.0823579	0.0368517	0.0616065	0.0810224	0.0843859	0.0368488	0.045538	0.0273292	0.0473548	0.0498491	0.0583868	0.0473508	0.055501	0.00657132	0.0543349	0.0832758	0.0836295	0.0211437	0.0616024	0.0557172	0.0727633	0.0732149	0.0760097	0.0746035	0.0906016	0.0301748	0.0384993	0.0640502	0.0704819	0.0319291	0.0606907	0.0578298	0.0676005	0.0638725	0.0688317	0.0537397	0.0544579	0.0246694	0.0594228	0.0943122	0.0980301
ACCTTTAGTGGGTATG-1	0.0324115	-0.00489842	0.0476846	0.046276	0.0597118	0.058874	0.066451	0.0541344	0.0534147	0.017451	0.0300111	0.0373555	0.0400789	0.0148301	0.0690324	0.0552351	0.068779	0.0666777	0.0695801	0.0553449	0.0542196	0.0169504	0.0484598	0.052602	0.0533805	0.0143043	0.033981	0.0385182	0.050341	0.0442035	0.0471165	0.0325542	0.0461317	-0.0180358	-0.0224475	-0.00388102	0.00823921	-0.015043	0.0556564	0.0879307	0.0950201	0.0898316	0.0895991	0.0688491	0.0595557	0.0403218	0.054598	0.0680151	0.0658505
ACGAGCCGTGTTTGTG-1	0.0950906	0.0338119	0.0338957	0.0603942	0.074499	0.0759861	0.0890576	0.0779772	0.102326	0.0598134	0.079989	0.102104	0.0917983	0.0718705	0.0795325	0.0941171	0.110966	0.112293	0.122751	0.11142	0.126001	0.0907437	0.128691	0.137145	0.126771	0.103167	0.0227087	0.05142	0.0639471	0.0629126	0.0728455	0.0569018	0.0991741	0.0401241	0.0421775	0.0745919	0.0720074	0.0538959	0.143098	0.106801	0.113945	0.11105	0.117306	0.10382	0.115508	0.0992458	0.113061	0.138621	0.124452
ACGATGTTCGCAAACT-1	0.065228	0.0167908	0.053369	0.0592212	0.0833663	0.086649	0.105549	0.100217	0.110638	0.0465179	0.0535682	0.0586845	0.057076	0.0193404	0.0702335	0.0654008	0.0902484	0.0920021	0.10572	0.0946707	0.103484	0.0408004	0.0662359	0.0710891	0.0695824	0.0170327	0.04954	0.0616385	0.0842641	0.0820834	0.0951062	0.0875409	0.111374	0.0261144	0.0100957	0.0289711	0.0369445	-0.000354338	0.0861616	0.123788	0.140225	0.137807	0.144292	0.133416	0.124287	0.0919735	0.10224	0.112093	0.106703
ACGCAGCAGCGTCTAT-1	0.0635181	-0.0184416	0.0631345	0.0683935	0.0829401	0.0852934	0.0962299	0.0755455	0.102176	0.0672504	0.0975811	0.118609	0.116343	0.0804338	0.0848874	0.0761256	0.0921326	0.0944267	0.101082	0.0775891	0.0995994	0.0708362	0.123052	0.13979	0.131098	0.0841664	0.0102699	0.0257516	0.0382144	0.034865	0.0438007	0.0183257	0.060962	-0.00303642	0.00825799	0.0528831	0.0657801	0.0154555	0.137292	0.100705	0.110299	0.108736	0.114806	0.0889145	0.102106	0.084666	0.108929	0.135221	0.133523
ACGGCCACAATAGCAA-1	0.0801818	0.0458955	0.0443732	0.0566473	0.0788103	0.0777717	0.0976244	0.102951	0.105536	0.0405828	0.0501368	0.0517594	0.0628981	0.0451259	0.0603891	0.0599875	0.0835749	0.0818095	0.0924825	0.0991007	0.102143	0.0396243	0.0629175	0.0695444	0.073851	0.0414593	0.0665427	0.0783858	0.0995393	0.0987211	0.110298	0.115864	0.126649	0.0665532	0.0506233	0.0606624	0.0717268	0.0593242	0.0492798	0.0774955	0.0897442	0.0876335	0.0959873	0.0885684	0.0762381	0.0322504	0.0419534	0.0589981	0.0723495
ACGGCCAGTACCCAAT-1	0.094517	0.0419024	0.0761432	0.0902386	0.111273	0.10879	0.126673	0.117195	0.1328	0.0773512	0.101246	0.108492	0.101721	0.082808	0.0941483	0.102086	0.123045	0.118573	0.12923	0.117837	0.129057	0.0721876	0.115574	0.12224	0.114314	0.0821941	0.0528271	0.080326	0.101552	0.0981414	0.115227	0.0956355	0.128708	0.044973	0.0480686	0.0687092	0.0751118	0.051898	0.137048	0.126007	0.141436	0.13549	0.143375	0.128452	0.129314	0.0823405	0.110257	0.126159	0.11711
ACGGGCTAGACTAGAT-1	0.0762542	0.0231673	0.0428484	0.0408615	0.068164	0.0706844	0.0837368	0.080333	0.114843	0.0432793	0.0404842	0.0613272	0.0809166	0.0190151	0.0554421	0.0406085	0.0704952	0.0743596	0.0888223	0.0811672	0.124726	0.061006	0.074491	0.0883126	0.102558	0.0231046	0.0166982	0.018947	0.0437717	0.0425965	0.0502586	0.0473388	0.103483	0.00743617	-0.00823036	0.0177969	0.0519513	-0.0222067	0.11528	0.168054	0.188803	0.190021	0.189594	0.182818	0.189542	0.176789	0.179195	0.189956	0.185378
ACGGGCTCAAACTGTC-1	0.063669	0.0398611	0.0568551	0.069545	0.0909465	0.0879552	0.0947025	0.0917019	0.0796926	0.0482903	0.051158	0.0520332	0.0589841	0.0418543	0.0655891	0.0693239	0.0920353	0.0885956	0.0895559	0.0832981	0.0755218	0.0385675	0.0643466	0.0645116	0.0654424	0.0333135	0.0663711	0.0838751	0.103922	0.0952749	0.0957342	0.0906731	0.0856807	0.0471316	0.0253126	0.0400943	0.0535509	0.0442023	0.0502258	0.0744376	0.0902443	0.0872952	0.0871725	0.0775243	0.0588209	0.034681	0.041209	0.0560623	0.0593655
ACGGGTCAGAAACGCC-1	0.0544072	0.00427628	0.0459764	0.0450956	0.0586349	0.0604015	0.0722228	0.0644579	0.0839598	0.0390491	0.0678054	0.0709003	0.0663298	0.0346665	0.0696776	0.0546758	0.0686123	0.0684475	0.0756629	0.065708	0.0849856	0.0378315	0.0862407	0.0853294	0.0773864	0.0333611	0.0435496	0.0448575	0.0564233	0.0563372	0.0633475	0.0486176	0.0849685	0.0239073	0.0328863	0.0532563	0.051158	0.0274243	0.077046	0.0739549	0.0826957	0.0827134	0.0870967	0.0686455	0.0782655	0.0514896	0.0760282	0.0905606	0.0842588
ACGTCAAGTCTCTCTG-1	0.0560819	-0.00314294	0.0586912	0.0563248	0.0728048	0.074118	0.0892414	0.0833372	0.0974176	0.0490546	0.066516	0.0767084	0.069542	0.029478	0.0696492	0.0568836	0.0718908	0.0730289	0.0804833	0.0693898	0.084975	0.0350433	0.0669848	0.0788245	0.0738857	0.0191974	0.0352411	0.0380808	0.0523639	0.0501988	0.0599145	0.0501973	0.0848769	0.00659504	0.00819921	0.0325897	0.035101	-0.00741807	0.0906685	0.08911	0.100581	0.0991191	0.103354	0.088683	0.0893762	0.0576734	0.0752069	0.0924946	0.0887736
ACTGAGTAGATGTCGG-1	0.111818	0.0835654	0.0152593	0.0386248	0.0658757	0.0690493	0.100732	0.153641	0.17393	0.0783209	0.0810551	0.1201	0.1237	0.0752285	-0.0127	0.00584206	0.0356264	0.0401771	0.068813	0.116082	0.148038	0.0547635	0.0839256	0.122254	0.123866	0.0507389	0.0519849	0.0735596	0.103097	0.10769	0.130439	0.175597	0.207844	0.12929	0.110824	0.145651	0.158393	0.111656	0.078219	0.0538458	0.0685811	0.0715256	0.0886992	0.123043	0.135221	0.0659406	0.096916	0.144802	0.142704
ACTGATGTCTACCTGC-1	0.0564716	-0.00366885	0.0712918	0.0670562	0.0833542	0.079778	0.0907875	0.0763454	0.0893631	0.0492498	0.0710322	0.0812889	0.0762096	0.0439164	0.0793674	0.0632168	0.0777925	0.0740144	0.079989	0.0573314	0.0738286	0.0272057	0.0676049	0.0821327	0.078181	0.0277569	0.0478437	0.0533054	0.0678376	0.0590238	0.0659551	0.0474978	0.0773168	0.0103528	0.0142254	0.0409848	0.0446512	0.0129784	0.0862604	0.102358	0.112434	0.106067	0.109274	0.0910003	0.0941961	0.0699993	0.0933827	0.114563	0.103204
ACTGTCCGTCCGTGAC-1	0.0758668	0.0259727	0.0408339	0.0597215	0.0758366	0.0773478	0.0873948	0.0795109	0.102294	0.0618649	0.080248	0.100986	0.0947019	0.0622627	0.0676406	0.076161	0.0932397	0.095593	0.0980588	0.0921318	0.109741	0.0720087	0.108256	0.126625	0.116819	0.0734623	0.00904614	0.0327008	0.0458976	0.0453619	0.0489245	0.0391329	0.0841055	0.0183483	0.0223504	0.0601702	0.0613371	0.0252155	0.128328	0.112147	0.123414	0.122111	0.123348	0.114536	0.123101	0.107372	0.12819	0.152307	0.13902
ACTTACTCACAAGTAA-1	0.0830136	0.0416681	0.0499329	0.0621807	0.0865039	0.0926317	0.0985596	0.0890468	0.134989	0.0939607	0.0993908	0.116281	0.1276	0.0835061	0.0650172	0.06516	0.092071	0.0981855	0.106619	0.0982538	0.137475	0.104183	0.126721	0.142853	0.148536	0.0964771	0.0127024	0.0310805	0.0459949	0.0511997	0.0520834	0.0435267	0.100303	0.0459761	0.0349775	0.0666146	0.0886406	0.0400393	0.146621	0.140588	0.154505	0.155567	0.155436	0.153027	0.171125	0.161406	0.178032	0.198959	0.19491
AGAATAGAGCGTGAGT-1	0.0707457	0.0120003	0.0663748	0.0814171	0.0928753	0.0930688	0.100211	0.0862812	0.0991225	0.0661741	0.0828058	0.083293	0.0760169	0.0613937	0.0964144	0.102338	0.114974	0.111972	0.114154	0.0950765	0.102287	0.0691346	0.10362	0.10584	0.0924911	0.0697804	0.0450877	0.0690235	0.0796788	0.0744942	0.0767889	0.0490969	0.0834635	0.0252186	0.0297771	0.0490983	0.0488863	0.0330962	0.102229	0.106767	0.113732	0.107509	0.10819	0.0802892	0.0879718	0.0677409	0.0855714	0.0993471	0.0891856
AGAGCTTAGATCCGAG-1	0.0656181	0.0338131	0.0964581	0.0948052	0.110673	0.108189	0.113174	0.104015	0.0865058	0.0558138	0.0643166	0.0724565	0.0673899	0.0608534	0.0991041	0.089114	0.104633	0.099509	0.0966083	0.0824457	0.05812	0.0120956	0.0462184	0.0529463	0.0507024	0.0365191	0.0982109	0.103929	0.117432	0.110018	0.106863	0.0933181	0.0833471	0.0380461	0.026004	0.0450007	0.0426964	0.0413781	0.0631658	0.102257	0.109901	0.101183	0.0970405	0.0739762	0.0464686	0.0209492	0.0355229	0.0498521	0.0491485
AGAGCTTAGCCACCTG-1	0.0841394	0.0279658	0.0744819	0.078789	0.0934704	0.0937507	0.105168	0.0925329	0.0979183	0.0621515	0.0750286	0.0797429	0.0742357	0.052397	0.0957815	0.0922916	0.111148	0.109584	0.116706	0.103535	0.108215	0.0688427	0.101502	0.104329	0.0938051	0.0612698	0.0571554	0.0697408	0.0882918	0.0847706	0.0935431	0.0832256	0.105966	0.0387039	0.036456	0.0535876	0.0524534	0.0304017	0.101256	0.111569	0.125446	0.122074	0.12526	0.11103	0.103761	0.0794092	0.0914153	0.106313	0.0982304
AGAGCTTGTCTGATCA-1	0.0147548	-0.0102948	0.0254446	0.0190048	0.0429718	0.0442499	0.0621694	0.0567111	0.0672847	0.0115142	0.00845663	0.026559	0.0460628	-0.00559497	0.0430823	0.0227527	0.0501644	0.047819	0.0625078	0.0622077	0.0750143	0.0203433	0.0419602	0.0573861	0.0684975	0.00651033	0.0136219	0.0136325	0.036499	0.0323268	0.0386539	0.0376767	0.0640059	-0.00952874	-0.0287552	-0.00572434	0.0184642	-0.0328043	0.052196	0.0984037	0.113757	0.109388	0.112163	0.114073	0.104651	0.0886677	0.0932169	0.10943	0.115449
AGATTGCGTTCGTCTC-1	0.0365638	-0.00542899	0.0458339	0.0401454	0.0529519	0.0521294	0.0602382	0.057145	0.0696434	0.032164	0.0513178	0.0602211	0.065685	0.025145	0.0656598	0.0472937	0.0592954	0.0578347	0.0607443	0.0521845	0.0663321	0.0319807	0.0650836	0.0733101	0.0746226	0.0258394	0.0541647	0.0500405	0.0626202	0.057533	0.0593132	0.0602143	0.0825936	0.0354969	0.0259986	0.0445051	0.0515466	0.0181017	0.0644559	0.0865387	0.0902603	0.0854247	0.0834494	0.0719762	0.0727846	0.0596366	0.0730617	0.0906218	0.0931729
AGCCTAAAGTGTACTC-1	0.0634916	0.0149301	0.0297857	0.0225081	0.0508576	0.0559492	0.0766106	0.0696004	0.0971514	0.0247076	0.0206165	0.0417222	0.0584723	-0.00298732	0.0699931	0.048806	0.0794972	0.0866349	0.108238	0.101394	0.126568	0.0709604	0.0806188	0.0886337	0.094649	0.0346844	0.0183696	0.0129397	0.0402706	0.0403077	0.0525649	0.0507707	0.0973919	0.00602474	-0.0123857	0.00898386	0.0337144	-0.0321324	0.0796758	0.149182	0.169209	0.171109	0.176177	0.165454	0.166076	0.154078	0.152213	0.162966	0.161557
AGCGTATCAATCCAAC-1	0.0558127	0.0129098	0.0605394	0.0631037	0.0827622	0.0832417	0.0955356	0.0970834	0.095235	0.0547618	0.0678381	0.0756696	0.0756602	0.0472631	0.0795283	0.0688075	0.0889266	0.088153	0.0958735	0.0979986	0.0970522	0.0516491	0.0786588	0.0878045	0.0855957	0.047349	0.0616771	0.0657435	0.0830015	0.0791396	0.0844193	0.0873313	0.102266	0.0417118	0.0378443	0.0529554	0.0551356	0.0295473	0.0680693	0.0800663	0.0913216	0.0921646	0.0967664	0.0877772	0.0808558	0.062635	0.0781669	0.0990438	0.0929744
AGCTCTCGTAAACACA-1	0.0689527	0.00545048	0.0141709	0.016616	0.0435161	0.0485756	0.0699978	0.0573026	0.103049	0.0252241	0.032335	0.0511661	0.0697505	0.00380452	0.0668399	0.0508165	0.0791581	0.0849726	0.110118	0.0991443	0.144502	0.0834396	0.103186	0.108402	0.112927	0.0436132	-0.0224244	-0.0122494	0.0115128	0.00844632	0.0255557	0.00781169	0.0839844	-0.0238392	-0.0350217	-0.00661104	0.028029	-0.0481588	0.135933	0.183347	0.202599	0.206551	0.214313	0.209213	0.222068	0.21626	0.215791	0.222995	0.212087
AGGCCGTGTCGCGGTT-1	0.0814921	0.0229205	0.0578795	0.0734084	0.0852221	0.0911496	0.104938	0.098732	0.123873	0.0871818	0.100197	0.107978	0.0983913	0.0625565	0.0863801	0.097595	0.111541	0.114486	0.123924	0.114491	0.138843	0.0944053	0.132214	0.133982	0.123069	0.0779365	0.0121746	0.0413781	0.0475512	0.0463932	0.0518933	0.0367824	0.0901203	0.0127468	0.0237765	0.0461086	0.0504084	0.000516483	0.137708	0.13842	0.145099	0.145578	0.149645	0.138736	0.143464	0.120036	0.140216	0.160078	0.145323
AGGGAGTAGCGATATA-1	0.0687819	0.0184529	0.0648435	0.0739909	0.0963177	0.0979895	0.1157	0.1293	0.145329	0.106585	0.109114	0.126988	0.130975	0.0910148	0.0805807	0.0715675	0.0957648	0.0987332	0.113046	0.126518	0.138159	0.101104	0.123068	0.137112	0.134066	0.0868681	0.010436	0.0278263	0.0465567	0.0432514	0.0537464	0.0735162	0.11059	0.036827	0.0285031	0.0570637	0.0730725	0.0219341	0.10226	0.071363	0.0916934	0.090198	0.0997497	0.108298	0.109433	0.0743541	0.0958387	0.123138	0.129391
AGGGAGTCAAGTCTGT-1	0.0829877	0.0410017	0.0831433	0.104266	0.113072	0.116226	0.122554	0.115128	0.121848	0.0942608	0.105488	0.107349	0.0856367	0.0751475	0.0700823	0.0872503	0.0958831	0.0988658	0.1014	0.0934915	0.103283	0.06654	0.102607	0.100785	0.0779802	0.0543768	0.0687116	0.0975789	0.108058	0.106175	0.105083	0.0919553	0.113917	0.0709744	0.0623192	0.0728132	0.0586863	0.054476	0.105471	0.101168	0.109299	0.109155	0.109254	0.0968184	0.0909725	0.0670999	0.0879176	0.0987969	0.0827922
AGGGATGGTCTAGCCG-1	0.0862088	0.0225933	0.0626109	0.0606304	0.0835018	0.0844107	0.0977998	0.0922352	0.102887	0.0445677	0.0489072	0.0618735	0.0636762	0.022307	0.0957996	0.080125	0.105966	0.105677	0.113542	0.104615	0.115242	0.0589884	0.0765541	0.0864935	0.0863573	0.0370566	0.0465948	0.0518424	0.0719875	0.0683962	0.0807108	0.068774	0.0955851	0.0136871	0.00762857	0.0305376	0.0400248	-0.00877995	0.083671	0.124358	0.14077	0.138705	0.141574	0.120384	0.12138	0.0969979	0.1078	0.123284	0.117851
AGGGTGAAGTTCGCAT-1	0.0526294	0.0202075	0.0261852	0.036995	0.0559295	0.0586629	0.0712316	0.0558154	0.0698191	0.0316473	0.0328911	0.0521711	0.0648408	0.0121833	0.0478834	0.0434539	0.0646845	0.0694223	0.0798696	0.0677743	0.0864152	0.0439248	0.0672458	0.0820795	0.090326	0.0238363	0.0245236	0.0357344	0.0515734	0.0500794	0.053812	0.0477591	0.0712611	0.0226251	0.002767	0.0223782	0.0443152	-0.00410508	0.0758308	0.126523	0.137501	0.138403	0.137948	0.129672	0.126043	0.125906	0.132818	0.148409	0.143516
AGGGTGATCCAGGGCT-1	0.0626706	0.0100024	0.0790761	0.0779127	0.0955143	0.095371	0.104221	0.0939584	0.0971102	0.0591212	0.0702784	0.0810095	0.0783811	0.0523751	0.100047	0.0917567	0.108956	0.105233	0.106729	0.0926137	0.0936348	0.0575604	0.0875302	0.0954527	0.0937819	0.0525919	0.058355	0.0665699	0.079578	0.0755282	0.0776903	0.0646028	0.0862578	0.0244393	0.0140627	0.0379245	0.0452755	0.0181955	0.0901811	0.109979	0.120511	0.115944	0.113962	0.0923471	0.0874334	0.0687157	0.0801217	0.0997539	0.09525
AGGTCATTCCTGCCAT-1	0.0588411	0.0273008	0.0468193	0.0509763	0.072086	0.0681672	0.0859344	0.0784566	0.0850469	0.0306147	0.0401792	0.0517546	0.0556015	0.0107708	0.0621047	0.056841	0.0790321	0.0785205	0.0901179	0.075679	0.0859637	0.0323388	0.0551821	0.067674	0.0710945	0.0124622	0.0590667	0.0657516	0.0855134	0.0807331	0.0882437	0.0803003	0.0912237	0.02714	0.0157409	0.032837	0.0436065	0.00788132	0.0607427	0.0992648	0.114536	0.111367	0.114706	0.0981377	0.0912007	0.06635	0.0777323	0.0945976	0.0920581
AGGTCATTCGGTCTAA-1	0.0840597	0.0477543	0.0489168	0.0614939	0.0812048	0.0810335	0.101039	0.113571	0.126693	0.059923	0.0548344	0.0502731	0.0486974	0.0346123	0.0401708	0.0518665	0.0704117	0.0654459	0.0817337	0.0927575	0.106308	0.0399708	0.0534396	0.0512934	0.043961	0.0171797	0.0899834	0.103036	0.121002	0.117137	0.125922	0.12394	0.136655	0.0808475	0.0490191	0.0611435	0.0663061	0.0540503	0.0679954	0.0761583	0.0918055	0.088545	0.097012	0.0983626	0.0974053	0.0408816	0.0477892	0.0486169	0.0499182
AGGTCCGTCGGACAAG-1	0.0849773	0.0267486	0.0669191	0.070889	0.0845547	0.0909462	0.0891878	0.0793992	0.116659	0.0946393	0.103452	0.123947	0.131766	0.0849836	0.0876263	0.084004	0.0987329	0.105105	0.1007	0.0881716	0.131032	0.103417	0.142988	0.161501	0.157869	0.09714	0.00417558	0.0229053	0.0291184	0.0274817	0.0251014	0.00921118	0.0751764	0.0189414	0.0186768	0.0536935	0.0819748	0.0156755	0.136013	0.123853	0.129091	0.128388	0.122231	0.111569	0.13878	0.127795	0.14648	0.16812	0.172589
AGTAGTCGTGCTAGCC-1	0.192	0.14623	0.0379669	0.112727	0.127228	0.109025	0.113894	0.149889	0.175818	0.125622	0.152366	0.168622	0.155925	0.157704	0.0142859	0.0852987	0.0990371	0.0800612	0.0789348	0.11255	0.146474	0.083105	0.129711	0.147543	0.143221	0.126644	0.109354	0.167936	0.182036	0.174887	0.184956	0.218405	0.253721	0.216454	0.215171	0.236542	0.222453	0.230029	0.157338	0.105381	0.116018	0.10158	0.104144	0.126982	0.141282	0.0820174	0.109197	0.145422	0.135858
AGTCTTTAGTACGCGA-1	0.0848527	0.0420186	0.0548399	0.0779879	0.0862309	0.0903868	0.0945903	0.0807942	0.106249	0.0721059	0.0882932	0.0958659	0.100603	0.0682539	0.105694	0.105144	0.117747	0.12262	0.120308	0.114168	0.136456	0.103319	0.137446	0.143946	0.135466	0.0987366	0.0539165	0.0754436	0.0807377	0.0800296	0.0785427	0.0757466	0.112651	0.0617407	0.0546284	0.067313	0.0752655	0.0531281	0.124185	0.121313	0.120231	0.118057	0.117504	0.112058	0.120834	0.107342	0.125222	0.141292	0.139002
AGTCTTTGTCATACTG-1	0.0916364	0.0213851	0.0604898	0.0650272	0.0911965	0.0877873	0.108093	0.100437	0.120862	0.04563	0.0324979	0.0429359	0.0583805	0.0234989	0.0796063	0.0720522	0.0982722	0.0942152	0.110339	0.100567	0.119169	0.0529465	0.0581941	0.0630428	0.0737267	0.0245528	0.036178	0.0454455	0.0713408	0.06546	0.0819967	0.0783329	0.120332	0.0219403	-0.00686661	0.0115205	0.0323606	-0.00641474	0.0788076	0.129486	0.148722	0.143996	0.152968	0.14494	0.148687	0.118873	0.108036	0.119206	0.119645
AGTCTTTTCCGGCACA-1	0.0260317	-0.00218336	0.0130312	0.00701211	0.0267924	0.0263713	0.0424603	0.0452913	0.0480008	-0.00312999	-0.0107829	0.0110622	0.0289386	-0.0122335	0.0351191	0.0140956	0.0374452	0.0387593	0.0536666	0.0542213	0.061105	0.0209049	0.0312004	0.0433214	0.0565497	0.00242328	0.0225467	0.0174522	0.0346255	0.0301528	0.036443	0.0468319	0.0630942	0.00565185	-0.0209219	-0.000108446	0.0188069	-0.0158864	0.0293215	0.0996794	0.110873	0.108697	0.110242	0.104573	0.0947353	0.0955721	0.0957156	0.107384	0.109665
AGTGTCAGTTCCCTTG-1	0.0780305	0.0291717	0.0423213	0.0706506	0.0837629	0.0878546	0.0936354	0.0778499	0.0943525	0.0786383	0.0840561	0.095617	0.101233	0.0735492	0.0768955	0.0891569	0.104673	0.10978	0.113912	0.096636	0.113801	0.0961301	0.12213	0.132366	0.126527	0.0956111	0.00590098	0.0385632	0.0454261	0.0444462	0.0488576	0.0317283	0.0720274	0.0258538	0.0206524	0.0412559	0.0563161	0.0280647	0.139308	0.121576	0.12629	0.126618	0.126153	0.108994	0.117991	0.122509	0.13132	0.150142	0.145437
ATAACGCGTCTACCTC-1	0.0669571	0.0272379	0.034011	0.0314264	0.0612077	0.0611589	0.0834439	0.0837148	0.0970896	0.0185659	0.0228528	0.0419481	0.0434352	0.00498628	0.0496275	0.0382964	0.0704297	0.0727158	0.0935399	0.083316	0.0966727	0.0301268	0.0455327	0.0590845	0.0568838	0.0120406	0.0380074	0.0388169	0.066746	0.0619941	0.0763727	0.0835387	0.105318	0.0231334	0.00119435	0.0201877	0.0309746	-0.000510459	0.0773687	0.133596	0.15346	0.14933	0.154965	0.145807	0.137558	0.124806	0.126575	0.137171	0.126438
ATAAGAGAGCGCTCCA-1	0.120118	0.0347038	0.0500829	0.0757641	0.0907277	0.0952859	0.106509	0.0925905	0.110828	0.0802044	0.104831	0.120036	0.107181	0.0980501	0.092129	0.102866	0.118481	0.123183	0.128802	0.116003	0.129518	0.0952521	0.143637	0.154788	0.130865	0.119169	0.0274594	0.0620081	0.0748432	0.073919	0.0825558	0.0566895	0.0917689	0.0396698	0.0468428	0.0808042	0.0727867	0.0697361	0.173016	0.115396	0.128454	0.129175	0.133767	0.117489	0.123363	0.0980475	0.121061	0.146452	0.130399
ATAGACCAGCTGAAAT-1	0.0884061	0.0305968	0.0250117	0.0367011	0.0682074	0.0755405	0.101698	0.094247	0.129348	0.0554742	0.046223	0.0711728	0.0861086	0.0377526	0.0793819	0.0711957	0.103837	0.112764	0.14121	0.131	0.16278	0.106568	0.112471	0.127535	0.129866	0.0814859	0.00967739	0.026331	0.0516814	0.0538787	0.0734371	0.0649115	0.120675	0.0258863	-0.00173546	0.0238514	0.0479075	-0.00388568	0.124823	0.173135	0.197008	0.204273	0.214324	0.207215	0.206431	0.197193	0.193118	0.206678	0.20079
ATAGACCAGGTCGGAT-1	0.0742918	-0.0106224	0.0663621	0.0612498	0.0698273	0.0722276	0.0776058	0.0586871	0.0854786	0.055173	0.093724	0.123613	0.106389	0.0822656	0.0868704	0.0710638	0.0791601	0.0806207	0.0828133	0.0564521	0.0781079	0.0512248	0.112041	0.139359	0.123435	0.0823197	0.0050278	0.0132515	0.0153344	0.0103011	0.0129172	-0.0127219	0.0366212	-0.0213099	-0.00115523	0.0532673	0.0575645	0.0160467	0.134317	0.0992485	0.104296	0.103225	0.104023	0.0800848	0.097948	0.0862921	0.117103	0.151744	0.140599
ATCACGAAGTCTCCTC-1	0.0773071	0.0147915	0.0692619	0.0830049	0.0978596	0.0976466	0.107295	0.0923049	0.103779	0.0760963	0.0874393	0.097548	0.0992866	0.0667755	0.0938081	0.0934756	0.108097	0.106665	0.111935	0.0978268	0.10763	0.0802966	0.114695	0.121561	0.116827	0.075542	0.0373988	0.0594847	0.0691104	0.0667095	0.0709306	0.0532041	0.0884389	0.0364869	0.030543	0.0558739	0.0654658	0.0283814	0.124452	0.116464	0.122033	0.118618	0.120706	0.105193	0.107443	0.0995618	0.113732	0.132439	0.123869
ATCCACCTCCTCATTA-1	0.152211	0.155785	0.0143709	0.0933362	0.106255	0.104166	0.122636	0.15034	0.164958	0.110966	0.113617	0.117381	0.127274	0.118472	0.00319866	0.0888476	0.108326	0.107889	0.123277	0.151706	0.164118	0.0951065	0.1264	0.12695	0.132248	0.105074	0.0493581	0.117729	0.131628	0.127054	0.141998	0.16212	0.180966	0.139831	0.123176	0.138001	0.160888	0.152325	0.129909	0.0804116	0.0902945	0.0847117	0.096075	0.111744	0.120973	0.0644691	0.0852092	0.0972987	0.115528
ATCCGAATCCCAAGTA-1	0.0570989	0.0145647	0.0243777	0.0240969	0.0536148	0.0590884	0.077153	0.0747523	0.0947505	0.0321009	0.0265506	0.0511552	0.068696	0.00355257	0.0463245	0.0312478	0.0626421	0.072798	0.0934947	0.0898918	0.110195	0.0574433	0.0657145	0.0834947	0.087199	0.0164316	0.00374505	0.00335475	0.0309785	0.0307188	0.0481682	0.0486138	0.0877566	0.0022475	-0.0215468	0.0106429	0.0383677	-0.0268733	0.0738041	0.132456	0.152734	0.15725	0.164825	0.165158	0.16152	0.150465	0.150797	0.158414	0.155728
ATCTGCCCAATAGCGG-1	0.0530164	0.00121721	0.0219116	0.0187028	0.046876	0.0518354	0.0726245	0.0644801	0.103782	0.0308826	0.0287577	0.0593923	0.0828297	0.00745635	0.0650082	0.0460668	0.0745463	0.0803188	0.105003	0.0983197	0.134239	0.0765705	0.0872395	0.108558	0.121612	0.0398001	-0.00315394	-0.00261583	0.0229727	0.0242609	0.0399818	0.0305905	0.0890688	-0.00519083	-0.0232175	0.0103411	0.0463092	-0.0314808	0.101019	0.139626	0.158362	0.162382	0.169701	0.164638	0.172688	0.156704	0.158866	0.174598	0.177867
ATCTGCCCACCAGATT-1	0.114066	0.0401388	0.0411387	0.0649661	0.0863838	0.0868621	0.100987	0.0930884	0.135906	0.0808092	0.100604	0.11609	0.10348	0.0794728	0.0713892	0.0835681	0.104499	0.105742	0.118066	0.105558	0.138577	0.090506	0.13036	0.144084	0.132179	0.0948894	0.025167	0.0520085	0.0701595	0.0653354	0.0755718	0.0671877	0.124718	0.0523134	0.0492875	0.0750702	0.0765561	0.0498386	0.166638	0.132527	0.152179	0.150201	0.156216	0.144041	0.1604	0.139644	0.15511	0.172534	0.155226
ATCTGCCGTTAGTGGG-1	0.0801408	0.0667236	0.104206	0.120235	0.13281	0.128625	0.134051	0.120624	0.116681	0.0859931	0.0803805	0.0802968	0.0781874	0.0889663	0.0915399	0.104914	0.11537	0.105616	0.102339	0.0803504	0.0768714	0.017638	0.0410801	0.0486478	0.0554029	0.051382	0.115352	0.133136	0.144392	0.136484	0.133219	0.110765	0.110077	0.0610788	0.0434616	0.0486745	0.0601298	0.0717995	0.098661	0.128168	0.133811	0.124202	0.122543	0.0987793	0.0854659	0.0418011	0.0546774	0.0619498	0.0643131
ATGTGTGAGAGGTTGC-1	0.0921134	0.0404023	0.0477487	0.075039	0.09147	0.0903922	0.100041	0.0895913	0.0987161	0.0712286	0.0780332	0.0892417	0.0974462	0.0698187	0.0582476	0.0769977	0.0962025	0.0942285	0.098534	0.089743	0.0955133	0.067267	0.0982778	0.108109	0.108412	0.0663213	0.0359601	0.0652395	0.0829896	0.0792108	0.083829	0.0800157	0.100951	0.0528983	0.0411539	0.0632745	0.0756993	0.0520055	0.10352	0.0949465	0.105947	0.10188	0.104829	0.0922297	0.0878959	0.0779491	0.0839795	0.104768	0.107462
ATTGGACTCGGCTACG-1	0.0681675	0.0367979	0.0169857	0.0370052	0.0619489	0.0648861	0.0701629	0.0649971	0.0923863	0.0366069	0.051783	0.0758215	0.0766328	0.0427546	0.0529397	0.057281	0.0852377	0.090208	0.094244	0.0856134	0.1128	0.0715703	0.0988725	0.117406	0.107674	0.0690375	0.0112127	0.0298816	0.048909	0.04657	0.0492051	0.0481638	0.0874265	0.0209928	0.00747374	0.0325284	0.0430356	0.0128684	0.103623	0.1302	0.142792	0.141894	0.139628	0.139408	0.14053	0.136551	0.150551	0.171459	0.154267
ATTGGTGAGGGCACTA-1	0.0629504	0.0267637	0.0471323	0.0471318	0.0643623	0.0626646	0.0810727	0.0876902	0.0859921	0.0303384	0.0434275	0.0634296	0.0706542	0.038218	0.0636322	0.0533953	0.0731724	0.068342	0.082919	0.0860817	0.0783565	0.0216501	0.0541172	0.0687881	0.0731624	0.0323102	0.0461206	0.0493621	0.0680206	0.062604	0.0715929	0.0781305	0.0869103	0.00959207	0.00304436	0.035633	0.0477793	0.0141087	0.0559519	0.0815605	0.0955803	0.0889425	0.095378	0.0853826	0.0709587	0.0345616	0.0524185	0.0750824	0.0787328
ATTGGTGGTCTAACGT-1	0.0757523	0.0310068	0.0302309	0.0516033	0.0718734	0.0733559	0.0761496	0.064397	0.0916865	0.0649993	0.0687628	0.0901301	0.100884	0.0628603	0.0519219	0.0627156	0.0850969	0.0859134	0.0873564	0.0749639	0.106625	0.0821204	0.104606	0.124855	0.125094	0.0769127	0.00928989	0.0348595	0.0501819	0.0477658	0.0491099	0.0370833	0.082868	0.0407066	0.0256327	0.0517937	0.0684439	0.0336746	0.129259	0.139302	0.145787	0.147715	0.143185	0.138924	0.145554	0.151982	0.156747	0.173193	0.163249
CAAGGCCGTCGCATAT-1	0.067829	0.0377505	0.0380414	0.0730455	0.0871607	0.0874139	0.0951941	0.0833769	0.0797082	0.0527047	0.0726182	0.0809225	0.0769643	0.0749914	0.0484622	0.0827498	0.100113	0.100437	0.104505	0.0878578	0.0868975	0.0511971	0.0931628	0.102413	0.0954618	0.0749066	0.0387726	0.073757	0.0858107	0.0832398	0.0853547	0.074506	0.08563	0.0455323	0.047447	0.0629147	0.0669202	0.0665501	0.101199	0.092552	0.100697	0.0971713	0.0980332	0.079932	0.075493	0.0631234	0.0831982	0.102288	0.0944358
CACAAACCATAGTAAG-1	0.0346512	-0.0141023	0.029746	0.0153857	0.0429898	0.0474003	0.0700916	0.0675307	0.102646	0.0218423	0.017566	0.0431346	0.0641667	-0.00238344	0.0718628	0.0412557	0.0688003	0.0730743	0.0945507	0.0962754	0.124405	0.0591982	0.0732483	0.0810409	0.0894273	0.0248337	-0.00399981	-0.0145862	0.00891996	0.00776905	0.0236355	0.0244301	0.0866251	-0.0275114	-0.0414842	-0.0158142	0.0185246	-0.0536733	0.0557216	0.119467	0.136179	0.137952	0.144311	0.146841	0.156278	0.131407	0.135431	0.149499	0.14935
CACAGGCGTCCGAGTC-1	0.066954	0.0203184	0.0563603	0.0782853	0.0957241	0.0956905	0.111231	0.119845	0.142183	0.0837722	0.0993037	0.105483	0.105394	0.0808575	0.0406073	0.0602015	0.0780151	0.076801	0.0862945	0.0857441	0.113808	0.0451335	0.0767979	0.0944043	0.0980109	0.0507407	0.0437919	0.0683983	0.0837595	0.077174	0.0897641	0.0833928	0.115283	0.059668	0.0563971	0.0833125	0.0980227	0.0655467	0.105357	0.0711595	0.0846581	0.0804443	0.0905329	0.0863392	0.107236	0.0466048	0.0705533	0.100249	0.101713
CACAGGCTCAACACTG-1	0.092718	0.0462071	0.111315	0.119899	0.141444	0.142197	0.150796	0.135628	0.14157	0.100243	0.107765	0.114594	0.115573	0.0943813	0.10944	0.112986	0.135284	0.132093	0.134791	0.112186	0.113027	0.0619487	0.0950649	0.103243	0.105217	0.076162	0.0864154	0.105052	0.126932	0.123307	0.130453	0.104976	0.128274	0.054645	0.048505	0.0701146	0.0771435	0.0553005	0.135079	0.145549	0.16122	0.156413	0.155076	0.130899	0.118291	0.0904279	0.105606	0.122225	0.120807
CACATAGCAACCGCCA-1	0.0559235	0.0219018	0.0756326	0.0802329	0.0967653	0.0933721	0.101653	0.087937	0.0806716	0.0467624	0.0577337	0.0657025	0.064002	0.0471076	0.0828507	0.0764315	0.0926726	0.0865676	0.0888709	0.0662078	0.0615701	0.0146588	0.046688	0.0566489	0.0615408	0.0270951	0.0643583	0.0765465	0.0920538	0.0825052	0.0835795	0.0619683	0.0695807	0.00637942	0.00279831	0.0247073	0.0319241	0.012433	0.0698403	0.0977668	0.108181	0.0998459	0.0977357	0.0712836	0.0619864	0.0362565	0.0518656	0.0712391	0.0713548
CACATAGTCTGCTTGC-1	0.0746202	0.0272324	0.0401011	0.0394589	0.0692658	0.0704186	0.0958926	0.0921714	0.111439	0.0343143	0.0174341	0.0335321	0.0499688	0.00800063	0.0727322	0.0578237	0.0907093	0.0944121	0.123166	0.117657	0.135655	0.0711701	0.0758555	0.080999	0.0877281	0.0358056	0.0243892	0.0320033	0.0594314	0.0554524	0.0739116	0.0738814	0.108602	0.0165431	-0.0159397	0.00175212	0.0236295	-0.016902	0.0982965	0.162688	0.185392	0.18648	0.196609	0.196852	0.187376	0.170246	0.163371	0.17069	0.164149
CACCACTCACGAAGCA-1	0.0485303	0.018731	0.0281191	0.0310099	0.0560346	0.0546807	0.0777645	0.0740755	0.0927159	0.0287848	0.0220358	0.0392665	0.0474465	0.00501616	0.0523875	0.0378844	0.066079	0.0647857	0.0839726	0.0867374	0.103067	0.0427947	0.054689	0.0673885	0.0628492	0.0144455	0.0194272	0.0252959	0.0485373	0.0426825	0.0526332	0.0557305	0.0917654	0.0117005	-0.02039	-0.00170895	0.0133124	-0.0248634	0.0691854	0.117441	0.130253	0.124597	0.130721	0.128054	0.124968	0.109266	0.108769	0.129048	0.115921
CACCACTGTCATATCG-1	0.0465111	0.0129716	0.0608127	0.0596129	0.0786036	0.0774982	0.0862078	0.0663294	0.05905	0.0314188	0.0425998	0.0514485	0.04817	0.0266992	0.0794898	0.0696941	0.088088	0.0841732	0.0862175	0.0644864	0.0551544	0.0243439	0.0572614	0.0646148	0.0580818	0.0267012	0.056536	0.0607237	0.0784905	0.072927	0.0741356	0.0515997	0.0575725	0.00839667	2.58962e-05	0.020004	0.0194794	0.00481984	0.0513843	0.0871956	0.0985191	0.0925484	0.0905144	0.0630037	0.0486325	0.0341449	0.0483191	0.0639615	0.0588354
CAGAGAGTCAGCTGGC-1	0.0473518	0.0144041	0.0615248	0.0622935	0.0794335	0.0782615	0.0853187	0.0687733	0.0633855	0.0386653	0.0488246	0.0561978	0.0628239	0.0354147	0.0668716	0.0604581	0.0771108	0.0733715	0.0748643	0.0536484	0.0499393	0.0206015	0.0538475	0.0608024	0.0620725	0.0245299	0.0664011	0.0697075	0.084149	0.0819422	0.0805805	0.0610831	0.0639861	0.0248044	0.0140294	0.0293588	0.0384761	0.0201978	0.0479623	0.0803385	0.0902951	0.0838742	0.0818709	0.057783	0.0485807	0.0320643	0.0468331	0.0612374	0.0646716
CAGAGAGTCTGAGGGA-1	0.0499037	0.0222514	0.0278538	0.0186672	0.0427759	0.0405875	0.0571644	0.0542847	0.0573425	-0.00326582	-0.0120017	0.0085498	0.0288536	-0.0174119	0.0545047	0.0342559	0.0616539	0.062549	0.0791254	0.0726348	0.0761674	0.0243222	0.0332154	0.0426179	0.0546389	0.00199891	0.0317678	0.0259924	0.0481929	0.0422601	0.0492688	0.053289	0.0671989	0.001399	-0.0311122	-0.010305	0.0125581	-0.0231125	0.0457699	0.129534	0.143269	0.142326	0.143204	0.135768	0.118864	0.118434	0.114069	0.125298	0.121385
CAGATCAAGATTACCC-1	0.0789545	0.0263266	0.0128589	0.00630731	0.0418821	0.0465254	0.0757146	0.067473	0.10178	0.0212345	0.00701673	0.0366182	0.0584558	0.00493757	0.0445755	0.0261097	0.0643637	0.0712758	0.100768	0.094037	0.126473	0.0654592	0.0656474	0.0842589	0.0940853	0.0366745	0.00604986	0.00359246	0.0342335	0.0345718	0.0498625	0.0522434	0.108167	0.00902459	-0.0169433	0.0122966	0.0412397	-0.0183725	0.0886005	0.160228	0.187604	0.190873	0.197592	0.203097	0.2018	0.185861	0.178019	0.190389	0.185717
CAGCAGCGTCTCTTTA-1	0.0419199	0.00976977	0.0626483	0.0559734	0.0734844	0.0729589	0.0826031	0.0733081	0.0635532	0.0334766	0.0447717	0.0565766	0.0590464	0.0334473	0.0792339	0.0604883	0.0764615	0.0724567	0.0750862	0.060705	0.0510222	0.0173679	0.0491629	0.0626865	0.0625177	0.0267849	0.0567941	0.0563954	0.0748878	0.0698039	0.0729297	0.0590888	0.0620896	0.00724024	-6.78306e-05	0.0237114	0.02945	0.0103914	0.0481381	0.0721439	0.0831348	0.0770949	0.0750852	0.0514141	0.0404815	0.0168245	0.0352156	0.0563837	0.0589699
CAGCAGCGTTTGGGCC-1	0.0736775	0.0244489	0.0209696	0.0241029	0.0566571	0.0603246	0.0808187	0.0751764	0.107932	0.0376432	0.0339843	0.0579913	0.0798892	0.0205333	0.0613242	0.0497364	0.0829234	0.0888524	0.109404	0.101694	0.126339	0.0718218	0.0831637	0.0973572	0.112084	0.0506238	-0.00169562	0.00703205	0.0340862	0.0338485	0.048094	0.0408682	0.0951323	0.00876059	-0.0149519	0.0175514	0.0483232	-0.015912	0.100673	0.149952	0.170938	0.173835	0.179128	0.175771	0.182063	0.166889	0.168406	0.181592	0.183076
CAGCATACATCGACGC-1	0.106091	0.0686152	0.0659438	0.111749	0.129569	0.132471	0.141723	0.133199	0.153022	0.111829	0.11603	0.117385	0.112223	0.0991995	0.096425	0.142362	0.161458	0.16437	0.167848	0.159526	0.168977	0.133855	0.156032	0.151726	0.140355	0.117066	0.0274418	0.0711572	0.0821048	0.0809484	0.0884321	0.0724141	0.116535	0.0458174	0.0405559	0.0587209	0.0703094	0.049537	0.152714	0.136297	0.148497	0.147382	0.148277	0.131162	0.14048	0.118135	0.126898	0.137871	0.132597
CAGCCGATCGCCCTTA-1	0.0716141	0.0368829	0.0572206	0.0629282	0.0787266	0.082481	0.0977052	0.100247	0.10739	0.061747	0.0533893	0.0572713	0.0533436	0.0391944	0.0796354	0.0774406	0.0981832	0.101176	0.109877	0.114333	0.119909	0.0759292	0.0839648	0.083346	0.0732254	0.0507157	0.0534418	0.0676408	0.0835113	0.0839749	0.0920425	0.0926662	0.113625	0.0596256	0.0288539	0.039122	0.0404278	0.031183	0.0978359	0.122111	0.132794	0.13149	0.132892	0.135716	0.128342	0.111722	0.10876	0.116962	0.107136
CAGGTGCTCGGAGCAA-1	0.129854	0.120434	0.0484862	0.0791674	0.0973291	0.0840195	0.102445	0.110969	0.121376	0.0508811	0.0427854	0.0576351	0.0777886	0.0633671	0.0538916	0.0789166	0.100669	0.085492	0.100889	0.102034	0.115345	0.0528253	0.056284	0.0657861	0.085422	0.0614079	0.0618216	0.0968415	0.1136	0.0991116	0.106102	0.11875	0.144088	0.0694704	0.0423551	0.0603971	0.0797614	0.0616331	0.0840536	0.167617	0.174438	0.157599	0.157991	0.153999	0.138335	0.115451	0.111394	0.123167	0.132054
CATATTCCACTTAAGC-1	0.0121841	-0.0034727	0.0210883	0.0238131	0.0385577	0.0360759	0.0462527	0.0370835	0.032429	0.00306075	0.0168474	0.0277936	0.0336285	-0.000910196	0.0364417	0.0292858	0.0440316	0.0404548	0.0456007	0.0390357	0.0364253	0.00634783	0.033366	0.0457376	0.0468389	-0.000620657	0.0391967	0.0374263	0.049914	0.0456248	0.0457608	0.0441258	0.0432709	0.00762814	-0.00395097	0.0143829	0.0234482	-0.00123461	0.0164019	0.0551473	0.0643125	0.058116	0.0587033	0.0434535	0.0346111	0.0246005	0.0363143	0.055635	0.058246
CATATTCTCTTGTATC-1	0.0402313	-0.00588678	0.0129504	0.00587386	0.0304714	0.0306393	0.0481525	0.0421625	0.0651391	-0.00848263	-0.00996969	0.015878	0.0360045	-0.0200323	0.0562524	0.031993	0.0584093	0.0563245	0.0735849	0.0673744	0.0904258	0.0252347	0.0326767	0.0504551	0.0603055	0.00345922	0.0080745	0.00765567	0.031543	0.0261573	0.0345524	0.0335991	0.0708295	-0.0209083	-0.0393225	-0.00772872	0.0161333	-0.0410863	0.0481037	0.129217	0.145379	0.140864	0.141915	0.130737	0.135447	0.122434	0.122283	0.134158	0.133102
CATCGGGTCATTCACT-1	0.0666829	0.0160412	0.0346857	0.0375323	0.0661444	0.0708612	0.0884485	0.0779273	0.102848	0.0375334	0.0300516	0.0502574	0.0699667	0.0119582	0.056351	0.0477766	0.0790567	0.0860204	0.106108	0.0948697	0.125785	0.0709327	0.0839906	0.0944761	0.100734	0.0331368	0.00317754	0.0131816	0.0402736	0.0383499	0.0471666	0.0423369	0.0897185	0.00331715	-0.0210351	0.00220714	0.0308989	-0.0283673	0.104794	0.152447	0.175828	0.177965	0.182875	0.177022	0.176349	0.165771	0.16345	0.17412	0.171546
CATTATCCAGCTGCAC-1	0.0440446	-0.00193102	0.0441697	0.036169	0.0583559	0.0584384	0.0732416	0.0710967	0.0900844	0.0297625	0.0365447	0.0435362	0.0512702	0.0115984	0.0685751	0.0471823	0.0704858	0.0671753	0.0772227	0.0767283	0.0974412	0.0408021	0.0649969	0.0660306	0.0683685	0.0143709	0.0236588	0.0243237	0.0434564	0.0384126	0.04728	0.0462613	0.0863739	0.000642118	-0.0112225	0.00821407	0.0195771	-0.0202815	0.0658407	0.116029	0.127218	0.12305	0.126419	0.121265	0.122613	0.103479	0.112755	0.126341	0.120741
CATTATCGTACTTCTT-1	0.0449818	-0.00567572	0.0387334	0.0291039	0.0592279	0.0653857	0.0761868	0.0549518	0.0859806	0.0293055	0.0310689	0.0430332	0.0644513	0.00626556	0.0872653	0.0584797	0.0912468	0.0969923	0.106738	0.0954022	0.12613	0.0762799	0.091906	0.0987315	0.104665	0.0414061	0.00442638	0.00207412	0.0283928	0.0288182	0.0357323	0.0192155	0.0689164	-0.00972915	-0.0291887	-0.00865135	0.0246405	-0.0386813	0.10066	0.155128	0.173276	0.176016	0.174231	0.166396	0.172302	0.166582	0.168646	0.181127	0.176557
CATTCGCAGTAGTGCG-1	0.086646	0.0665981	0.0503146	0.0590166	0.0827075	0.0863857	0.105082	0.10377	0.11878	0.04392	0.0400404	0.069388	0.0778784	0.0326597	0.065997	0.0689077	0.0972728	0.106195	0.123691	0.109921	0.113831	0.0388618	0.0551936	0.0732551	0.0829685	0.0356924	0.0748258	0.0860509	0.109523	0.111397	0.120402	0.117434	0.138541	0.0690028	0.0390234	0.0616777	0.0738286	0.0465037	0.0861659	0.153715	0.167097	0.172411	0.174783	0.169487	0.154057	0.132397	0.139798	0.158588	0.147857
CATTCGCGTATGAATG-1	0.0596375	0.036172	0.02046	0.027759	0.05007	0.0546039	0.0731092	0.0661193	0.0808081	0.02512	0.0109931	0.0343353	0.04604	0.00608338	0.0406264	0.0381618	0.0641371	0.0713981	0.091779	0.0792592	0.095316	0.0482139	0.055048	0.0665146	0.0713934	0.020604	0.0206452	0.0329097	0.0527957	0.0532884	0.0624515	0.0588222	0.0842586	0.0212591	-0.0119701	0.00866887	0.0274271	-0.00678939	0.0881216	0.155865	0.170656	0.17234	0.173858	0.171387	0.16041	0.164512	0.160949	0.172736	0.159251
CCACGGATCTTCTGGC-1	0.0737594	0.0310814	0.0313586	0.0304585	0.0596796	0.0628078	0.0847398	0.071811	0.10431	0.0372648	0.0320926	0.0450204	0.0585292	0.000895793	0.057414	0.0455688	0.0781338	0.0853441	0.107271	0.0972407	0.128538	0.0681346	0.0816382	0.0864594	0.0864184	0.0234334	0.0211099	0.0275048	0.0537465	0.0511554	0.0656405	0.0544461	0.0963003	0.0191016	-0.0128597	0.00305033	0.0357014	-0.0229981	0.0935084	0.171691	0.190915	0.193585	0.197814	0.191299	0.191979	0.183355	0.188321	0.187147	0.17597
CCAGCGAAGGAGCGAG-1	0.0673818	0.0259405	0.0460685	0.0669779	0.0776365	0.0795583	0.0814113	0.0758208	0.0945929	0.0749225	0.080988	0.0948405	0.0953375	0.0680945	0.0759993	0.0884299	0.102755	0.101145	0.0981994	0.0843421	0.101552	0.0802208	0.108374	0.120942	0.115594	0.0746103	0.0176877	0.047445	0.0507117	0.0496767	0.0473304	0.0389097	0.0736022	0.0273618	0.0185009	0.0457404	0.0577579	0.0260249	0.106441	0.113964	0.116448	0.112888	0.109562	0.0960049	0.101883	0.0956225	0.104578	0.126499	0.122594
CCCAATCCAAAGGCGT-1	0.0506672	0.00369299	0.0517982	0.0504716	0.0678324	0.0663039	0.0784665	0.0718316	0.0783173	0.0405414	0.0519783	0.0677729	0.0646734	0.0347338	0.0700087	0.0512683	0.0671724	0.0655456	0.0712862	0.0582887	0.0655016	0.0303637	0.0583671	0.0739902	0.0718117	0.0306578	0.0318607	0.0343895	0.0514544	0.0450614	0.0511922	0.0447766	0.0683736	0.00520275	-0.00385336	0.0284604	0.0322705	2.28774e-05	0.0751548	0.0768186	0.0882435	0.0826685	0.0853944	0.0666232	0.0673426	0.0454538	0.0608261	0.0860598	0.0822094
CCCAGTTAGTCAATAG-1	0.0568955	0.0184983	0.06125	0.0621653	0.0774561	0.0767067	0.0858059	0.0749583	0.0767192	0.0411443	0.0534854	0.0683032	0.0684004	0.040637	0.0796017	0.0719181	0.0889382	0.0853842	0.0882406	0.0706154	0.0700749	0.0258442	0.0637367	0.074841	0.0736679	0.0348888	0.0522549	0.0617911	0.0779738	0.0728867	0.0738856	0.058252	0.0737744	0.0174506	0.00867687	0.0327933	0.0395317	0.018933	0.075213	0.0905915	0.0990536	0.0918227	0.0911008	0.069395	0.061299	0.0348913	0.052886	0.0722745	0.0729512
CCCATACAGCAGCCTC-1	0.0487352	0.026434	0.0219471	0.0281539	0.0541558	0.0567417	0.0753323	0.0683659	0.0843002	0.0243416	0.0137645	0.0396283	0.0515464	0.00800224	0.0440461	0.0428028	0.073583	0.0796732	0.0977378	0.0897767	0.105519	0.0584788	0.0638318	0.0779551	0.0830144	0.0255253	0.0228029	0.0298062	0.0557547	0.0543066	0.0646332	0.0640947	0.0896881	0.0245892	-0.00874595	0.0162603	0.0327681	-0.0051704	0.0836094	0.141517	0.158452	0.159409	0.163618	0.159344	0.149183	0.151408	0.145813	0.155419	0.152344
CCCATACGTAAGGGCT-1	0.0990037	0.0471632	0.0847769	0.077356	0.100615	0.1006	0.120451	0.120578	0.137911	0.0573025	0.0653901	0.0845348	0.0868387	0.0442095	0.110614	0.0930928	0.117592	0.119953	0.134854	0.127042	0.137808	0.0617817	0.0847228	0.0919928	0.0960427	0.0459391	0.0687087	0.066765	0.0900679	0.0852585	0.0993224	0.089814	0.127412	0.031793	0.0144068	0.0411386	0.0591066	0.0114989	0.123222	0.178148	0.191371	0.191189	0.192663	0.187999	0.172526	0.143945	0.155216	0.163197	0.157815
CCCTCCTCAATGGACG-1	0.077374	0.0179767	0.0216561	0.0327412	0.0574858	0.0583481	0.0766455	0.0709913	0.11608	0.042019	0.0387093	0.0575072	0.0716719	0.0119067	0.0748099	0.0693307	0.0976442	0.101777	0.119045	0.116889	0.153447	0.104278	0.108988	0.118762	0.121141	0.0532814	-0.00672487	0.00895916	0.0304177	0.0273147	0.0406586	0.0369725	0.106847	0.00761103	-0.0127461	0.0146276	0.0372558	-0.0262463	0.113398	0.161916	0.18039	0.182603	0.18715	0.183458	0.19827	0.188969	0.184447	0.196794	0.187552
CCCTCCTTCACCATAG-1	0.0638138	0.0167408	0.0667568	0.0746664	0.093324	0.0899804	0.100106	0.0969337	0.0986943	0.0613814	0.069573	0.0830477	0.0809476	0.053503	0.0874472	0.0852719	0.102832	0.0973377	0.100929	0.0935084	0.0904235	0.0551429	0.0795759	0.0894565	0.0834941	0.050182	0.043626	0.0561777	0.0744777	0.0693147	0.0763849	0.0642209	0.0882093	0.0252313	0.0160132	0.0492763	0.0531517	0.0229797	0.0784083	0.0962196	0.108794	0.101016	0.101488	0.085789	0.0811998	0.0578871	0.0675784	0.0894565	0.0878923
CCGTGGATCGCCGTGA-1	0.0714453	0.0182257	0.0885003	0.0939575	0.104595	0.105371	0.116764	0.0974909	0.105605	0.0751497	0.0795347	0.0874729	0.0777626	0.0620984	0.0963219	0.0871324	0.0973758	0.0965542	0.101905	0.0891221	0.102891	0.0525086	0.0919872	0.0895291	0.0742916	0.0466293	0.0619554	0.0737677	0.0873101	0.0835983	0.0907122	0.0724347	0.0954731	0.0329081	0.0276433	0.0464804	0.0405958	0.0247943	0.073323	0.0850456	0.0964813	0.0928445	0.0971746	0.0771759	0.0802311	0.0395446	0.0564709	0.0708105	0.069639
CCTCAGTAGCGATCCC-1	0.108931	0.0587407	0.0600062	0.0886645	0.106489	0.112413	0.132029	0.138444	0.165292	0.113215	0.109215	0.124561	0.113059	0.086505	0.104929	0.121301	0.142653	0.148393	0.161472	0.166465	0.187128	0.145997	0.163143	0.170961	0.151643	0.113677	0.0236772	0.055645	0.0710442	0.073132	0.088881	0.0962614	0.144591	0.064752	0.0467371	0.0732449	0.073018	0.0385388	0.162368	0.144361	0.158266	0.160459	0.167073	0.16542	0.173846	0.153685	0.154226	0.169202	0.153967
CCTCAGTGTACCGTAT-1	0.0860837	0.00584919	0.0620803	0.0733666	0.0873224	0.0920343	0.104121	0.0884071	0.111577	0.0725648	0.113415	0.131575	0.123323	0.0802303	0.0923701	0.0899712	0.104579	0.108615	0.115411	0.0992276	0.121406	0.0782121	0.134252	0.153766	0.13757	0.0930553	0.0215596	0.0437126	0.0566888	0.0577293	0.0645025	0.0407181	0.0841052	0.0168715	0.0382016	0.0737583	0.0781563	0.0380064	0.142064	0.11088	0.121856	0.121209	0.127461	0.114702	0.132072	0.0993993	0.138055	0.156678	0.144013
CCTCAGTTCTTTCCTC-1	0.0586572	0.0291396	0.0243342	0.032494	0.059605	0.0640718	0.0674071	0.0626767	0.0892566	0.040466	0.0461125	0.0628199	0.0741667	0.0265691	0.05626	0.0460517	0.0753929	0.0799913	0.0845738	0.0856769	0.110972	0.0700586	0.0912939	0.10395	0.103689	0.0462835	0.0236661	0.0332929	0.0561173	0.0542379	0.050902	0.0501551	0.0912599	0.0297267	0.0102485	0.0344197	0.0531588	0.0077165	0.100797	0.128695	0.14493	0.143655	0.138771	0.136693	0.144086	0.139214	0.144789	0.161717	0.154299
CCTTTCTGTGAAGGCT-1	0.0228005	-0.0107571	0.0387615	0.0331835	0.054353	0.054392	0.0720466	0.0697532	0.077279	0.0249887	0.0253814	0.0363771	0.0521932	0.0114383	0.0404376	0.0231547	0.0462542	0.0446953	0.0566064	0.0553471	0.069256	0.0130272	0.0314412	0.0439408	0.0551002	-0.00188013	0.0309853	0.0276123	0.0472295	0.0425487	0.05058	0.0513428	0.0727147	0.00308644	-0.0160392	0.00319406	0.0254068	-0.0135039	0.0325337	0.0710637	0.0835159	0.0793157	0.0837126	0.0778168	0.0767969	0.0469593	0.0572714	0.0742774	0.0884836
CGAATGTTCCATGCTC-1	0.0839261	0.0287057	0.0267135	0.0500543	0.0655828	0.0691603	0.0855008	0.0822838	0.122889	0.0680722	0.0799115	0.105018	0.119034	0.0761496	0.0787463	0.0894612	0.110865	0.1164	0.134005	0.127249	0.157545	0.114942	0.139175	0.158451	0.161239	0.112235	-0.00739058	0.0200972	0.0318832	0.0310648	0.0400145	0.0337835	0.0998997	0.0171814	0.0147745	0.0579194	0.0806705	0.0263012	0.15835	0.144815	0.157244	0.159037	0.165468	0.158127	0.178797	0.168622	0.180629	0.201547	0.196918
CGACCTTCAGGAATGC-1	0.0946835	0.0408325	0.0997346	0.114176	0.132742	0.13077	0.139528	0.125037	0.122979	0.0932477	0.0886265	0.0865036	0.0779405	0.0725407	0.106299	0.113608	0.132322	0.125248	0.125081	0.106659	0.0997598	0.0714607	0.0842466	0.0789902	0.0752207	0.0543947	0.0796723	0.101596	0.118536	0.110515	0.116958	0.0918533	0.109218	0.049575	0.0300803	0.0402977	0.0449066	0.0341621	0.103391	0.130628	0.142102	0.133874	0.132221	0.106459	0.0924462	0.0720998	0.0776232	0.0817881	0.0760034
CGACTTCTCTTCATGT-1	0.0419898	0.0146915	0.0233354	0.0200748	0.0480463	0.04797	0.063968	0.054261	0.0642726	-0.00662297	-0.00980456	0.015339	0.0294338	-0.0130396	0.0427877	0.0279947	0.0584348	0.060878	0.0772931	0.0660191	0.0726055	0.0082128	0.0219015	0.0365243	0.0461687	-0.00263021	0.0418194	0.0394832	0.0653557	0.0617096	0.0692929	0.0628488	0.0782416	0.0119601	-0.0154271	0.00999869	0.0270974	-0.00636897	0.0391942	0.125952	0.142424	0.140483	0.141734	0.13542	0.12402	0.111966	0.111884	0.124911	0.118428
CGAGAAGAGTATCTCG-1	0.0533946	0.0073018	0.0391159	0.0458891	0.0595545	0.0599753	0.0799045	0.0814	0.0963699	0.0389044	0.0521417	0.0620115	0.0518224	0.027762	0.0585327	0.059835	0.0744396	0.0748682	0.0932951	0.0848473	0.100348	0.0508611	0.0756891	0.0814771	0.071182	0.0344143	0.0188365	0.0369046	0.049815	0.0453644	0.0578779	0.0506435	0.0878899	0.00507257	0.00221704	0.0224582	0.0250711	-0.00539699	0.0804089	0.0973621	0.109014	0.106714	0.112983	0.102846	0.102555	0.07718	0.0939049	0.109227	0.0994033
CGAGAAGCACCGAATT-1	0.124769	0.0441892	0.0790183	0.107181	0.115807	0.120498	0.123638	0.10067	0.12888	0.100724	0.137337	0.152553	0.130418	0.119201	0.0982334	0.120867	0.130296	0.136007	0.134488	0.102864	0.127472	0.0979466	0.157406	0.172107	0.147957	0.132101	0.0340777	0.0722758	0.0756503	0.0740469	0.0772301	0.0510186	0.100426	0.0383025	0.0590165	0.0960227	0.0861824	0.0703614	0.205224	0.158721	0.163272	0.164583	0.164069	0.142654	0.158402	0.14435	0.17772	0.199658	0.171084
CGAGAAGCATACTACG-1	0.144948	0.12429	0.0343941	0.0731992	0.0932115	0.0692671	0.0887083	0.107977	0.114714	0.046769	0.0259184	0.0396304	0.0647559	0.0480395	0.0523109	0.0862881	0.113237	0.0907754	0.107038	0.123506	0.12522	0.074811	0.0641089	0.0689303	0.0898812	0.0676734	0.0702663	0.108586	0.131461	0.115117	0.129941	0.153719	0.170587	0.106456	0.0714157	0.0853436	0.0996981	0.0831659	0.0567271	0.16647	0.177182	0.159031	0.163441	0.173411	0.147022	0.135221	0.122189	0.125717	0.133147
CGAGCACTCCTCTAGC-1	0.129163	0.0538385	0.0906962	0.108793	0.127465	0.12978	0.145476	0.133494	0.149241	0.0999524	0.104451	0.11733	0.107895	0.0846584	0.114143	0.121381	0.140225	0.140376	0.151897	0.138902	0.153616	0.101977	0.126382	0.133449	0.117961	0.0869075	0.0460589	0.0716955	0.0912382	0.0882701	0.101692	0.0806218	0.122711	0.03599	0.0324636	0.0594691	0.056495	0.0256908	0.158824	0.153267	0.171744	0.168818	0.175002	0.155988	0.15453	0.123191	0.129834	0.143085	0.135995
CGATCGGTCTGAAAGA-1	0.0692282	0.0488736	0.0898672	0.0971335	0.108557	0.10456	0.111858	0.101242	0.087401	0.0674054	0.0642411	0.0704167	0.0626577	0.063921	0.0897602	0.0924547	0.106005	0.100074	0.100559	0.0803659	0.0627363	0.0354657	0.0560772	0.0626457	0.0599734	0.0438036	0.0875735	0.103407	0.116664	0.109147	0.109317	0.0896812	0.0851913	0.0399959	0.0233347	0.0390091	0.0386565	0.0417797	0.0691421	0.109627	0.116922	0.108417	0.105695	0.0854111	0.059171	0.0464357	0.0542473	0.067392	0.0621764
CGATGGCGTCAAAGAT-1	0.0551496	-0.00609319	0.0290285	0.0325136	0.064257	0.0672728	0.0817062	0.0818937	0.112776	0.0443724	0.050885	0.0625365	0.0780611	0.0247805	0.0619177	0.0483646	0.0790246	0.0837626	0.0959404	0.0952158	0.119742	0.0680969	0.0905245	0.0967253	0.101864	0.045894	-0.0020341	0.00786268	0.0353653	0.0336183	0.0460333	0.0395395	0.0961171	0.00626588	-0.00728906	0.0177632	0.0467171	-0.00855444	0.105374	0.141139	0.161511	0.162728	0.165995	0.164793	0.17243	0.156406	0.159638	0.170868	0.167223
CGATGGCTCTCTAAGG-1	0.0806114	0.0262912	0.0836378	0.0848557	0.101522	0.102459	0.110947	0.0982276	0.0987215	0.0697705	0.0773588	0.0873805	0.084585	0.0634037	0.0997895	0.0914135	0.108119	0.104635	0.106683	0.0906687	0.0918432	0.0591078	0.0894064	0.0945208	0.0945691	0.0578185	0.0480119	0.060782	0.0766191	0.071246	0.0754886	0.0569048	0.0825263	0.0145674	0.0161237	0.0422289	0.050306	0.0189558	0.09268	0.0975741	0.107943	0.103267	0.103907	0.0786097	0.0756486	0.0515302	0.0683513	0.088077	0.0851233
CGCGTTTAGCCCAACC-1	0.0923005	0.0356961	0.0721664	0.0855695	0.102938	0.107297	0.12308	0.116928	0.127878	0.0638295	0.0762218	0.0887918	0.0832492	0.0616284	0.0922518	0.0973549	0.115622	0.116596	0.126428	0.121631	0.129587	0.0650615	0.102016	0.111071	0.100171	0.0685669	0.0583823	0.0784442	0.0924048	0.0928773	0.101802	0.0883356	0.122311	0.0467962	0.0378997	0.0590288	0.0561827	0.0391785	0.122378	0.120817	0.131293	0.130673	0.137965	0.124971	0.127756	0.0832298	0.103013	0.121214	0.112772
CGCTATCAGTGCTGCC-1	0.0953934	0.0586403	0.0716852	0.0735361	0.0973571	0.103896	0.118128	0.108246	0.105742	0.0570921	0.0404462	0.0596344	0.0680215	0.0450259	0.0822107	0.0765212	0.104208	0.112532	0.124415	0.106657	0.0984218	0.0553007	0.0593295	0.0685063	0.0733574	0.043123	0.0605907	0.0710947	0.0944475	0.0943196	0.099936	0.089375	0.100767	0.0391995	0.00650049	0.0260647	0.0398302	0.0221815	0.0851634	0.162139	0.178975	0.183573	0.181998	0.164787	0.133116	0.134438	0.124777	0.131942	0.128417
CGGACACGTGCTCTTC-1	0.0596879	0.00234609	0.0350608	0.03851	0.055762	0.0548571	0.0628013	0.056682	0.0775092	0.0267943	0.0474657	0.0592358	0.0531696	0.0245062	0.056633	0.0479432	0.063592	0.0605709	0.0631242	0.0516502	0.0763789	0.0294292	0.0660478	0.073584	0.0638515	0.0239607	0.0231616	0.0319843	0.0477523	0.0432022	0.0497778	0.043913	0.0787246	0.00369018	0.007491	0.0308465	0.0339639	0.000424198	0.0803241	0.0874513	0.0993905	0.0977816	0.099322	0.0848531	0.0899259	0.067696	0.0886591	0.106093	0.0931246
CGGACACTCGGCTTGG-1	0.101036	0.046916	0.08029	0.0938372	0.110721	0.113822	0.127108	0.107819	0.13047	0.080791	0.0818405	0.0963664	0.0849537	0.0717761	0.102033	0.11371	0.131458	0.132658	0.141816	0.11621	0.139042	0.083766	0.109449	0.115916	0.106699	0.0770543	0.0709147	0.096824	0.110856	0.108828	0.115263	0.0916932	0.128557	0.0506639	0.0383419	0.0655983	0.0577823	0.0481348	0.150629	0.150912	0.162469	0.161731	0.163588	0.138127	0.137879	0.111853	0.115284	0.127659	0.116901
CGGACGTTCTTTCCTC-1	0.0940187	0.0512295	0.0885137	0.102338	0.111212	0.1079	0.113214	0.0819673	0.0912644	0.070798	0.0858681	0.0849494	0.0604522	0.0851066	0.10347	0.117294	0.129249	0.123371	0.123833	0.0830743	0.0827014	0.0559452	0.0938717	0.0926773	0.068208	0.0833563	0.0769521	0.103008	0.115196	0.105555	0.102841	0.0633268	0.0822252	0.0455884	0.0397297	0.0506211	0.0292602	0.0599154	0.157098	0.134619	0.139617	0.130856	0.130455	0.0920245	0.0884626	0.0692447	0.0863512	0.0965886	0.0684934
CGGACTGCAGTCGATT-1	0.0908645	0.0248734	0.062867	0.0912934	0.100516	0.10304	0.106543	0.0893387	0.119938	0.0921401	0.117661	0.12905	0.109783	0.100201	0.0898496	0.106179	0.11723	0.11897	0.118547	0.0953481	0.116396	0.0919412	0.140427	0.147717	0.125413	0.108633	0.0216029	0.0607027	0.0635175	0.062847	0.0653321	0.040894	0.0880439	0.0340728	0.0445003	0.0711472	0.0617256	0.0514482	0.160673	0.117801	0.123681	0.124282	0.127264	0.107907	0.117516	0.0972426	0.122925	0.146873	0.128056
CGGACTGTCCTTGGTC-1	0.118786	0.0957991	0.0447819	0.0865524	0.102195	0.106196	0.107351	0.107282	0.124907	0.108667	0.107371	0.135019	0.120627	0.109712	0.0847234	0.114856	0.13048	0.133207	0.134232	0.131628	0.139937	0.134812	0.165538	0.181916	0.160317	0.147543	0.0214643	0.0660872	0.0786402	0.0780422	0.0729618	0.0713681	0.100417	0.0702936	0.0541721	0.0945876	0.0848102	0.0741994	0.167732	0.128385	0.139469	0.137079	0.137255	0.124431	0.127791	0.130646	0.140808	0.16642	0.150504
CGGAGCTAGCGTGAAC-1	0.0776738	0.0207357	0.0554479	0.0658807	0.0908503	0.0925708	0.110305	0.0924999	0.117267	0.0604	0.0623077	0.0733044	0.0946337	0.0445324	0.0826923	0.082612	0.1079	0.109789	0.122186	0.108591	0.129107	0.0665427	0.0905292	0.0970087	0.112347	0.0567888	0.0318284	0.0432793	0.0642766	0.0620615	0.074879	0.0577725	0.101351	0.0211527	0.00253093	0.0276912	0.0617359	0.00567314	0.124184	0.148249	0.163616	0.160985	0.167923	0.150767	0.155451	0.137397	0.14332	0.155635	0.157933
CGGCTAGAGCTGGAAC-1	0.103827	0.0188115	0.0589175	0.0809423	0.0919035	0.0962915	0.0980808	0.0747004	0.0953017	0.0757801	0.113492	0.136265	0.116944	0.120546	0.112384	0.119288	0.131862	0.138155	0.13435	0.113029	0.126059	0.116492	0.16441	0.183956	0.153875	0.157961	0.0148876	0.043366	0.0467556	0.0483871	0.0493365	0.0273442	0.0675476	0.025659	0.0415998	0.0828416	0.0767803	0.0767566	0.19309	0.132708	0.139526	0.140833	0.140034	0.120595	0.131134	0.123566	0.157423	0.190606	0.160841
CGGCTAGTCTGTCCGT-1	0.0772291	0.0464472	0.0581135	0.103085	0.116726	0.109949	0.118781	0.106756	0.125467	0.0809456	0.0931861	0.100918	0.104286	0.0820462	0.0639846	0.111526	0.12657	0.119555	0.125117	0.102974	0.120106	0.0673829	0.101729	0.10805	0.110721	0.0764254	0.0273594	0.0768308	0.0842517	0.0755524	0.0773492	0.0530305	0.094922	0.0338871	0.0291294	0.0529389	0.062837	0.041895	0.150405	0.149634	0.157253	0.148983	0.150444	0.125994	0.130541	0.110179	0.129213	0.141749	0.135394
CGGGTCAAGGACACCA-1	0.0220679	-0.00658869	0.0099058	0.00598016	0.0294368	0.0304647	0.0477225	0.0328051	0.0402636	-0.0136013	-0.019686	-0.0043714	0.0135268	-0.0354546	0.0342822	0.0168749	0.0427315	0.0465166	0.0633497	0.0479475	0.0606674	0.0158387	0.0247014	0.0347667	0.0406027	-0.0182541	0.0246642	0.0233016	0.0458401	0.0421669	0.0528572	0.0451154	0.0602388	0.00199124	-0.0276609	-0.0118987	0.00579193	-0.0301875	0.0294896	0.121145	0.13338	0.132516	0.134482	0.122856	0.113357	0.117978	0.115602	0.125868	0.11818
CGGGTCAGTAGTGAAT-1	0.049875	0.0241534	0.0507833	0.0580392	0.0714913	0.0655648	0.0745569	0.066367	0.0641947	0.0313738	0.0350386	0.0503894	0.0537993	0.0304846	0.0526322	0.0534683	0.0675524	0.0587841	0.0614727	0.0530281	0.0523358	0.0140338	0.0417093	0.0571875	0.0570665	0.018463	0.0595651	0.0689833	0.0813297	0.0729307	0.0737185	0.0719685	0.0754498	0.0330139	0.015513	0.0392505	0.0433184	0.0228829	0.0493008	0.0840233	0.0900749	0.0807752	0.0803104	0.0720146	0.058622	0.047116	0.0521769	0.0749645	0.0777523
CGTCTACGTTCCGGCA-1	0.0728415	0.026158	0.0768244	0.0769004	0.0962523	0.0969234	0.113387	0.106598	0.114453	0.0693313	0.0723159	0.0777917	0.0746402	0.0568633	0.0949746	0.0845718	0.102528	0.100313	0.108712	0.0997542	0.108082	0.0566782	0.0822366	0.0880333	0.0840286	0.05439	0.0659515	0.0774469	0.0922409	0.088629	0.0984764	0.0802769	0.103704	0.0397733	0.0284209	0.047747	0.0501136	0.0326599	0.0993403	0.124553	0.135536	0.128053	0.13156	0.122343	0.11497	0.0901241	0.10013	0.109122	0.103299
CGTGTCTCAGGGTACA-1	0.0721804	0.0210808	0.0750913	0.0861568	0.110759	0.107205	0.128119	0.116614	0.116963	0.0497114	0.0533721	0.0575078	0.0645517	0.0428159	0.0955614	0.098512	0.124152	0.117596	0.131372	0.114571	0.113811	0.0447962	0.0722738	0.0725957	0.0740641	0.0386587	0.0556431	0.0722543	0.0941984	0.0860439	0.102563	0.0850094	0.104985	0.0160868	-0.00146448	0.0165813	0.0321768	0.00882613	0.0980296	0.135048	0.153214	0.149265	0.156546	0.138973	0.121882	0.0860087	0.0960533	0.105718	0.101125
CGTTCTGGTCGGGTCT-1	0.108546	0.05479	0.0525418	0.0633699	0.0885471	0.0880818	0.106017	0.112014	0.128222	0.0625908	0.0619539	0.0682565	0.0531954	0.0320475	0.0800239	0.0791162	0.100457	0.0963969	0.110122	0.111785	0.126883	0.0686665	0.0894993	0.0896019	0.0736906	0.0357586	0.0647295	0.0739884	0.0975879	0.09452	0.105159	0.111175	0.136121	0.0550441	0.0320363	0.047329	0.0447524	0.024607	0.0928291	0.106653	0.123929	0.121448	0.126049	0.121896	0.120389	0.0864832	0.0917836	0.0983303	0.0846679
CTAACTTAGCCCGAAA-1	0.102961	0.054234	0.0486428	0.0667649	0.0843966	0.0869825	0.101099	0.102437	0.117949	0.0786181	0.0838543	0.0937145	0.0980602	0.064126	0.0699894	0.0806021	0.100444	0.102298	0.114464	0.11489	0.129401	0.0912391	0.120201	0.125833	0.122785	0.0798697	0.0431472	0.0672342	0.0848576	0.0846339	0.0927046	0.0911539	0.120998	0.0665008	0.0502018	0.0659423	0.0777946	0.0469228	0.125898	0.11068	0.123794	0.122112	0.127579	0.119809	0.121679	0.0990494	0.111219	0.124442	0.123427
CTAACTTTCTGCCAGG-1	0.138095	0.0525999	0.0781666	0.111796	0.126307	0.133216	0.145906	0.144037	0.182679	0.14593	0.170463	0.185314	0.169831	0.154546	0.102809	0.129528	0.146925	0.152662	0.163144	0.167826	0.1976	0.161923	0.206296	0.208687	0.188362	0.170503	0.00113923	0.0533471	0.0657375	0.0657716	0.076425	0.0646953	0.12451	0.0518229	0.0566787	0.0952162	0.0890673	0.0730104	0.218226	0.120203	0.134791	0.139883	0.150386	0.145624	0.160393	0.131104	0.158235	0.18024	0.163794
CTAATGGTCTTAGAGC-1	0.0556489	0.0293566	0.0504727	0.066556	0.0831563	0.0785569	0.0898633	0.0822876	0.0914971	0.0505138	0.060477	0.0716108	0.0825221	0.0430876	0.0514633	0.064917	0.0817635	0.0751632	0.0827603	0.0744461	0.0835998	0.029856	0.0642062	0.080375	0.0880209	0.0341691	0.0523667	0.0716272	0.0873382	0.0789349	0.0837436	0.0790158	0.0968297	0.0340833	0.0215556	0.0446787	0.0629786	0.0289283	0.0824371	0.0982502	0.109952	0.106563	0.109288	0.0920012	0.0879479	0.0639838	0.077977	0.100372	0.102766
CTACACCGTCGATTGT-1	0.0770963	0.016645	0.0539494	0.0620576	0.0759189	0.0759938	0.0839946	0.0781391	0.0961639	0.0686783	0.0835359	0.0941147	0.0930857	0.0543283	0.0718963	0.0669096	0.0820148	0.0807899	0.0861025	0.078782	0.0882282	0.0603364	0.094836	0.104509	0.102499	0.0583861	0.0286475	0.0444095	0.0578442	0.0545857	0.0587323	0.0509131	0.0872875	0.0339283	0.032811	0.058819	0.0622679	0.0221424	0.108047	0.0996589	0.109865	0.108042	0.11006	0.0970549	0.0996321	0.0920506	0.101957	0.119866	0.119243
CTACATTGTGTGCCTG-1	0.0672925	-0.0103251	0.0348495	0.0427657	0.0527118	0.0568967	0.0676686	0.0507288	0.0779261	0.0371341	0.0568328	0.0832514	0.0835564	0.0458107	0.0719879	0.0693261	0.0814883	0.0840275	0.0908446	0.0653789	0.0899521	0.0531831	0.09685	0.116006	0.110154	0.0632781	-0.00103177	0.0163313	0.021869	0.019559	0.0236166	0.0030757	0.058774	-0.0166436	-0.0103592	0.0352998	0.0464735	-0.00553216	0.11237	0.113792	0.119075	0.120618	0.119575	0.0957578	0.106624	0.098467	0.118424	0.142881	0.134653
CTACATTTCCAGTAGT-1	0.0571972	-0.0112962	0.055087	0.0563895	0.0709313	0.0725782	0.0849993	0.0718823	0.0834009	0.0457695	0.0661972	0.084281	0.0612243	0.0404742	0.0740887	0.0624766	0.0763952	0.0771717	0.0863087	0.0653559	0.0786854	0.0426753	0.0782902	0.0928119	0.0715367	0.0393521	0.0224305	0.034415	0.0466877	0.0433126	0.0520401	0.0335601	0.0700618	0.00249655	0.00739558	0.0431497	0.0286904	0.00359975	0.111662	0.101925	0.113182	0.111733	0.114983	0.0931416	0.094853	0.0837491	0.0998186	0.122566	0.100572
CTACCCAGTTAAGTAG-1	0.0973692	0.0412525	0.0934407	0.10282	0.120267	0.122146	0.132949	0.125339	0.12261	0.0787082	0.0905829	0.0969844	0.0901825	0.0735259	0.105653	0.108661	0.128623	0.126972	0.131162	0.117605	0.103884	0.0528102	0.0920874	0.0979141	0.0935942	0.0682193	0.0524574	0.0743016	0.0927781	0.088974	0.0973882	0.0814259	0.0965419	0.0138295	0.0147097	0.0348906	0.0400812	0.0194164	0.114313	0.121505	0.137991	0.135638	0.142216	0.120633	0.101742	0.0677802	0.0841477	0.100318	0.0957318
CTCACACAGCAATCTC-1	0.0637887	0.00736021	0.0591011	0.0610591	0.0773093	0.0769165	0.0872338	0.0827065	0.0983811	0.0515739	0.0640743	0.0783513	0.0851259	0.0452709	0.0839277	0.069356	0.0847086	0.0826373	0.0860973	0.0791087	0.0935812	0.0486383	0.0786317	0.0923127	0.0983801	0.0511549	0.0385023	0.0457756	0.0602487	0.0560678	0.062251	0.0574043	0.0896972	0.0184905	0.0137429	0.0469129	0.0618579	0.0198958	0.0902691	0.0914681	0.100449	0.0973069	0.100054	0.0858652	0.0913979	0.0637632	0.0779869	0.0997272	0.102867
CTCATTACAGACGCTC-1	0.105725	0.0561777	0.0417574	0.0661741	0.080778	0.0823946	0.0799301	0.0775309	0.0961666	0.0799739	0.0975819	0.111898	0.108858	0.0670534	0.0707755	0.0874005	0.106551	0.104795	0.0979047	0.0932708	0.113198	0.0907384	0.128117	0.142662	0.127664	0.0886408	0.0295878	0.0604534	0.0748054	0.0728756	0.063894	0.0688653	0.104505	0.054209	0.0562007	0.0812559	0.0822739	0.0479488	0.122133	0.103427	0.117896	0.115375	0.106592	0.107664	0.111121	0.096114	0.112982	0.137885	0.136258
CTCATTATCCCGACTT-1	0.0723149	-0.00502889	0.0550336	0.0433846	0.0826044	0.0850751	0.112903	0.102025	0.133516	0.0371589	0.0223421	0.0330585	0.0606623	0.00669924	0.076306	0.0581712	0.0997731	0.102528	0.131011	0.123047	0.146023	0.0694793	0.0653626	0.0616813	0.0805837	0.0208491	0.0144269	0.0124928	0.048513	0.0458465	0.0657175	0.0576602	0.111177	-0.0090952	-0.0406358	-0.0232084	0.0165236	-0.0449645	0.100385	0.177173	0.206044	0.204946	0.215376	0.207089	0.201403	0.17651	0.168224	0.169718	0.168405
CTCGTACAGCCAGTTT-1	0.0435376	0.0197724	0.0484608	0.0481094	0.0653031	0.0654581	0.0789203	0.0655827	0.0647451	0.0227663	0.0308693	0.0425146	0.0351172	0.0110308	0.0568385	0.0488601	0.0691622	0.0665434	0.0757971	0.0582389	0.0572724	0.00788407	0.0438358	0.0524478	0.0421735	0.00382584	0.071609	0.0767666	0.0934004	0.0901754	0.0923181	0.0749921	0.0767195	0.0351742	0.0228461	0.0407052	0.0424537	0.0255789	0.044987	0.0741847	0.0873997	0.081877	0.0853819	0.0626685	0.0545509	0.0298672	0.0454317	0.0588084	0.0494964
CTCGTACTCTGATACG-1	0.0819361	0.0335045	0.0182297	0.0259168	0.0562474	0.0609571	0.0825526	0.0877633	0.121746	0.0537891	0.0363195	0.0532609	0.0548719	0.0182893	0.0593377	0.0527733	0.0885795	0.094546	0.119566	0.121235	0.1513	0.100968	0.102974	0.104724	0.0899	0.0520065	-0.00471586	0.0111335	0.0409686	0.0395185	0.053355	0.0554747	0.111829	0.0244011	-0.00624431	0.00805918	0.0117667	-0.0200599	0.128022	0.162932	0.184722	0.186559	0.193211	0.197751	0.199937	0.195979	0.181965	0.18472	0.163314
CTCGTACTCTTGTACT-1	0.0814736	0.0468873	0.0755318	0.0740493	0.0881913	0.0882948	0.0932547	0.085091	0.0859172	0.0406198	0.0601331	0.0675389	0.0620947	0.043957	0.0826627	0.076399	0.0936706	0.0913095	0.0897811	0.073594	0.0679109	0.0177336	0.0655035	0.0685874	0.0607289	0.0360353	0.0913403	0.092851	0.109267	0.105259	0.106178	0.0944446	0.10118	0.0467842	0.0343304	0.0530733	0.0552907	0.0437482	0.0697725	0.0927244	0.102979	0.0983202	0.0964015	0.0744697	0.0643942	0.0348017	0.0548447	0.0671756	0.0614585
CTCGTCATCCTCATTA-1	0.0849415	0.0371922	0.0632694	0.0763564	0.092263	0.092832	0.105281	0.0807594	0.104695	0.0575259	0.0680774	0.0803038	0.0912391	0.0537305	0.087467	0.0913164	0.10768	0.106291	0.114454	0.0874772	0.110153	0.0564657	0.0918609	0.103903	0.106731	0.0606612	0.0432831	0.0571477	0.0707555	0.0695997	0.0766678	0.0517041	0.0926219	0.01402	0.0119167	0.0386012	0.0524529	0.0120093	0.113346	0.130791	0.145413	0.142219	0.145152	0.116215	0.115678	0.0845952	0.100856	0.119717	0.123409
CTCTGGTCAAGCCGCT-1	0.0810718	0.0306382	0.0711882	0.077732	0.0993777	0.0999995	0.116418	0.114171	0.122454	0.0661629	0.0725626	0.0761678	0.0709212	0.0402483	0.0843475	0.0815677	0.101901	0.1015	0.112514	0.105813	0.116591	0.0558993	0.085807	0.0856006	0.0776398	0.0364519	0.0683916	0.0823577	0.0994688	0.0955195	0.107436	0.0953554	0.119408	0.0509397	0.0376747	0.0550115	0.0535826	0.0280792	0.0990766	0.113103	0.127557	0.126546	0.132924	0.125352	0.123108	0.0804537	0.0937492	0.10238	0.0992338
CTGGTCTTCTGCGACG-1	0.0473531	0.00678855	-0.00144524	-0.000104509	0.0270407	0.029948	0.0503705	0.0545054	0.094526	0.0248346	0.0211973	0.0487218	0.0702112	-0.00512616	0.0426117	0.0292589	0.059275	0.0649796	0.0871842	0.0881128	0.128886	0.0752664	0.0845834	0.1006	0.112004	0.0320795	-0.0257484	-0.019597	0.00366003	0.00029546	0.0135239	0.0217081	0.0856638	-0.00542845	-0.0271673	-0.000416047	0.0320751	-0.041304	0.0912743	0.148148	0.167804	0.170828	0.175503	0.178625	0.189481	0.186107	0.18315	0.19565	0.192879
CTTAACTTCAGTGTTG-1	0.0767656	-0.000609958	0.0705925	0.0738361	0.0933324	0.0964484	0.109092	0.0919771	0.115854	0.0661633	0.0880631	0.0965097	0.0816319	0.0572089	0.0953941	0.0863644	0.105389	0.106776	0.116345	0.0958113	0.112031	0.0619393	0.0961144	0.101979	0.0936111	0.0580118	0.0388439	0.0549326	0.0719874	0.0665867	0.0722926	0.0509467	0.0945496	0.0180858	0.0343896	0.0578896	0.056035	0.0213965	0.129682	0.113095	0.128256	0.128289	0.134288	0.110063	0.118059	0.0899742	0.107116	0.124137	0.114976
CTTAGGAAGTACCGGA-1	0.116296	0.0440561	0.0814939	0.10103	0.119229	0.120864	0.133683	0.120321	0.141516	0.10051	0.11458	0.123967	0.114363	0.109952	0.107341	0.116902	0.134796	0.137668	0.145955	0.130807	0.146542	0.100218	0.141126	0.142386	0.126071	0.115905	0.0407927	0.0735773	0.0883062	0.0854664	0.0932449	0.0708784	0.113923	0.0413706	0.0423576	0.069884	0.0691467	0.0587513	0.165941	0.12891	0.145249	0.145324	0.150677	0.13171	0.136	0.09962	0.126143	0.135613	0.127821
CTTCTCTTCTACGAGT-1	0.0454034	0.0123719	0.0513441	0.0475598	0.0608903	0.0589412	0.0650187	0.057269	0.0582706	0.0270476	0.0409658	0.0454622	0.0372423	0.0161582	0.0685143	0.0555376	0.0702294	0.0644394	0.0640594	0.0533634	0.0525176	0.0211461	0.0554384	0.0602201	0.0496362	0.0127118	0.0496977	0.0524377	0.064744	0.0571728	0.0553928	0.0539505	0.062773	0.0192474	0.00807225	0.020821	0.0207946	0.00481229	0.0435116	0.072776	0.0782661	0.0704723	0.0664422	0.048544	0.0446469	0.0310573	0.0443357	0.0588493	0.0508063
CTTGGCTAGGTCGGAT-1	0.0315721	-0.00200315	0.034916	0.0321381	0.047086	0.0452774	0.0562172	0.0544752	0.0456088	0.0129089	0.0147563	0.0294125	0.0344322	0.00405243	0.0484845	0.0338482	0.0508046	0.0465908	0.0531205	0.0511285	0.0433064	0.0117628	0.0316422	0.0446641	0.0466099	0.00227903	0.045362	0.0436383	0.0586013	0.0528959	0.0539848	0.0532476	0.0573993	0.0113062	-0.00769829	0.0156533	0.022358	-0.00454316	0.0301703	0.0618814	0.073239	0.0674217	0.0653826	0.054105	0.0410383	0.0271094	0.036638	0.0565365	0.0570904
CTTGGCTGTTGTCGCG-1	0.116358	0.0665004	0.0754072	0.104216	0.11808	0.120077	0.13735	0.133458	0.152287	0.102996	0.108504	0.120316	0.114147	0.0991084	0.106068	0.118526	0.134921	0.137035	0.148432	0.141133	0.153865	0.0983094	0.126439	0.132844	0.119886	0.102265	0.0659801	0.0975551	0.112081	0.111241	0.120679	0.111332	0.145773	0.0743903	0.0617285	0.0838194	0.0854572	0.0695288	0.144211	0.130689	0.141315	0.137762	0.142978	0.13092	0.131819	0.097605	0.110556	0.127038	0.122702
CTTGGCTTCTACTCAT-1	0.0560759	0.0366019	0.0708633	0.0737691	0.0884648	0.0850379	0.0884806	0.0752463	0.0665955	0.0447825	0.0514809	0.0594813	0.0619616	0.0417106	0.076953	0.0712557	0.0855391	0.0787989	0.075342	0.0585391	0.052141	0.0150667	0.0451591	0.0536736	0.0594944	0.0226464	0.072166	0.0783886	0.0914577	0.0849456	0.0814487	0.0679976	0.0690773	0.0318346	0.0191608	0.0342943	0.0415704	0.0301995	0.0525355	0.0905745	0.0975362	0.0890362	0.0851777	0.0626152	0.0501977	0.0324817	0.0434203	0.0600166	0.0592979
CTTGGCTTCTATGTGG-1	0.0338536	0.0024661	0.0190121	0.0223825	0.0467518	0.045094	0.0665533	0.0680991	0.0874365	0.014213	0.0120413	0.0407806	0.0580375	-0.000309249	0.0502104	0.0401006	0.0663164	0.0673044	0.0880196	0.0871551	0.105404	0.044063	0.056189	0.0732266	0.0824708	0.0234884	0.0135555	0.0168866	0.0379549	0.0333814	0.0453885	0.0571633	0.0908765	0.00270567	-0.0172049	0.0123638	0.0344489	-0.0217572	0.0577783	0.119374	0.133492	0.129192	0.133393	0.133215	0.134312	0.118915	0.125825	0.139728	0.139207
GAAACTCAGCTCTCGG-1	0.0927287	0.048658	0.102719	0.119415	0.139719	0.141319	0.153111	0.136449	0.124028	0.0815366	0.0894936	0.0946999	0.084376	0.0688719	0.0952351	0.110102	0.130219	0.128663	0.133619	0.106318	0.0947008	0.0446691	0.0685771	0.0757903	0.0698666	0.0403591	0.0833232	0.110162	0.130882	0.127048	0.133324	0.105787	0.114109	0.0420593	0.0349042	0.0483701	0.0453004	0.0329031	0.0980022	0.129147	0.143448	0.142316	0.144391	0.11086	0.088471	0.0566061	0.0684318	0.0846866	0.0770679
GAAACTCCATATGCTG-1	0.0624694	0.0289281	0.0556348	0.0705242	0.0841812	0.0808122	0.0863739	0.0699522	0.0754571	0.0424761	0.0559691	0.0683823	0.0638446	0.0400411	0.0736459	0.079624	0.0905874	0.085742	0.0847229	0.0677421	0.0730793	0.0381256	0.0719448	0.079598	0.0736621	0.0398488	0.0547198	0.074416	0.0873991	0.0837551	0.0853912	0.0653925	0.083645	0.0376941	0.0310221	0.051432	0.0522288	0.0290983	0.0728725	0.0967242	0.104817	0.0981266	0.095549	0.0773099	0.0727527	0.0567237	0.0710922	0.0864769	0.0792462
GAACATCCAACGCACC-1	0.0623575	0.0326703	0.0338688	0.0371951	0.0623763	0.0628623	0.0787138	0.0678402	0.0817742	0.0241273	-0.000847536	0.0116872	0.0320909	0.000335358	0.0419026	0.0402573	0.067746	0.0715966	0.0878801	0.0732442	0.0899755	0.0375782	0.0356444	0.0377756	0.0488524	0.00563801	0.0511493	0.0538588	0.0759323	0.0728698	0.0841911	0.0766262	0.0952918	0.035875	-0.00537065	0.00776342	0.0275223	0.00356706	0.0825291	0.173571	0.190214	0.189559	0.189274	0.18208	0.171579	0.171397	0.155871	0.15749	0.152028
GAACATCGTAGCAAAT-1	0.0729614	0.0389985	0.0592975	0.0748676	0.0954901	0.0990814	0.114549	0.108293	0.12608	0.0689569	0.076513	0.0904046	0.0911743	0.0719619	0.078431	0.0926198	0.111915	0.115283	0.123563	0.108582	0.122075	0.0645179	0.0958747	0.106033	0.104329	0.0744247	0.0529799	0.0738662	0.0928109	0.0927792	0.101072	0.0916022	0.123434	0.0438876	0.0371638	0.0612796	0.0703489	0.0451395	0.108797	0.111452	0.125695	0.129375	0.135492	0.123507	0.121265	0.076932	0.0950216	0.108983	0.107566
GAACGGAGTACTCGCG-1	0.0827269	0.0317757	0.0694374	0.0732542	0.0944742	0.0953051	0.114109	0.107962	0.117671	0.0695832	0.0716539	0.0930898	0.0941335	0.0560316	0.103144	0.0933302	0.115148	0.114087	0.127838	0.126928	0.133205	0.0924527	0.111651	0.120518	0.117956	0.0752068	0.0410281	0.0546671	0.072707	0.0690327	0.0826275	0.0784082	0.109243	0.0359536	0.0231327	0.0549466	0.0640666	0.0225253	0.109829	0.125034	0.138463	0.134577	0.139412	0.128274	0.125485	0.112099	0.118731	0.13712	0.133436
GAACGGAGTCGGCATC-1	0.0543868	0.01606	0.0599457	0.0685238	0.083912	0.0816943	0.092915	0.0858178	0.09046	0.0516465	0.0621619	0.074303	0.0769782	0.0470141	0.0750925	0.0735097	0.0889674	0.08682	0.0926202	0.0821846	0.0848326	0.0397744	0.0683346	0.0809542	0.0828422	0.0403637	0.0389515	0.054553	0.0686177	0.0615939	0.0681678	0.05974	0.0835836	0.0136778	0.00855424	0.0343622	0.0453435	0.0130799	0.0882654	0.100542	0.109996	0.105954	0.109412	0.0917679	0.0895743	0.0677051	0.0792935	0.10011	0.0976887
GAAGCAGGTCTGCAAT-1	0.0308445	-0.00132324	0.0295014	0.026533	0.0537499	0.051818	0.0744856	0.0750822	0.0752929	0.0122026	0.010521	0.0308122	0.0459742	0.00386724	0.048436	0.0264444	0.0541987	0.0512484	0.0688414	0.0626395	0.0661198	0.0112396	0.026792	0.0438946	0.0567753	0.0010546	0.0356238	0.0317568	0.0563983	0.0526829	0.067713	0.0718423	0.0843682	0.0075936	-0.0173855	0.00852151	0.0261734	-0.0159888	0.0354006	0.0866376	0.102268	0.098495	0.105456	0.0977858	0.0816966	0.0558062	0.0624984	0.0771927	0.0835484
GAATAAGGTCTCCACT-1	0.0625101	0.0117612	0.034713	0.0434609	0.0658653	0.0687085	0.0845064	0.0775094	0.105472	0.0482768	0.0556616	0.0748629	0.0883441	0.02562	0.0743665	0.0683937	0.0920381	0.0960388	0.107541	0.103585	0.13085	0.0799798	0.101746	0.113862	0.114283	0.0565401	0.00569984	0.0194125	0.0388431	0.0360704	0.0435182	0.0364519	0.0911365	0.00127564	-0.00405752	0.0231071	0.0443707	-0.0239427	0.0968371	0.137064	0.15368	0.152713	0.154618	0.152567	0.153635	0.136188	0.145977	0.161698	0.163981
GAATGAACACATAACC-1	0.0876533	0.0379309	0.0296826	0.0341102	0.0583138	0.0589256	0.0840447	0.0811591	0.123081	0.0370727	0.0368743	0.0603245	0.0726419	0.00388837	0.0681598	0.0544497	0.0840944	0.0866708	0.114956	0.107994	0.149971	0.080068	0.0905412	0.102682	0.108487	0.0336672	0.0241046	0.0325961	0.0561065	0.0526806	0.0667621	0.0668111	0.12065	0.027397	0.00382375	0.026814	0.0512464	-0.0210599	0.0996433	0.171339	0.187725	0.186097	0.19362	0.190287	0.203149	0.190271	0.192773	0.198991	0.189018
GAATGAAGTCACTTCC-1	0.103717	0.0551942	0.0805384	0.110663	0.131153	0.138674	0.150199	0.151791	0.169682	0.1361	0.128139	0.122033	0.116394	0.0957248	0.0970082	0.117107	0.138978	0.146799	0.154554	0.15519	0.167487	0.131545	0.143048	0.133952	0.123833	0.0935701	0.0328539	0.0669454	0.0831577	0.0829358	0.0912092	0.0906279	0.133222	0.0638518	0.0476306	0.0563129	0.0575879	0.0362865	0.161681	0.153278	0.165425	0.165849	0.167186	0.167637	0.166912	0.158931	0.156341	0.161522	0.151492
GACACGCGTATAGGGC-1	0.0891214	0.0333609	0.0336572	0.0400922	0.0698482	0.0730878	0.0965966	0.0943992	0.130702	0.0556711	0.0429268	0.0598096	0.0729214	0.0172848	0.0734573	0.0623701	0.0955349	0.101432	0.127779	0.12228	0.157967	0.0978755	0.102176	0.108238	0.110666	0.04998	-0.00189223	0.0100688	0.036244	0.0332009	0.0494538	0.0501941	0.10819	0.00690807	-0.0238542	-0.00266936	0.0261642	-0.0367911	0.112064	0.172061	0.193186	0.197101	0.202882	0.206011	0.208585	0.200437	0.191964	0.193422	0.182464
GACCTGGGTATTAGCC-1	0.0507356	-0.00371062	0.0529689	0.0436027	0.0743791	0.075063	0.097705	0.0882203	0.106514	0.0290544	0.029673	0.0459864	0.0568613	0.00918352	0.0647548	0.0457399	0.0777092	0.080247	0.100424	0.0913712	0.105271	0.033	0.045405	0.0619465	0.069904	0.00392663	0.0251817	0.0209164	0.0517036	0.0470517	0.0655505	0.0564894	0.0926212	-0.0150969	-0.0280312	-0.000425194	0.0206449	-0.0310225	0.0856875	0.141139	0.161405	0.161177	0.16928	0.161934	0.160993	0.133007	0.131802	0.144766	0.138101
GAGGTGAGTGTGACCC-1	0.0528114	0.0145413	0.0601746	0.0620187	0.0843702	0.0842325	0.0970486	0.083533	0.083736	0.0434881	0.0474894	0.0543724	0.0582051	0.0275584	0.0748645	0.0684651	0.086607	0.080727	0.0880325	0.0734364	0.0754838	0.0368126	0.0631703	0.0672408	0.0669669	0.0257152	0.0466027	0.0511419	0.0718384	0.0667945	0.0749173	0.0613269	0.0798259	0.00720037	-0.00191357	0.0185264	0.0264635	-0.00594318	0.0772661	0.100039	0.116304	0.111318	0.114559	0.0956059	0.0848426	0.066899	0.0756869	0.0902015	0.0881014
GATCAGTCACCACCAG-1	0.0861828	0.0416434	0.0504938	0.0702659	0.0789305	0.080665	0.0851213	0.0809089	0.0936518	0.0740434	0.0868695	0.106381	0.108277	0.0858069	0.0788684	0.0859261	0.0950291	0.098402	0.100055	0.0955762	0.106293	0.0904039	0.121573	0.134272	0.129073	0.101778	0.03413	0.0532041	0.0607149	0.0604277	0.0583238	0.0561769	0.084789	0.061376	0.0492895	0.0779029	0.0857649	0.0617346	0.12656	0.0948466	0.100227	0.100095	0.0994479	0.0896655	0.0952215	0.0921731	0.105877	0.132186	0.126565
GATCGATTCCAAGCCG-1	0.0538379	0.0143378	0.0674801	0.0670542	0.0847691	0.0849272	0.0931111	0.0755129	0.0810407	0.0359491	0.0507715	0.05173	0.0607256	0.0362689	0.0834442	0.0739616	0.0927167	0.0895681	0.0907994	0.073495	0.0749375	0.0297445	0.0610711	0.061037	0.0696945	0.035348	0.0547173	0.0609824	0.0777759	0.0762943	0.0795684	0.0613195	0.0822539	0.0168082	0.0107779	0.0228682	0.0354466	0.0144116	0.066446	0.0939597	0.105009	0.100848	0.102255	0.0803741	0.0721533	0.0419896	0.0590143	0.0702133	0.0760509
GATCGTAAGTCCATAC-1	0.0419385	-0.00711854	0.0297145	0.048126	0.0613366	0.061356	0.0734975	0.0524878	0.0932481	0.0507265	0.066129	0.0711433	0.0720849	0.0382843	0.0766119	0.0878987	0.102142	0.103366	0.11072	0.0904498	0.123216	0.0819951	0.112909	0.119683	0.109208	0.0648309	-6.3674e-06	0.018403	0.0257625	0.0209409	0.0283742	0.00755135	0.0634844	-0.00693983	-0.00829501	0.0174714	0.0327431	-0.00681718	0.12158	0.118384	0.127371	0.126647	0.129947	0.105823	0.128636	0.11757	0.125562	0.143112	0.128674
GATCTAGAGTACGACG-1	0.0395323	-0.0114114	0.0505577	0.0503614	0.0668962	0.0702568	0.0854118	0.0735841	0.0966325	0.0569043	0.0717188	0.0935181	0.101269	0.0554182	0.0954996	0.0781207	0.0952577	0.0980719	0.109588	0.0942352	0.117464	0.0802364	0.111406	0.130001	0.124632	0.0762751	0.0115791	0.0184707	0.0326104	0.028048	0.0377313	0.0249806	0.0695556	-0.00509889	-0.00569856	0.034639	0.0539117	-0.00549134	0.111159	0.11441	0.122729	0.119827	0.121992	0.112008	0.123953	0.107332	0.126423	0.155354	0.151371
GATGAAAGTCCTGCTT-1	0.0411567	0.0150503	0.0529035	0.0530338	0.070294	0.0685974	0.0753815	0.0666678	0.0618964	0.0392211	0.0447708	0.0488227	0.055078	0.02995	0.0618004	0.05078	0.068433	0.0637501	0.0642399	0.054197	0.0572046	0.0237174	0.0528221	0.0591116	0.0615478	0.0203944	0.0633194	0.0660181	0.0828534	0.0767687	0.0786509	0.066671	0.0703975	0.0275903	0.0151705	0.0325712	0.0403379	0.0217548	0.0395883	0.0664814	0.0765888	0.0700553	0.0683838	0.0495131	0.0453431	0.0246784	0.0383591	0.0561525	0.0615365
GATGAGGCAAGCTGTT-1	0.0695311	-0.00302718	0.0661483	0.0681064	0.0819727	0.0788054	0.0870204	0.0635581	0.0775079	0.0398143	0.065592	0.0729475	0.0691538	0.0534272	0.0915054	0.0824703	0.0955625	0.0900217	0.093095	0.0659072	0.0801119	0.0366952	0.0879826	0.0920749	0.0813569	0.0539843	0.0378223	0.0488244	0.0607988	0.0547566	0.0590368	0.0321922	0.0660798	-0.00155223	0.00895352	0.0345159	0.0414053	0.0137236	0.105364	0.114359	0.122404	0.115968	0.115974	0.0894549	0.0905534	0.0682985	0.0922483	0.111778	0.10111
GATGCTAAGTGAACAT-1	0.0140916	-0.0169236	0.0237446	0.0176564	0.0377049	0.038628	0.0516724	0.0479452	0.0557403	0.000317064	0.0176108	0.025052	0.0330396	-0.0118909	0.0457598	0.0246806	0.0452982	0.0445599	0.050908	0.0409663	0.0544898	0.00855716	0.0383096	0.0469418	0.0479843	-0.0107834	0.0309138	0.0257326	0.0423851	0.0411983	0.0510203	0.0530557	0.0666932	0.0035029	-0.00723852	0.00669118	0.022365	-0.0167731	0.0247232	0.0699259	0.0805618	0.0760579	0.077252	0.0635215	0.0651573	0.0439155	0.0604096	0.0735949	0.075046
GATGCTATCATATCGG-1	0.102774	0.0625149	0.0375877	0.0488503	0.073675	0.0831107	0.106794	0.122488	0.168369	0.100974	0.113674	0.148703	0.160055	0.102893	0.0257438	0.0265427	0.0531096	0.0637205	0.0869985	0.102267	0.140846	0.0829382	0.125001	0.159283	0.162325	0.0853947	0.0207488	0.032235	0.0520456	0.0566397	0.0735009	0.0886189	0.1501	0.0712646	0.0608988	0.0958244	0.12787	0.0700905	0.163249	0.111928	0.123925	0.129987	0.137869	0.144683	0.166155	0.139571	0.184414	0.222523	0.214046
GATTCAGGTGATAAAC-1	0.094776	0.0614878	0.0687721	0.087045	0.101573	0.0931729	0.0985672	0.0904826	0.0900478	0.0548921	0.0634636	0.0665139	0.0721554	0.0643463	0.0901462	0.101355	0.114619	0.100565	0.0999159	0.0845057	0.0796281	0.039415	0.0681106	0.0744366	0.0794178	0.061174	0.0653004	0.0894382	0.10097	0.0937672	0.0936468	0.0736584	0.0849304	0.036148	0.0333875	0.049699	0.0573955	0.0445249	0.0781971	0.121913	0.125604	0.114637	0.10928	0.0810458	0.0697678	0.0504192	0.0653697	0.077278	0.0816242
GATTCAGTCGCGTTTC-1	0.0348296	0.00531909	0.0442284	0.0402282	0.0635029	0.0652038	0.0855043	0.0857489	0.113045	0.0409982	0.0348882	0.0498638	0.0692071	0.0129679	0.0657446	0.0487732	0.0753876	0.0753778	0.0937468	0.0931162	0.124572	0.0539192	0.0669609	0.0778917	0.0870336	0.0161958	0.0140787	0.0176532	0.0398931	0.0347088	0.0448162	0.0425424	0.0908988	-0.00596605	-0.0279149	-0.00291565	0.0296103	-0.0368607	0.0827823	0.123675	0.138937	0.135588	0.141015	0.139007	0.149681	0.124316	0.125538	0.138942	0.140391
GCAAACTCAGGGAGAG-1	0.101924	0.0467807	0.0749436	0.0932663	0.107544	0.109113	0.119606	0.102797	0.119763	0.0904612	0.0912083	0.0968042	0.0893254	0.0778076	0.097199	0.10454	0.117314	0.11688	0.122236	0.102524	0.118569	0.0860727	0.112843	0.116598	0.104459	0.075088	0.0620529	0.0874528	0.0989345	0.0963797	0.100989	0.0767409	0.110646	0.0524463	0.0417606	0.0602469	0.057476	0.0461386	0.133212	0.126219	0.132104	0.127547	0.127445	0.102806	0.107198	0.0909974	0.0946872	0.108593	0.0968486
GCAAACTTCTTGCAAG-1	0.0935293	0.0313741	0.0568468	0.0695379	0.0882395	0.0886548	0.0985409	0.0936409	0.115259	0.0808317	0.090341	0.105024	0.107668	0.0701454	0.0874403	0.0862918	0.103847	0.103834	0.109887	0.102726	0.118885	0.0852929	0.118418	0.131001	0.130834	0.0837346	0.0431067	0.0573785	0.0726154	0.0724832	0.0792638	0.0742066	0.109913	0.0578715	0.050159	0.0759459	0.084593	0.0453558	0.117705	0.113492	0.125337	0.122599	0.123196	0.109589	0.11654	0.0990248	0.10825	0.130554	0.131669
GCAATCACACATCCGG-1	0.0643531	0.0185897	0.0471897	0.041476	0.0675017	0.0688128	0.0889983	0.0750153	0.0942211	0.0267017	0.0157442	0.0296179	0.0448685	0.00397086	0.0809729	0.0563084	0.0845042	0.0850036	0.104201	0.0971736	0.116324	0.0482535	0.0662173	0.0685458	0.0658612	0.0244308	0.0512386	0.0499252	0.0766233	0.0746516	0.0842674	0.0817023	0.112563	0.0335817	0.0030972	0.0168258	0.0277178	-0.00423911	0.0818064	0.160858	0.177871	0.176437	0.178531	0.171795	0.166583	0.151081	0.151234	0.153683	0.145969
GCAATCATCATGCATG-1	0.0542249	0.0112249	0.0542352	0.0635434	0.078223	0.0798639	0.0874751	0.0839817	0.0854109	0.0526857	0.0645668	0.0679915	0.0632041	0.0414361	0.0770503	0.0744571	0.0897596	0.0908658	0.0927591	0.0836683	0.084373	0.047097	0.0806852	0.0848145	0.0758809	0.0409457	0.0485806	0.0579455	0.0724744	0.0684679	0.0749756	0.0727273	0.0946278	0.0321746	0.0292611	0.0439734	0.0414281	0.0179155	0.0781735	0.0932015	0.103345	0.102252	0.102743	0.0943858	0.0848255	0.0690405	0.0827499	0.0979774	0.089881
GCACATACATTGCGGC-1	0.0374172	0.00474844	0.0530911	0.0509	0.0688769	0.0665684	0.0788762	0.0720331	0.0694863	0.027703	0.036629	0.0394048	0.0433559	0.0156364	0.0733839	0.0569071	0.0746232	0.074051	0.0803537	0.0718969	0.0701166	0.027683	0.0595906	0.0622173	0.0621275	0.0211243	0.058729	0.059297	0.0757352	0.0706191	0.0732685	0.0705167	0.0779357	0.0244996	0.0120818	0.0225972	0.0296372	0.00885619	0.0447518	0.0712459	0.0812667	0.0791537	0.0803652	0.0642658	0.0531206	0.0246619	0.0397227	0.0524026	0.0552601
GCATGCGGTTTGTTGG-1	0.100899	0.0590295	0.0323164	0.0395767	0.0716162	0.0694461	0.0927308	0.086394	0.115444	0.0365725	0.0302005	0.0460815	0.0556128	0.0150421	0.0629978	0.0566135	0.0910501	0.091829	0.116894	0.104442	0.132318	0.0637706	0.076347	0.0851257	0.0854013	0.0397405	0.0243528	0.0352867	0.0658358	0.0581899	0.0734552	0.077268	0.11574	0.0297233	-0.00168458	0.0158235	0.031589	-0.00504818	0.101973	0.186229	0.209608	0.208267	0.213895	0.212583	0.203051	0.200419	0.190955	0.194731	0.182359
GCATGCGTCTTAGCCC-1	0.0493588	0.00939654	0.0654592	0.0584095	0.0819427	0.0789019	0.0939342	0.0884688	0.098004	0.0459316	0.0504283	0.056545	0.0648569	0.0299013	0.0836443	0.0624599	0.0885325	0.0850833	0.0949098	0.0856303	0.0949683	0.0457775	0.0654712	0.0707843	0.0771958	0.0291441	0.0597406	0.0587843	0.0841115	0.0764183	0.0833315	0.0802666	0.0980232	0.0277983	0.0115124	0.025738	0.0377732	0.00874663	0.0596033	0.098592	0.113974	0.106738	0.111041	0.100584	0.0920869	0.0707839	0.0774503	0.0897723	0.0957658
GCGCAACAGCGATGAC-1	0.0488145	-0.0225691	0.0687796	0.0604445	0.075743	0.0781597	0.0843865	0.0683711	0.0896218	0.0499024	0.073371	0.0854168	0.0796914	0.0380501	0.0934824	0.0724181	0.0884319	0.0889514	0.0904344	0.0718538	0.0943748	0.0533561	0.0902945	0.100979	0.0941863	0.0411232	0.0234601	0.0232447	0.0387569	0.0342339	0.0398547	0.018932	0.0611077	-0.0133977	-0.00232589	0.0325228	0.039547	-0.0149105	0.0959925	0.0921312	0.104597	0.10303	0.103937	0.081687	0.0943764	0.0649148	0.0841629	0.105385	0.100825
GCGCAGTAGCGCTCCA-1	0.0335945	0.00944314	0.0270658	0.0257145	0.0424695	0.0407986	0.0522212	0.0537807	0.0559498	0.00602132	0.024498	0.0329497	0.0391923	0.000353588	0.0477449	0.0332782	0.0504311	0.0481649	0.0529357	0.059252	0.0629831	0.0174384	0.0525184	0.0610137	0.057975	0.0078917	0.0421353	0.0408123	0.0560519	0.0530036	0.057131	0.0622077	0.0741861	0.0229489	0.0112251	0.0291689	0.0393335	0.00873097	0.0349703	0.0649152	0.0751799	0.0715655	0.0701939	0.0668116	0.0614568	0.040587	0.0617568	0.0766235	0.0765207
GCGCAGTTCCTAGGGC-1	0.0833651	0.0481705	0.0376207	0.0522773	0.0748908	0.0717138	0.0838983	0.079972	0.11268	0.059602	0.0663663	0.0811091	0.104193	0.0435515	0.0551732	0.0618767	0.087004	0.08555	0.0948949	0.0935388	0.119679	0.0727656	0.096781	0.108173	0.118138	0.0538662	0.0198551	0.0350939	0.0565326	0.0533927	0.0544161	0.0602393	0.115833	0.0426406	0.0269503	0.0456027	0.0818074	0.0176885	0.105793	0.146434	0.161267	0.157689	0.152908	0.153068	0.157972	0.15625	0.163003	0.172662	0.179999
GCGCGATTCATATCGG-1	0.0767949	0.0400821	0.0148203	0.0182885	0.0461277	0.0509258	0.0718354	0.0565395	0.0766322	0.0063269	0.00279041	0.0243253	0.0366752	-0.00791512	0.0464188	0.0358172	0.0661986	0.0731158	0.09545	0.0817529	0.104418	0.0453704	0.0619333	0.0746932	0.0712532	0.0217072	0.037501	0.0408236	0.0624339	0.0616581	0.0709913	0.0643384	0.0941132	0.0344381	0.00591228	0.0255613	0.0371891	0.00144191	0.0872825	0.153017	0.170007	0.173364	0.176693	0.167311	0.160544	0.151853	0.156108	0.166629	0.152607
GCTCCTAAGCGCTTAT-1	0.0548833	0.0144092	0.0299578	0.0261499	0.0576243	0.060789	0.0760019	0.0636746	0.077919	0.011506	-0.000698798	0.0228102	0.0426244	-0.0102373	0.0548052	0.0417172	0.0772328	0.0825475	0.0988964	0.0835787	0.0986358	0.0387992	0.0433556	0.0579123	0.0685303	0.011668	0.0391512	0.0347576	0.0634364	0.0625406	0.0739309	0.070036	0.0885842	0.0150874	-0.0140812	0.0093043	0.0291783	-0.0158997	0.0678931	0.149886	0.171669	0.172199	0.172069	0.157774	0.145865	0.135219	0.129887	0.139689	0.140006
GCTGCGAAGGTGCTTT-1	0.094788	0.0334117	0.070379	0.0844235	0.0949335	0.0945002	0.0957387	0.0862213	0.104323	0.0746743	0.092063	0.103987	0.0974031	0.0721787	0.0988218	0.0999847	0.110512	0.111959	0.109046	0.0940294	0.107756	0.0814303	0.118642	0.125783	0.121068	0.084717	0.0496441	0.0685578	0.0722928	0.069031	0.0706728	0.0614951	0.0946868	0.0396645	0.0415754	0.065966	0.0672725	0.0432599	0.127782	0.131095	0.132137	0.129421	0.125572	0.110802	0.113325	0.10968	0.124029	0.141786	0.133016
GCTGGGTCACAGACTT-1	0.0603787	0.00636076	0.0274822	0.012065	0.0415867	0.0476385	0.0714881	0.0663968	0.110276	0.0214426	0.0152048	0.0412577	0.0635742	-0.0146642	0.0577076	0.0282435	0.057691	0.065866	0.0916492	0.0877818	0.136421	0.0632843	0.071635	0.0848312	0.0961014	0.0115588	0.00586813	-0.00507879	0.0188047	0.0222289	0.0398687	0.0379154	0.0983283	-0.00407351	-0.0296756	0.00172006	0.0335933	-0.0427755	0.10887	0.173734	0.193499	0.19903	0.202896	0.208038	0.217567	0.204116	0.201459	0.207567	0.202776
GGAATAAGTCTGGAGA-1	0.0568534	-0.00129499	0.0644197	0.0583795	0.0754194	0.0761469	0.093084	0.0732597	0.10654	0.0548148	0.0595262	0.0820992	0.0887262	0.0400753	0.103721	0.0788131	0.0985657	0.0993422	0.11243	0.0910083	0.122029	0.0755456	0.0972279	0.113852	0.111269	0.0589095	0.0250851	0.0283766	0.0434396	0.0391088	0.0489244	0.0237277	0.0721472	-0.000529477	-0.0137349	0.0239681	0.0435003	-0.0106738	0.106223	0.141126	0.150367	0.146741	0.150637	0.125651	0.136472	0.121807	0.129421	0.146002	0.14526
GGAATAATCCGAGCCA-1	0.0810732	0.0283377	0.0523318	0.0689763	0.0830624	0.0854951	0.0918224	0.0804834	0.0930741	0.0569779	0.0718839	0.0774426	0.0786338	0.0604479	0.0799457	0.0809889	0.0966605	0.0971117	0.0989463	0.0895894	0.0986068	0.0636553	0.100408	0.102638	0.0959926	0.0698077	0.0303657	0.0521024	0.0635584	0.063703	0.0669596	0.0561295	0.0868494	0.0326953	0.0309652	0.0496021	0.0539978	0.0349936	0.108707	0.104417	0.114431	0.110686	0.113449	0.100424	0.102157	0.0865194	0.0974341	0.114993	0.110489
GGACAGACAGGCAGTA-1	0.104878	0.0551496	0.0661924	0.0916312	0.107221	0.102826	0.113042	0.108952	0.118956	0.0808169	0.0855371	0.0975984	0.0885885	0.0811599	0.105158	0.111562	0.128879	0.123894	0.127174	0.123979	0.127713	0.0878479	0.116483	0.123435	0.105118	0.0965144	0.050898	0.08323	0.0968875	0.0953757	0.101777	0.095282	0.120748	0.055012	0.0435184	0.0603183	0.0561888	0.0490706	0.121872	0.123491	0.135391	0.128445	0.130064	0.122914	0.120264	0.0873795	0.101597	0.116179	0.107439
GGACAGAGTGCGCTTG-1	0.0718984	0.0299538	0.0282251	0.0318066	0.0601069	0.0647042	0.080271	0.0771688	0.108418	0.0402027	0.0371485	0.058054	0.0760382	0.0174223	0.0491994	0.0375102	0.0703988	0.0794615	0.0982078	0.0917185	0.12306	0.0644729	0.0749773	0.0897945	0.101041	0.0331225	0.00752888	0.0144923	0.0417797	0.041702	0.0510325	0.0543715	0.106134	0.0199605	-0.00109762	0.0207227	0.0438336	-0.0143124	0.0996087	0.141477	0.165572	0.170166	0.173851	0.174199	0.176467	0.162555	0.16133	0.178006	0.180351
GGCAATTAGCTCCTTC-1	0.0793182	0.0359936	0.0748949	0.0823749	0.0996123	0.103686	0.109325	0.0973475	0.117499	0.0970909	0.107131	0.104827	0.104418	0.0825757	0.0944565	0.0865183	0.109839	0.115063	0.116292	0.110168	0.124407	0.101765	0.130726	0.125598	0.119086	0.0860325	0.0500939	0.0658207	0.0803052	0.0805281	0.0840451	0.0799352	0.111375	0.0650625	0.0514309	0.057773	0.0644926	0.0477442	0.140562	0.105727	0.117095	0.118207	0.123325	0.119195	0.121286	0.107796	0.117116	0.12637	0.115981
GGCAATTGTAGCGTAG-1	0.0395063	0.00133317	0.0185332	0.017425	0.0423297	0.0485497	0.0708961	0.0531594	0.0662332	0.00258838	-0.0109864	0.00959786	0.0186358	-0.0130711	0.0513964	0.0392186	0.0675876	0.0772248	0.102459	0.0839159	0.0997613	0.0431525	0.045731	0.0604434	0.0566903	0.0208065	0.0309289	0.0285535	0.0512085	0.0539508	0.0640286	0.0520492	0.0793509	0.00922005	-0.0245797	-0.00471974	0.000402749	-0.0252321	0.0580301	0.140622	0.159823	0.16401	0.168622	0.15261	0.141401	0.137856	0.126333	0.134727	0.12269
GGCAATTTCCGCTGTT-1	0.0279918	-0.00297133	0.0113784	-0.00109616	0.0211056	0.0243534	0.0455588	0.0463224	0.0577201	-0.001579	-0.00655088	0.0180056	0.0262115	-0.0148071	0.0392187	0.0104518	0.036803	0.0418009	0.0625038	0.062977	0.0748487	0.0227368	0.0372753	0.0529473	0.0511352	0.00178741	0.016253	0.00912654	0.0305186	0.0302054	0.0431367	0.0503162	0.0696908	0.00370795	-0.0237465	0.00233192	0.0156894	-0.0191359	0.0378467	0.0817453	0.0978152	0.0969987	0.105245	0.102678	0.10426	0.0877668	0.097549	0.111256	0.103524
GGCAATTTCTTAGAGC-1	0.0415778	0.0160983	0.0242743	0.0697972	0.0753641	0.0721271	0.0651798	0.0230285	0.0201185	0.0367494	0.0539191	0.0679677	0.0759368	0.0811076	0.0331376	0.0749795	0.0807558	0.080217	0.0688612	0.0293673	0.0290146	0.0261433	0.0678816	0.0867814	0.0872286	0.0714532	0.00312746	0.0445762	0.0397583	0.0297007	0.0206336	-0.0202575	-0.0180288	-0.0181015	-0.0221651	0.00739126	0.0351669	0.037756	0.144855	0.121349	0.119396	0.112142	0.101484	0.0651834	0.0556583	0.0829597	0.0938735	0.110569	0.109137
GGCGTGTTCTATCGCC-1	0.101298	0.0581609	0.102545	0.116743	0.133146	0.133447	0.149796	0.136101	0.134201	0.0820882	0.108209	0.118231	0.0948653	0.0991897	0.10219	0.111547	0.12395	0.121564	0.130237	0.111611	0.104691	0.0475315	0.0896048	0.103446	0.0859322	0.080144	0.0994603	0.123708	0.135257	0.131207	0.135883	0.111588	0.126823	0.0663534	0.0708552	0.0902332	0.0756552	0.0851379	0.123692	0.117222	0.121386	0.115856	0.11935	0.0987435	0.0915322	0.052082	0.0829894	0.108522	0.0858801
GGCTCGATCGTCGTTC-1	0.0982855	0.0502819	0.0230665	0.0455152	0.0652342	0.0729414	0.0815733	0.0878253	0.121249	0.0746694	0.0728711	0.0944704	0.0981866	0.0660387	0.0501521	0.0624497	0.0870001	0.0949467	0.104787	0.105771	0.136121	0.105398	0.119505	0.129916	0.130908	0.0967219	-0.00187333	0.0241237	0.0403761	0.0431307	0.0422634	0.0504329	0.102478	0.0416623	0.022275	0.0483706	0.0595538	0.0235775	0.134706	0.149062	0.162048	0.164924	0.164069	0.16289	0.172612	0.172842	0.176877	0.187134	0.177684
GGGAATGGTGCTTCTC-1	0.0736398	0.0407187	0.0421264	0.0483597	0.0724377	0.0712842	0.0884367	0.0819004	0.0817314	0.0175901	0.00818956	0.0196505	0.0310987	0.00611413	0.0762431	0.0669818	0.0950092	0.0987815	0.114586	0.100233	0.0931912	0.0368088	0.0464857	0.0477093	0.0535063	0.0240645	0.0450335	0.0566622	0.0765353	0.0724406	0.0799376	0.0774275	0.0900831	0.0228016	-0.0047747	0.00548834	0.0187357	0.00201646	0.0637906	0.154102	0.167897	0.169778	0.171015	0.158122	0.132452	0.130426	0.124421	0.127142	0.118654
GGGACCTAGGAGCGTT-1	0.0769863	0.0480526	0.048725	0.0519267	0.0733293	0.0756238	0.0947243	0.0861657	0.0933155	0.0405887	0.0246886	0.0453766	0.0602577	0.028841	0.0463864	0.0446647	0.0721776	0.0775136	0.096644	0.0806503	0.091859	0.0402951	0.0478702	0.0625696	0.0713692	0.0269136	0.0569621	0.0623936	0.0860371	0.0836224	0.0928155	0.0859989	0.101522	0.0435739	0.00640017	0.0310222	0.0523513	0.0247719	0.0859752	0.153022	0.170586	0.171793	0.174902	0.161976	0.144935	0.142765	0.138057	0.14809	0.142378
GGGACCTTCATGTGGT-1	0.0450483	0.0169517	0.0229348	0.0277821	0.053369	0.0581378	0.0776981	0.0731984	0.0834976	0.0225156	0.0135697	0.0311006	0.0418502	0.00518849	0.04221	0.0332813	0.0616991	0.0685527	0.086771	0.0805724	0.0929421	0.041826	0.047581	0.0587124	0.0608764	0.0161828	0.0295684	0.0370353	0.0586561	0.0592949	0.0710179	0.0730574	0.0927581	0.0260391	-0.00294438	0.0166877	0.0265195	-0.00195583	0.0599868	0.133285	0.148566	0.152756	0.157689	0.149225	0.133109	0.134154	0.126698	0.137222	0.129631
GGGAGATCACTTAACG-1	0.0547227	0.00764388	0.0858842	0.0809263	0.103035	0.102635	0.11868	0.121249	0.116797	0.074188	0.0826184	0.0855238	0.0879797	0.0671616	0.0901591	0.0727099	0.0994368	0.0990063	0.108527	0.114352	0.10713	0.0629081	0.0889892	0.0875397	0.082589	0.0595041	0.0403358	0.0458526	0.0693468	0.0702365	0.0906909	0.0963898	0.0992279	0.0211324	0.0111174	0.0271123	0.0350812	0.0155251	0.0527282	0.0505443	0.0720217	0.0701269	0.0831731	0.0867218	0.0654076	0.0119767	0.0290108	0.0450413	0.0575584
GGGATGACAAACCTAC-1	0.0475756	0.0173139	0.0272827	0.0166324	0.0411109	0.043486	0.0673138	0.0558604	0.0640809	0.00202561	-0.0134513	0.00426357	0.0242062	-0.0184112	0.0492935	0.029646	0.0629776	0.0698764	0.0961679	0.0798683	0.086999	0.036365	0.0458421	0.0527198	0.0597259	0.000458479	0.0135541	0.0135463	0.0384661	0.0349843	0.0530844	0.0458287	0.0616022	-0.00957447	-0.0425127	-0.0222473	0.0017711	-0.0379419	0.0658201	0.146289	0.162757	0.16116	0.169683	0.160465	0.149981	0.150928	0.144635	0.150662	0.144143
GGTGAAGCAAGCTGTT-1	0.0657803	0.006705	0.0646564	0.0709434	0.0901025	0.0897454	0.107231	0.0889909	0.104006	0.0542252	0.0624813	0.0717677	0.0686477	0.0286867	0.0978728	0.0932893	0.112478	0.112167	0.123234	0.110987	0.122747	0.0705448	0.101964	0.103992	0.0938836	0.048433	0.0411907	0.0503362	0.0682882	0.0642221	0.0799826	0.0630661	0.093157	0.0143477	0.0108061	0.0286784	0.0322058	-0.00511294	0.098307	0.116933	0.130263	0.130717	0.138121	0.116635	0.121368	0.0929885	0.102725	0.114145	0.107339
GGTGAAGCATCTCGCT-1	0.110671	0.040392	0.0674243	0.0786772	0.105956	0.111674	0.124416	0.109233	0.13737	0.0976283	0.0893925	0.106826	0.101033	0.0711611	0.105039	0.101588	0.126113	0.130262	0.136374	0.126361	0.151371	0.113803	0.130244	0.14331	0.126005	0.0955038	0.0445857	0.0631375	0.0876214	0.0890067	0.0984519	0.0840663	0.127973	0.0579735	0.0430278	0.0755034	0.0728543	0.0448869	0.137502	0.126557	0.144134	0.144511	0.147866	0.129262	0.140021	0.120937	0.123731	0.147816	0.133604
GGTGTTAAGAATCTCC-1	0.0992029	0.0590413	0.0468245	0.0805933	0.0918384	0.0941756	0.105296	0.114273	0.136685	0.113326	0.110084	0.120568	0.111271	0.104977	0.0584164	0.0862771	0.100275	0.104161	0.114158	0.121396	0.143237	0.117618	0.139919	0.142796	0.131099	0.110498	0.0193038	0.0631745	0.0729399	0.0745572	0.0793254	0.0877932	0.12461	0.0886244	0.0689902	0.0888933	0.0828083	0.0810822	0.164821	0.107764	0.117327	0.117504	0.124167	0.124687	0.136749	0.131996	0.139887	0.154616	0.138658
GGTGTTAGTTACGCGC-1	0.0936266	0.0234516	0.0494957	0.0415755	0.0784736	0.084034	0.10853	0.101092	0.132941	0.0480457	0.0487797	0.0659848	0.0796185	0.0220392	0.100082	0.0778216	0.114015	0.122076	0.147076	0.135673	0.162977	0.102311	0.118317	0.122144	0.125915	0.066817	0.00333382	0.00647559	0.0400878	0.0408483	0.0598602	0.0457497	0.105956	-0.00451504	-0.0211182	2.56635e-06	0.0220528	-0.0371182	0.143662	0.187723	0.216414	0.223693	0.232534	0.23117	0.231097	0.207172	0.208486	0.215056	0.204492
GTAACGTAGAACAATC-1	0.0957245	0.0491008	0.0259434	0.052628	0.081462	0.0842228	0.100768	0.0966756	0.130598	0.074109	0.0677878	0.0913276	0.0947119	0.0637673	0.0738626	0.0835308	0.114714	0.120448	0.137922	0.130646	0.163026	0.123791	0.135951	0.147206	0.137162	0.110847	0.000148881	0.0291473	0.0537396	0.0535262	0.0618904	0.0624216	0.117304	0.0419702	0.0205571	0.0469243	0.0565725	0.0240403	0.13542	0.154516	0.174791	0.177014	0.181526	0.17845	0.184166	0.183102	0.183901	0.194772	0.179505
GTAACGTAGAGACTTA-1	0.092236	0.0315164	0.077142	0.0823055	0.101297	0.10105	0.115023	0.100337	0.119848	0.0687906	0.0842591	0.0960897	0.0991668	0.0523306	0.0906026	0.0893076	0.108523	0.105719	0.113128	0.0910305	0.11446	0.0581713	0.0856657	0.095945	0.0965296	0.0467171	0.0511109	0.0645518	0.082741	0.0779256	0.0884143	0.0663094	0.106399	0.0247532	0.027713	0.0573186	0.0654892	0.0142059	0.110113	0.11346	0.126086	0.119145	0.124543	0.10108	0.107927	0.0739156	0.0871058	0.108004	0.110826
GTAACTGAGACGCACA-1	0.0826283	0.0367816	0.0217923	0.0273431	0.0514147	0.0555986	0.0708198	0.0801749	0.103613	0.0466972	0.0458798	0.0736341	0.079035	0.0413605	0.045875	0.0353362	0.0625868	0.0697643	0.0836389	0.0951259	0.116664	0.0698063	0.0857332	0.102495	0.0991384	0.0572811	0.0168231	0.0253399	0.0488476	0.0491406	0.0560762	0.0643909	0.0994867	0.0310389	0.00379377	0.0335534	0.0496501	0.0177368	0.0819402	0.101924	0.119542	0.122816	0.128375	0.130164	0.129183	0.113145	0.120162	0.137936	0.133889
GTAGTCATCGAATGGG-1	0.0919116	0.0601123	0.124012	0.12582	0.139781	0.13885	0.141789	0.123089	0.107867	0.0903692	0.108822	0.1074	0.100551	0.0900479	0.113262	0.10853	0.124209	0.117904	0.112797	0.0899255	0.0703805	0.0253494	0.0699025	0.0722357	0.0732848	0.0561456	0.110926	0.123475	0.136538	0.129228	0.124478	0.101132	0.0999464	0.0537377	0.0549227	0.0689374	0.0672206	0.0645982	0.0981764	0.115795	0.124761	0.117027	0.112909	0.0819583	0.0566168	0.029068	0.0568194	0.0694976	0.072353
GTCAAGTGTCAGAATA-1	0.0778178	0.04424	0.0218955	0.024942	0.0510162	0.0537123	0.0711653	0.0734958	0.0952805	0.0294951	0.0146902	0.0410609	0.0557173	0.0130006	0.045403	0.0381655	0.0698557	0.0759238	0.0943429	0.0937767	0.119602	0.0610905	0.0688564	0.0864001	0.0890863	0.0356118	0.016011	0.0265855	0.0526643	0.0510345	0.059862	0.0669541	0.10054	0.0287973	-0.00538405	0.0207731	0.041185	-0.000848235	0.0783086	0.148779	0.165691	0.166915	0.168365	0.172578	0.169202	0.164095	0.158375	0.167582	0.158134
GTCATTTTCCAGATCA-1	0.0519424	0.00656028	0.0589423	0.0608378	0.0767782	0.0760501	0.0846676	0.0750729	0.0807862	0.0430605	0.0538488	0.0664851	0.0619347	0.0294225	0.0727474	0.0662639	0.0818106	0.0778626	0.0803824	0.0697635	0.0777437	0.0372283	0.0652024	0.077981	0.077331	0.0272632	0.0412085	0.0542427	0.0693747	0.0625678	0.0658557	0.0565302	0.0798279	0.0190404	0.00937235	0.0343493	0.0411182	0.00762823	0.0721902	0.090001	0.0986909	0.090344	0.0907528	0.0733791	0.0771476	0.0562882	0.0694947	0.0898733	0.0876579
GTCGGGTAGTAGGCCA-1	0.0650309	0.0404495	0.0553643	0.045329	0.0713722	0.0716804	0.0902356	0.0809193	0.0862912	0.0257596	0.0112249	0.0293311	0.0431392	0.00859843	0.0718022	0.0505487	0.0800665	0.0843611	0.10075	0.0830544	0.0853439	0.0276831	0.0313072	0.0389992	0.0526625	0.00867398	0.0565169	0.0548636	0.0795516	0.0750568	0.0840632	0.0759338	0.0892838	0.0206279	-0.0151436	0.000166057	0.019306	-0.0089572	0.0587177	0.166307	0.182171	0.18224	0.18089	0.16523	0.138647	0.140258	0.133836	0.137754	0.131541
GTCGTAAGTCCTCCAT-1	0.0383345	0.00167846	0.00303635	-0.00047195	0.0243841	0.0307272	0.0476614	0.0525416	0.073832	0.0029331	0.0126444	0.0332326	0.0428081	-0.0113325	0.0463478	0.0264678	0.053073	0.0596714	0.0739533	0.0788772	0.0961882	0.0446725	0.06191	0.075401	0.0760033	0.018278	0.00846534	0.00673547	0.0290751	0.029673	0.0385864	0.0443156	0.0792661	0.00148239	-0.0147506	0.0120883	0.0270696	-0.0252312	0.0500912	0.0998968	0.11575	0.116156	0.118015	0.113357	0.115429	0.100697	0.109545	0.125122	0.119626
GTGAAGGAGAAACCGC-1	0.0486584	0.00920546	0.0571436	0.0619027	0.0812309	0.0804257	0.0937603	0.0850169	0.0802537	0.0386304	0.0406242	0.0467716	0.0439019	0.0208624	0.0804457	0.0741245	0.0932047	0.091776	0.0982226	0.0857292	0.0790365	0.033973	0.0557649	0.0601197	0.0512758	0.0211148	0.0540072	0.0666138	0.0864054	0.0822573	0.0880456	0.0781628	0.0824215	0.0158316	-0.00158986	0.0171504	0.0165938	8.04943e-05	0.0472498	0.081402	0.0969544	0.0924897	0.094494	0.0749314	0.0630372	0.036294	0.0406635	0.0553116	0.0521014
GTGAAGGGTACTTCTT-1	0.0463936	0.00359341	0.0550633	0.0566295	0.0735242	0.0738157	0.084895	0.071942	0.0802251	0.0463678	0.0578517	0.0653586	0.0590541	0.0306013	0.0527268	0.0467982	0.0619741	0.0608788	0.0673835	0.0493523	0.0645794	0.0192985	0.0498262	0.0611329	0.0573175	0.0118434	0.0425048	0.0520614	0.0668029	0.0617601	0.066845	0.0557213	0.0796031	0.0176388	0.0178857	0.0385593	0.0372749	0.0130286	0.0750706	0.0879583	0.0968713	0.0915996	0.0929651	0.074258	0.0754125	0.0575799	0.0737709	0.0923938	0.0805973
GTGCGGTGTCTGCAAT-1	0.0366647	0.00399396	0.052705	0.0475241	0.0656915	0.0648832	0.0761595	0.0672538	0.0608891	0.0272786	0.039431	0.0485378	0.052893	0.0258838	0.0689792	0.0525847	0.0692088	0.0661278	0.0706192	0.0631523	0.0560681	0.0186861	0.0516598	0.059649	0.0609268	0.0225436	0.0501726	0.0502916	0.0673279	0.0660032	0.0713182	0.0592054	0.0628234	0.00713414	0.00206104	0.0203196	0.0286787	0.00533459	0.0393243	0.0664049	0.0782784	0.0733304	0.0767322	0.0609015	0.0461824	0.0208791	0.038351	0.0565085	0.0610218
GTGCGGTTCACCACCT-1	0.0837442	0.0404107	0.0816709	0.0928492	0.105181	0.105696	0.112399	0.094707	0.111104	0.0866116	0.0932145	0.10293	0.0994449	0.0839802	0.0857679	0.0870437	0.0983562	0.0990541	0.100838	0.0785636	0.0945506	0.0590434	0.092624	0.102193	0.0998221	0.0721054	0.0688386	0.0792108	0.09208	0.091434	0.0919466	0.074559	0.105707	0.0621764	0.0562093	0.074357	0.0765262	0.0620628	0.119658	0.104673	0.114407	0.110254	0.112222	0.0892565	0.0935823	0.0702253	0.0821603	0.100776	0.104149
GTGGGTCCAATCGAAA-1	0.047167	0.0111706	0.0272259	0.0274022	0.0469575	0.0461875	0.0656717	0.0653258	0.0681973	0.0164867	0.011205	0.0328961	0.0439904	0.00113342	0.0585947	0.0473561	0.0685924	0.068201	0.0863533	0.0862081	0.0872527	0.0484049	0.0578185	0.0681588	0.0680616	0.0211728	0.0284681	0.0336825	0.0512245	0.0467443	0.0581084	0.0607519	0.0784616	0.0171936	-0.0105045	0.0107324	0.0226935	-0.0098105	0.0477549	0.101194	0.117102	0.115634	0.120562	0.116893	0.105362	0.0945794	0.0958469	0.108359	0.105318
GTTAAGCAGACCCACC-1	0.102222	0.0328351	0.0543637	0.0688434	0.0937622	0.101538	0.119445	0.114242	0.154277	0.109152	0.102141	0.115919	0.117173	0.0818339	0.078235	0.0767327	0.105021	0.110917	0.128703	0.125725	0.168793	0.129753	0.144913	0.146943	0.134828	0.0995615	0.00289522	0.0228937	0.0444314	0.0467498	0.0595186	0.0531891	0.121004	0.0397087	0.0250877	0.0432323	0.0569624	0.0105663	0.147446	0.139549	0.158752	0.163194	0.171534	0.16912	0.182244	0.169433	0.168093	0.175561	0.168289
GTTAAGCGTGTGCGTC-1	0.02161	-0.0126082	0.0396542	0.0319695	0.0499964	0.0542278	0.0696302	0.0649556	0.060448	0.0131913	0.0149993	0.0281033	0.0342999	-0.000659501	0.0556759	0.0379595	0.0583667	0.0606107	0.0729695	0.0680347	0.0660691	0.0234729	0.0437128	0.0521621	0.0529399	0.00496123	0.0309566	0.0289081	0.0461528	0.0459034	0.0571236	0.0556894	0.0641335	-0.00184386	-0.0207716	-0.00235661	0.0107213	-0.024471	0.0304466	0.0690264	0.0810098	0.0799868	0.0855191	0.0753488	0.0650475	0.0457492	0.0510322	0.0637493	0.0665396
GTTCATTAGTGTTTGC-1	0.0554686	0.0138685	0.0371493	0.0301016	0.0574958	0.0588416	0.0746316	0.074107	0.0828768	0.0140872	0.00879645	0.0300515	0.0385839	0.00375584	0.0489305	0.0302526	0.0592997	0.064333	0.0753142	0.0732372	0.0894543	0.0174497	0.0289691	0.0488136	0.0561715	0.00233469	0.0518021	0.0454398	0.0731179	0.0697136	0.0804613	0.0810436	0.0950288	0.0283059	-0.000206304	0.0217403	0.0363144	0.0100584	0.0513925	0.113538	0.132335	0.132613	0.135362	0.133422	0.130348	0.102539	0.101826	0.12256	0.117833
GTTCATTGTAATCACC-1	0.0522479	0.00544721	0.0264576	0.0174588	0.0463482	0.0524424	0.0739271	0.0634186	0.0838208	0.00865183	-0.00246339	0.0189774	0.0327195	-0.00861872	0.0580068	0.0342494	0.0633246	0.071422	0.0937548	0.0808367	0.101998	0.0372017	0.0408775	0.0518361	0.0585849	0.012537	0.0281544	0.0157277	0.0420477	0.043516	0.0596897	0.0501885	0.0843575	-0.000500788	-0.0333937	-0.0117767	0.0120918	-0.0273072	0.0916963	0.167729	0.187398	0.191527	0.19351	0.188776	0.176415	0.170314	0.161027	0.167507	0.15924
GTTCTCGCAGCCACCA-1	0.0410632	0.00752328	0.0468992	0.0503765	0.0681711	0.0687321	0.080533	0.0753289	0.0718906	0.0340001	0.0406137	0.0416706	0.0368931	0.0268061	0.0642221	0.0598308	0.0800143	0.0797162	0.085763	0.0765803	0.0697793	0.0276753	0.0562526	0.0568372	0.0470011	0.0270795	0.0447855	0.0536112	0.0689547	0.0648717	0.0697347	0.0646841	0.0736123	0.0248235	0.0121866	0.0207343	0.017269	0.0121341	0.0695303	0.0770253	0.0925441	0.0893742	0.0910331	0.0790904	0.0698782	0.0387476	0.0576342	0.0712781	0.0623396
GTTCTCGTCTTAGAGC-1	0.0578719	0.0372988	0.0172456	0.0276917	0.0517841	0.0510397	0.0737343	0.0863225	0.0852592	0.0192176	0.0334721	0.0668611	0.0800834	0.0430257	-0.00586555	0.00101992	0.026128	0.0285703	0.0508325	0.0530032	0.0610843	-0.00487699	0.0265641	0.0611045	0.0823074	0.0195281	0.0436559	0.0561101	0.075343	0.0729987	0.083821	0.0990773	0.105271	0.0552325	0.0340209	0.0639985	0.0804273	0.0587533	0.0638086	0.0725249	0.0866248	0.0833309	0.0913377	0.0916021	0.0832498	0.048836	0.0727743	0.106797	0.117134
TAAGAGACAATGGAAT-1	0.0576754	0.0158147	0.02108	0.0376014	0.0517859	0.0559653	0.0710858	0.0751266	0.0926623	0.0427797	0.0498685	0.0623066	0.0600901	0.0334963	0.0511144	0.0578182	0.0738705	0.0763175	0.0883598	0.0902051	0.107288	0.0619586	0.0903748	0.0976105	0.0874978	0.0468686	0.0100957	0.0364662	0.0470112	0.0468216	0.0531637	0.0522827	0.0874694	0.0207721	0.00986948	0.0349119	0.0388285	0.00723792	0.0896208	0.0969893	0.104882	0.104648	0.10791	0.105748	0.108368	0.0889018	0.0989956	0.111427	0.107209
TAAGCGTAGCAATCTC-1	0.0604224	0.0199744	0.0501798	0.0640163	0.0802296	0.0820872	0.0950121	0.085316	0.0749206	0.0364391	0.0400944	0.0511384	0.0519681	0.0266294	0.0627992	0.0652824	0.0840499	0.0846124	0.092738	0.0853959	0.075691	0.0342845	0.0563981	0.0656183	0.0651364	0.0300106	0.0577456	0.0728411	0.0901173	0.087288	0.0933373	0.0879033	0.0827847	0.0329586	0.0117808	0.0280061	0.0338693	0.0164855	0.0493023	0.0850363	0.0953409	0.0914685	0.0950117	0.0774569	0.0660487	0.0470499	0.0530823	0.0729663	0.0716951
TAAGCGTGTTGGGACA-1	0.117808	0.0630609	0.0673582	0.0863962	0.106712	0.105839	0.123597	0.126924	0.134704	0.0955629	0.0826871	0.0883591	0.0792263	0.0771157	0.0954625	0.101531	0.122235	0.119873	0.132593	0.134058	0.137831	0.0915181	0.112932	0.11449	0.0970314	0.0851155	0.0443097	0.0745748	0.0966134	0.0897017	0.103095	0.1045	0.129343	0.0620954	0.0389937	0.0581165	0.0516746	0.0442729	0.124353	0.12139	0.139406	0.132408	0.139467	0.136203	0.127001	0.100909	0.099979	0.108258	0.102839
TACGGATTCACAATGC-1	0.0381495	-0.00125455	0.0440536	0.05127	0.0683449	0.066289	0.0811132	0.0749084	0.0872558	0.0314338	0.0412889	0.0576385	0.0703062	0.0189656	0.0646864	0.0615497	0.0801277	0.0752844	0.0842224	0.0797442	0.0942433	0.0343695	0.0655833	0.0840254	0.086308	0.0254314	0.032474	0.0423989	0.057724	0.0514399	0.0592552	0.0565881	0.0844455	0.0100069	-0.00242917	0.0248497	0.0368996	-0.0060724	0.0758963	0.0956673	0.10741	0.102779	0.107364	0.0909896	0.0918945	0.05905	0.0722525	0.095882	0.0989158
TACGGTAAGGAACTGC-1	0.0440875	0.01563	0.0546018	0.0531267	0.0759205	0.0727683	0.0863816	0.0741689	0.0801324	0.0340238	0.0364492	0.052709	0.0581617	0.0206949	0.0517639	0.0385449	0.064871	0.0604968	0.0733776	0.061101	0.06633	0.0161171	0.0374728	0.0567089	0.0581628	0.00878589	0.0611566	0.0631372	0.0836241	0.0776877	0.0825252	0.0702751	0.0820184	0.0254624	0.00453981	0.0279904	0.0379094	0.00529322	0.0535637	0.0964394	0.110953	0.10423	0.106986	0.0949147	0.0815933	0.0623131	0.0695041	0.0867608	0.0909574
TACTTACGTAGGGTAC-1	0.0996173	0.0445296	0.077145	0.0945266	0.115054	0.115432	0.131143	0.126325	0.135706	0.0844737	0.0917078	0.0997004	0.0896138	0.066111	0.101888	0.106095	0.125593	0.125491	0.134157	0.12495	0.132266	0.0773393	0.11702	0.119954	0.107056	0.0677733	0.0459933	0.0756406	0.0925766	0.0884767	0.0994567	0.0857688	0.117684	0.034542	0.0350361	0.0534741	0.0495273	0.028773	0.122335	0.128663	0.142106	0.143417	0.149596	0.142268	0.127879	0.0978127	0.113237	0.130444	0.113421
TAGACCATCTGGCGAC-1	0.0481036	-0.000979241	0.0502582	0.0477927	0.0665865	0.0650015	0.0783572	0.0755992	0.0870195	0.0334564	0.0489236	0.054863	0.0527199	0.0120276	0.0702664	0.0560685	0.0733419	0.0729499	0.0798212	0.0720433	0.0859484	0.0350348	0.0678824	0.0705654	0.0616108	0.0122253	0.0358032	0.0407018	0.0578917	0.0514436	0.0583894	0.0557886	0.0843634	0.010498	0.00722187	0.0256544	0.0229915	-0.0126565	0.0801878	0.0935662	0.107733	0.108608	0.113109	0.103558	0.0997431	0.0773186	0.0885703	0.0989673	0.092775
TAGTTGGAGAATTCCC-1	0.0614562	0.0106789	0.0574873	0.0556246	0.0720799	0.070564	0.0843562	0.0747252	0.0859327	0.0366832	0.0566493	0.0702886	0.0691019	0.0313834	0.0796952	0.0668772	0.0841678	0.0808429	0.0912615	0.0774018	0.0881854	0.036453	0.0732942	0.0848205	0.0823488	0.0330142	0.046859	0.0522616	0.0678769	0.0615088	0.0694431	0.0565625	0.0834858	0.0108059	0.0123455	0.0392823	0.0479719	0.00680788	0.0730489	0.0937339	0.106779	0.102181	0.105594	0.0833919	0.0849672	0.0542211	0.0786306	0.0963943	0.0932557
TAGTTGGCAACGATCT-1	0.0541532	0.013557	0.0368619	0.0306806	0.0611009	0.0597227	0.080273	0.084634	0.0896601	0.0181595	0.0111945	0.042017	0.0573522	0.00920497	0.0656016	0.0481451	0.0785817	0.0795369	0.0983109	0.103869	0.107197	0.0488022	0.0583035	0.0779377	0.0832987	0.0330624	0.0344494	0.0319192	0.0599562	0.054789	0.0656152	0.0735559	0.0949714	0.0126529	-0.0152174	0.0201693	0.0371452	-0.0080298	0.0578507	0.118832	0.138876	0.137857	0.141724	0.140365	0.131612	0.1124	0.112973	0.130688	0.129194
TATGCCCAGGTAGCCA-1	0.143547	0.0480947	0.0610865	0.11778	0.130664	0.139732	0.150176	0.114622	0.141311	0.108858	0.139396	0.159783	0.133045	0.138316	0.106116	0.154949	0.167322	0.176405	0.186319	0.149498	0.180081	0.152603	0.202534	0.210853	0.172768	0.168868	0.00779052	0.0721106	0.0837482	0.0864498	0.0979154	0.0543621	0.102691	0.0405888	0.0534323	0.10175	0.0838287	0.0824645	0.270636	0.177066	0.189709	0.200378	0.207867	0.185472	0.1877	0.16509	0.182549	0.20971	0.177158
TATGCCCCACCATCCT-1	0.0766274	0.0161745	0.0484216	0.0567463	0.0751804	0.0767251	0.0899358	0.0800928	0.100997	0.0608887	0.0692883	0.0830587	0.08347	0.0429976	0.0743386	0.068936	0.0865309	0.0871587	0.0959328	0.0870189	0.111256	0.0695714	0.0974466	0.107184	0.100212	0.053607	0.0219433	0.0396385	0.056744	0.0529395	0.0615574	0.0468841	0.0891251	0.0200167	0.0158307	0.0402974	0.0446573	0.00736049	0.104984	0.110011	0.122795	0.121427	0.123797	0.112306	0.118895	0.104487	0.113934	0.129236	0.123385
TATGCCCGTGGTCCGT-1	0.0623361	0.0148043	0.0407453	0.0322805	0.0603005	0.0625014	0.0806648	0.0774909	0.110382	0.0415419	0.04209	0.071108	0.0886433	0.0185269	0.0766826	0.0545584	0.087906	0.0899831	0.107458	0.102494	0.137029	0.0789571	0.0937447	0.113126	0.118186	0.0482078	0.000919259	0.00292085	0.0296398	0.0274653	0.0411944	0.0323879	0.0906853	-0.00830072	-0.0196413	0.0178805	0.0465361	-0.0325957	0.101688	0.138551	0.158721	0.158639	0.164984	0.155595	0.168801	0.154507	0.15554	0.174297	0.172859
TATGCCCTCATTGCGA-1	0.0947203	0.0387895	0.071209	0.0811167	0.0991533	0.101796	0.121568	0.111365	0.135191	0.0791269	0.0903021	0.0857749	0.077126	0.0471794	0.0970588	0.094019	0.112624	0.11215	0.12525	0.115811	0.132109	0.0754193	0.108903	0.100925	0.0901974	0.0483691	0.03916	0.0576152	0.0748575	0.0725221	0.0881859	0.0680107	0.117928	0.0277564	0.0254308	0.0368219	0.0350384	0.00405316	0.124806	0.140132	0.153505	0.15353	0.160124	0.154787	0.153477	0.121699	0.139636	0.142799	0.125147
TATTACCCAGTGAGTG-1	0.110276	0.0504982	0.0803508	0.0953896	0.11977	0.122883	0.141446	0.139113	0.175465	0.130661	0.117956	0.130697	0.139211	0.0995528	0.116017	0.116647	0.14611	0.148454	0.162613	0.166183	0.193843	0.148094	0.161646	0.168877	0.170498	0.118955	0.0282181	0.0442217	0.0657698	0.0653016	0.0768768	0.0692996	0.137688	0.0550564	0.0333891	0.0620678	0.0844596	0.0313882	0.164683	0.149566	0.165948	0.163292	0.170401	0.163658	0.183939	0.159383	0.163754	0.180035	0.182071
TCAACGATCATTATCC-1	0.0860293	0.0227552	0.0880322	0.0865021	0.105932	0.10995	0.121264	0.109926	0.139115	0.0820243	0.0999012	0.102595	0.104552	0.0709041	0.0989944	0.0955486	0.114678	0.11523	0.119767	0.102595	0.131505	0.0734007	0.11137	0.107703	0.115119	0.0663824	0.0354634	0.0475559	0.0645346	0.0648501	0.0758998	0.053299	0.104154	0.0116998	0.0254295	0.047672	0.061625	0.0106706	0.149119	0.133786	0.149564	0.148734	0.152836	0.137516	0.143969	0.100898	0.119549	0.131411	0.134395
TCAATCTAGATGGGTC-1	0.041083	-0.00136591	0.042569	0.0354345	0.0508654	0.050951	0.0608071	0.0497003	0.0607647	0.0141611	0.0364632	0.0462737	0.0447852	0.00107076	0.0535559	0.0374394	0.0521539	0.0496838	0.0527938	0.0400267	0.0562218	0.0103234	0.047315	0.0585053	0.0555143	-0.00317771	0.0391837	0.0380441	0.0505771	0.0451673	0.0493403	0.0458029	0.0683615	0.00677125	0.00120042	0.0216741	0.0292781	-0.0096115	0.0542036	0.0899203	0.0980137	0.0920576	0.0903364	0.0729644	0.0743856	0.0625427	0.0782431	0.0949185	0.0882947
TCACAAGAGAAGGTGA-1	0.0720145	0.0253649	0.0484656	0.066765	0.0826992	0.0849712	0.101759	0.0962052	0.11671	0.0728229	0.0834613	0.102366	0.0954888	0.0545722	0.0750811	0.0817508	0.0970202	0.0997425	0.111069	0.098535	0.112198	0.0758262	0.106784	0.115644	0.10555	0.0608987	0.0413435	0.0623373	0.0751093	0.0727049	0.0813863	0.0757752	0.115597	0.0466234	0.0408474	0.0685685	0.0694375	0.0295386	0.109584	0.117942	0.127079	0.126382	0.128734	0.113188	0.114203	0.104256	0.120809	0.139601	0.128209
TCAGATGTCTCAAGTG-1	0.0658511	0.0151999	0.0693659	0.0742264	0.091993	0.0919231	0.103355	0.0960796	0.0992974	0.0599377	0.0707475	0.0821225	0.0858433	0.0488651	0.0908157	0.0833364	0.101036	0.0991876	0.104801	0.0949948	0.0987728	0.0557968	0.088138	0.0996596	0.0988793	0.053671	0.0543324	0.0641367	0.0787812	0.0794768	0.0861039	0.0775469	0.0968651	0.0390733	0.0346644	0.0482447	0.0561267	0.0289398	0.0905382	0.0952374	0.105355	0.104027	0.107013	0.0939602	0.0929528	0.0629321	0.0797819	0.0954089	0.0937547
TCAGCAACAAGTTAAG-1	0.0749794	0.0403317	0.00754034	0.0149046	0.0416068	0.0437712	0.0623822	0.0678194	0.0896697	0.0254138	0.00388075	0.0304273	0.0467452	0.00654342	0.0277625	0.0243711	0.0542649	0.0580222	0.0787308	0.0843321	0.111243	0.0566699	0.0524083	0.0690788	0.0744029	0.0253316	0.00283231	0.0126256	0.0375278	0.0382157	0.051796	0.0598284	0.096674	0.0234103	-0.0181202	0.00477936	0.0229768	-0.0118887	0.0832905	0.154564	0.171757	0.171519	0.171248	0.18185	0.178761	0.18066	0.16604	0.175661	0.164452
TCAGGATCATCCCATC-1	0.0715756	0.0172104	0.0294717	0.038033	0.063497	0.0641168	0.080234	0.0734717	0.0961538	0.0379729	0.0488107	0.0689088	0.0750795	0.0321675	0.066545	0.0572262	0.0837199	0.0820649	0.094703	0.0875501	0.106226	0.0513941	0.0828662	0.0918637	0.0913041	0.0484529	0.00825192	0.0197709	0.0460241	0.040115	0.0487314	0.0412621	0.0836385	-0.00659339	-0.0143041	0.0201273	0.0318613	-0.0153077	0.0880359	0.103257	0.1256	0.1201	0.126763	0.118748	0.118421	0.0874182	0.0996166	0.118611	0.122294
TCATTACTCCGCGGTA-1	0.0611873	0.0409212	0.06714	0.086941	0.0997787	0.0964477	0.104106	0.0952415	0.0879228	0.0657369	0.067052	0.0748267	0.068287	0.0600202	0.065445	0.0780162	0.0919904	0.0856248	0.0884377	0.0774387	0.0690882	0.0398768	0.0652946	0.0752666	0.0688538	0.0425897	0.0704128	0.0916778	0.10282	0.096617	0.0956068	0.0817102	0.0847518	0.0494721	0.0293926	0.0443373	0.0486038	0.0435597	0.0650809	0.088262	0.0938588	0.0862173	0.0837101	0.0607134	0.0516689	0.0378824	0.049112	0.0682009	0.0672832
TCATTTGCACAGGTTT-1	0.0948613	0.0355311	0.0583547	0.0959888	0.106195	0.112146	0.116009	0.103479	0.127813	0.100403	0.122191	0.14161	0.128477	0.115289	0.0982447	0.12237	0.135986	0.142889	0.144647	0.130943	0.152732	0.121738	0.160888	0.178207	0.160527	0.14022	-0.000139275	0.0428282	0.0471754	0.0476059	0.0481646	0.0285861	0.0725819	0.0213603	0.0235352	0.0699583	0.0759284	0.0488068	0.180942	0.142876	0.147275	0.15007	0.149369	0.140494	0.153438	0.140652	0.16352	0.187409	0.167434
TCATTTGCAGCTCCGA-1	0.0552458	0.0193621	0.0121349	0.0180768	0.0422622	0.0482165	0.0693578	0.0523739	0.0753616	0.0103447	-0.00302483	0.0207083	0.0386363	-0.00568019	0.0416749	0.0329655	0.0597517	0.0674215	0.0915494	0.0764798	0.100188	0.0458602	0.0511506	0.0670343	0.0698727	0.0177991	0.0130783	0.0211251	0.0429082	0.0434313	0.055177	0.046685	0.0785463	0.00431112	-0.0305796	-0.00605657	0.0166677	-0.0245105	0.0741352	0.151734	0.168753	0.170479	0.17368	0.164906	0.159846	0.163411	0.155675	0.16495	0.155579
TCCACACTCTACTTAC-1	0.0543079	-0.00385056	0.0546068	0.0611643	0.0752798	0.0741226	0.0795526	0.05632	0.0670744	0.034139	0.0544135	0.0757128	0.0650978	0.0450594	0.0721491	0.0695072	0.0821084	0.078544	0.0781996	0.046706	0.0577952	0.0191003	0.0622204	0.0800371	0.0687363	0.0343802	0.0369463	0.0519593	0.060156	0.0566162	0.0561159	0.029297	0.0522742	9.65453e-05	0.00392587	0.0359898	0.0351298	0.0116372	0.102804	0.112023	0.117394	0.112174	0.108013	0.0761783	0.0757327	0.0664088	0.0872368	0.109375	0.0930968
TCGAGGCTCAACACCA-1	0.0674664	-0.00139246	0.0517137	0.0619373	0.0743355	0.0761768	0.0910201	0.0776207	0.100103	0.0527489	0.0642044	0.0895049	0.0881287	0.0550712	0.0992757	0.0967535	0.11018	0.112566	0.120543	0.105529	0.125932	0.0860543	0.11919	0.135685	0.123906	0.0870432	0.00816661	0.027846	0.0372356	0.0338374	0.044633	0.0288176	0.0771638	-0.0013051	-0.00314135	0.0420052	0.0485313	0.00566125	0.120825	0.115162	0.122858	0.122136	0.126193	0.106753	0.116437	0.096592	0.105241	0.133875	0.132695
TCGCGTTGTTGCCTCT-1	0.0861819	0.0345892	0.0635632	0.0736477	0.0961061	0.0948124	0.105584	0.0971049	0.11056	0.061836	0.07106	0.0848789	0.0848375	0.0487747	0.0922931	0.0901546	0.112167	0.110584	0.114071	0.107796	0.117879	0.0695169	0.0998726	0.111167	0.105706	0.0579281	0.0486781	0.0658809	0.0871119	0.0809552	0.0896986	0.0803949	0.109736	0.0410568	0.0315377	0.0561657	0.0630465	0.0252336	0.103529	0.125957	0.138541	0.135173	0.136944	0.130912	0.124228	0.107854	0.118437	0.133867	0.1253
TCGTACCCAGCAGTTT-1	0.0612913	0.0266815	0.0287118	0.0305079	0.0542539	0.0544016	0.0738187	0.0626037	0.0805206	0.0176287	-0.000839146	0.0229872	0.0450802	-0.00515613	0.0461046	0.0386445	0.0661305	0.0681544	0.0883487	0.0752219	0.0947296	0.0427786	0.0401779	0.0562676	0.0682636	0.00998889	0.0297518	0.0392542	0.060457	0.0564241	0.0685583	0.0580653	0.0810137	0.0119469	-0.0255908	-0.00322213	0.0265155	-0.0184432	0.06794	0.166533	0.180708	0.177942	0.17985	0.169992	0.159877	0.164549	0.153659	0.164463	0.158625
TCGTACCGTATTCGTG-1	0.074637	0.0431726	0.0871009	0.0888883	0.105302	0.100453	0.10609	0.0949547	0.0835136	0.0576178	0.0652839	0.0721492	0.0762685	0.0606398	0.0965368	0.0880321	0.10485	0.0982717	0.0968148	0.0761483	0.0675225	0.0339906	0.0632087	0.0705298	0.0726771	0.0461947	0.0838757	0.091094	0.107973	0.101465	0.10141	0.0866679	0.0861212	0.037561	0.0309113	0.0464173	0.0525758	0.0437467	0.0617955	0.0877285	0.0996718	0.0904349	0.0878482	0.0563605	0.0433324	0.0173446	0.0285291	0.0489913	0.0583271
TCGTAGACAAGTCTGT-1	0.0413423	-0.00503561	0.00417228	0.00538363	0.0318869	0.034997	0.0541019	0.0511748	0.0778966	0.00452028	0.00637802	0.0231477	0.0435618	-0.0132622	0.0392368	0.0246701	0.0537504	0.0570864	0.0776456	0.0734926	0.0982014	0.0431034	0.05509	0.0648561	0.0728181	0.00917416	0.00828097	0.00653187	0.0311623	0.0298851	0.0402981	0.0382421	0.0806434	0.000685384	-0.0243645	-0.00120983	0.0285865	-0.0297736	0.0651283	0.134435	0.151723	0.151348	0.15527	0.154062	0.156787	0.147495	0.150491	0.157906	0.153973
TCTCTAAGTTGATTGC-1	0.0345111	0.00416696	0.0497032	0.0364761	0.0520398	0.0491243	0.0614925	0.0521828	0.0493023	0.0197921	0.0220912	0.0370453	0.0499583	0.0187309	0.0644549	0.037889	0.0564437	0.0528335	0.0617293	0.0532942	0.0487443	0.018814	0.042484	0.0540447	0.0644442	0.0163012	0.049235	0.0411983	0.0550153	0.0505331	0.0546439	0.0505754	0.0540666	0.0100554	-0.0108368	0.012211	0.0338556	0.00349394	0.0382412	0.0855587	0.0956235	0.0888668	0.0888747	0.0765274	0.0591293	0.0539853	0.0630955	0.081926	0.0878451
TCTCTAATCCTCTAGC-1	0.0519225	0.00565142	0.013695	0.0061932	0.0323584	0.0356153	0.0545552	0.0382249	0.0553006	-0.00583498	-0.013107	0.00633263	0.0321058	-0.0323405	0.0443805	0.0216481	0.0516836	0.0574766	0.0788817	0.0594331	0.0794416	0.0329789	0.039884	0.051522	0.0654668	-0.00678841	0.0168908	0.0127092	0.0353922	0.0338164	0.0439702	0.0343819	0.0636213	-0.00018256	-0.0310473	-0.0110383	0.0150605	-0.0394053	0.0692414	0.151251	0.168744	0.170459	0.172959	0.161902	0.152531	0.158375	0.152382	0.163397	0.155818
TGAAAGAAGCGTCAAG-1	0.0860131	0.0286628	0.0418194	0.0431941	0.0718191	0.0775636	0.10061	0.0907143	0.131962	0.0573243	0.0439551	0.064389	0.0786445	0.0201396	0.0698601	0.0596929	0.0919933	0.0997032	0.126424	0.118071	0.156135	0.0924183	0.0951191	0.105355	0.107727	0.0467957	0.0151633	0.0229747	0.0516621	0.0524675	0.0716438	0.0673749	0.127276	0.0343988	0.00641108	0.0272965	0.0460844	-0.00742005	0.13986	0.183591	0.209795	0.215484	0.224022	0.226031	0.232699	0.215434	0.206205	0.213744	0.206404
TGACAACCAGCTCCGA-1	0.0872657	0.0391831	0.074916	0.0923643	0.110553	0.105995	0.118439	0.110261	0.106216	0.068959	0.0699647	0.0723294	0.0682668	0.0583369	0.0911491	0.0988498	0.118189	0.111647	0.117554	0.106238	0.102136	0.0551252	0.0781238	0.0803357	0.0737502	0.0546483	0.0610669	0.087388	0.105165	0.0965855	0.102583	0.0935832	0.104291	0.0429548	0.0288562	0.0394493	0.0362037	0.0298641	0.0902584	0.117141	0.130394	0.121296	0.123323	0.10354	0.0913335	0.0662314	0.0757233	0.0833518	0.0773146
TGACTAGCACGGTAGA-1	0.0854199	0.0422561	0.0803782	0.0774465	0.095074	0.0913816	0.10597	0.110094	0.113481	0.0626554	0.0547629	0.058004	0.0565382	0.0435964	0.0887079	0.0742769	0.0961993	0.0909651	0.102121	0.105622	0.109268	0.0537161	0.0677584	0.065509	0.0616801	0.0374058	0.0782788	0.0796098	0.0969565	0.091582	0.106749	0.109082	0.12295	0.0503057	0.0317086	0.0401886	0.042864	0.0298694	0.0730886	0.101088	0.115189	0.108296	0.116436	0.106486	0.0993301	0.0646001	0.0668393	0.0756922	0.0748914
TGACTAGCAGCTTCGG-1	0.0686309	0.0252318	0.0197101	0.0260905	0.0522812	0.0568702	0.0792112	0.0775489	0.0901798	0.0234831	0.00848837	0.0278745	0.0473664	-0.0022031	0.0464743	0.0416503	0.0706682	0.0771966	0.099125	0.0985794	0.11361	0.0583514	0.0638261	0.0707386	0.0807464	0.0225748	0.016847	0.0259732	0.051349	0.0506889	0.0677275	0.0663138	0.0977072	0.0206106	-0.0167354	0.00314341	0.0302119	-0.0159917	0.0767256	0.13267	0.15132	0.154883	0.162955	0.157571	0.151703	0.132956	0.130216	0.139754	0.138187
TGACTTTCATCTGGTA-1	0.0631933	-0.00596382	0.0572311	0.0673323	0.0802856	0.0810566	0.0914406	0.0626404	0.0777371	0.0350416	0.0586279	0.0792129	0.0699157	0.0588661	0.0758322	0.0789002	0.0916367	0.0902944	0.094716	0.0601252	0.0767768	0.0319676	0.0757326	0.0916603	0.0775848	0.0555445	0.0367899	0.058313	0.066598	0.0615821	0.0681352	0.0349488	0.0717014	0.00957196	0.0175665	0.0540535	0.0481089	0.0334615	0.111721	0.108499	0.114577	0.110091	0.111876	0.0801041	0.0912462	0.069955	0.0892163	0.11221	0.0952426
TGAGAGGGTTGTGGCC-1	0.0891745	0.0284806	0.0775928	0.0884045	0.102896	0.107139	0.1173	0.101586	0.122658	0.0809474	0.093274	0.101128	0.100317	0.0766696	0.11954	0.117719	0.136116	0.138153	0.141975	0.122456	0.133153	0.0965629	0.120713	0.124676	0.117427	0.0929908	0.0353667	0.0526747	0.0640555	0.0621547	0.0664085	0.0462049	0.0901543	0.015991	0.0129442	0.0389646	0.0501812	0.0196539	0.130272	0.151241	0.160171	0.157018	0.154891	0.133766	0.135447	0.122614	0.130972	0.147448	0.141829
TGAGCCGCAAGTAGTA-1	0.0804404	0.0402181	0.0838686	0.0905692	0.109848	0.103378	0.117135	0.114962	0.122256	0.0717336	0.0592271	0.0627156	0.0729257	0.0547055	0.0976627	0.0937846	0.116708	0.107033	0.116694	0.112166	0.11685	0.0657251	0.0743069	0.0741909	0.0770476	0.0521994	0.0585044	0.0750842	0.0957139	0.0885645	0.0994815	0.0992042	0.125081	0.0461894	0.0210152	0.0358984	0.0481221	0.0262178	0.0834865	0.121096	0.138938	0.132731	0.137446	0.127927	0.115503	0.0848863	0.0818104	0.0905271	0.094627
TGATTTCGTTGGGACA-1	0.0565493	0.0222328	0.0317122	0.0328245	0.0614172	0.0625061	0.0848804	0.0794433	0.0967902	0.0218533	0.0026212	0.0228176	0.0466962	-0.000976197	0.0578232	0.0480584	0.080852	0.0857818	0.109383	0.0998542	0.116826	0.0523831	0.0521855	0.0603297	0.0748767	0.0155447	0.025578	0.0304628	0.0579044	0.0538266	0.0700012	0.0676091	0.0966366	0.0117351	-0.0224394	-0.00379037	0.0280985	-0.0186309	0.0850414	0.16087	0.182439	0.183691	0.191125	0.184094	0.173906	0.16171	0.151584	0.158223	0.157936
TGCACCTCATTTCACT-1	0.102173	0.0366246	0.0871943	0.101511	0.118055	0.10485	0.113929	0.105349	0.11637	0.0973937	0.0898232	0.0927371	0.101145	0.0752297	0.0919821	0.101526	0.115472	0.0990379	0.0998621	0.088941	0.1018	0.0789426	0.0938324	0.0924091	0.099497	0.0647683	0.0427189	0.0638217	0.0789547	0.0663564	0.0735541	0.0649407	0.100705	0.0439322	0.037846	0.0611894	0.0750714	0.0256971	0.120396	0.134755	0.145772	0.127705	0.126942	0.113122	0.11261	0.103514	0.10504	0.117354	0.123945
TGCACCTTCTCTGAGA-1	0.111008	0.0796202	0.0422014	0.0594411	0.076869	0.0825246	0.106209	0.146544	0.160678	0.0703586	0.0895035	0.107829	0.103391	0.067771	0.0202621	0.0311858	0.0493626	0.0550269	0.073321	0.116954	0.144766	0.0487274	0.0871454	0.104252	0.100291	0.0376921	0.0889015	0.10008	0.120358	0.124212	0.142348	0.17488	0.194953	0.120187	0.115595	0.135707	0.137755	0.105218	0.074239	0.0493155	0.0578617	0.061616	0.0713994	0.0959363	0.113984	0.0310005	0.067066	0.0941352	0.0973408
TGCCCATTCTTAACCT-1	0.0607504	-0.0182523	0.0547057	0.0715987	0.087427	0.0867883	0.0999991	0.0672139	0.0910876	0.0456442	0.0702307	0.0898307	0.0756168	0.059658	0.0808303	0.0899466	0.104422	0.102384	0.112852	0.0710931	0.0932746	0.0453685	0.0914748	0.10528	0.0858197	0.0569722	0.0180519	0.0401375	0.0532457	0.0463979	0.0556751	0.0112827	0.0574668	-0.0201568	-0.00598778	0.0321586	0.0276564	0.00569645	0.145792	0.131431	0.143359	0.141186	0.144114	0.102049	0.107439	0.0910901	0.111133	0.132046	0.110567
TGCCCTATCGTAGATC-1	0.0734882	-0.000162941	0.052281	0.0605843	0.069562	0.0722591	0.0815657	0.0645606	0.0809413	0.048834	0.0682816	0.08346	0.0677782	0.0494709	0.0784339	0.075788	0.0857392	0.0873701	0.0931817	0.0692049	0.0867007	0.0513142	0.0938639	0.106023	0.0778582	0.057545	0.028535	0.0463626	0.0533343	0.0511539	0.0549592	0.0329987	0.0709403	0.007285	0.0103144	0.0413123	0.0301771	0.01172	0.123278	0.108082	0.114995	0.113372	0.114283	0.0909739	0.0944488	0.0856146	0.0988736	0.118505	0.095924
TGCGCAGGTTGCTCCT-1	0.0844249	0.0436108	0.0987675	0.0994838	0.110539	0.110708	0.117869	0.107902	0.113793	0.0803537	0.0947141	0.108176	0.107696	0.0820977	0.0979625	0.095103	0.110252	0.106983	0.10701	0.0878216	0.0875242	0.0411326	0.080032	0.0924166	0.0951169	0.0579336	0.0763314	0.0896112	0.103609	0.0974013	0.100103	0.0821332	0.108633	0.0416347	0.0434373	0.066921	0.0753486	0.0493114	0.114502	0.116428	0.124493	0.117811	0.115846	0.0882513	0.0890608	0.0571087	0.0797758	0.102912	0.101961
TGCGTGGCATGCATGT-1	0.0740623	0.0173122	0.0531563	0.0703733	0.083264	0.0800079	0.0907843	0.0783175	0.109854	0.0718668	0.0933625	0.103669	0.109568	0.0567901	0.0748258	0.0818692	0.0943426	0.0880821	0.0954774	0.0750363	0.101628	0.065388	0.102918	0.11076	0.118791	0.0561606	0.0219907	0.0461519	0.0551846	0.0492052	0.0549905	0.0391591	0.0936155	0.0230142	0.0340171	0.0596601	0.0768972	0.0172367	0.133644	0.11974	0.127439	0.121258	0.124688	0.109187	0.11825	0.100155	0.12125	0.142149	0.14112
TGCTGCTGTGCCTGCA-1	0.0685947	0.00857497	0.0520765	0.0609901	0.0810643	0.0877486	0.103206	0.0878215	0.121276	0.0620706	0.0677448	0.077556	0.0859794	0.0442074	0.0864994	0.0862662	0.108281	0.111192	0.123754	0.105556	0.134578	0.0775624	0.10782	0.112858	0.11334	0.0626388	0.00927344	0.0271313	0.0437443	0.0427234	0.0537697	0.0344231	0.0885562	-0.00157078	-0.0101586	0.0144195	0.0404759	-0.0074158	0.123344	0.121068	0.134879	0.134512	0.141283	0.122932	0.137956	0.109078	0.125175	0.140419	0.140107
TGGACGCAGTCAAGCG-1	0.11998	0.0990799	0.0499528	0.0752134	0.0925892	0.0821861	0.10478	0.0964372	0.102074	0.0370046	0.0343376	0.0560601	0.0772923	0.0435043	0.0721189	0.0916573	0.113041	0.102495	0.12442	0.111338	0.11086	0.0535331	0.0663989	0.0804483	0.0999446	0.0576016	0.0475709	0.0808088	0.0968192	0.0834426	0.0935247	0.0975939	0.116803	0.0483755	0.0233749	0.0446098	0.0679288	0.0387838	0.106259	0.17818	0.186426	0.173244	0.17906	0.159104	0.138358	0.131758	0.12746	0.141769	0.151867
TGGCGCACAACGATGG-1	0.0701387	0.0131443	0.023605	0.0299762	0.0606857	0.0670084	0.0880122	0.0812021	0.114064	0.0422633	0.0366751	0.0601242	0.0628913	0.0176377	0.0532934	0.0433545	0.0767984	0.0867016	0.111276	0.104776	0.13622	0.0776361	0.0904822	0.0990648	0.0922506	0.0422206	-0.00963426	-0.000513361	0.0251814	0.0263022	0.0414482	0.0408196	0.0974952	0.00551629	-0.0197215	0.00973337	0.0237722	-0.025781	0.121046	0.154597	0.174433	0.178516	0.184533	0.183337	0.187896	0.1822	0.175598	0.184762	0.169713
TGGCGCAGTGTCGCTG-1	0.0421027	-0.00336579	0.0470168	0.0414221	0.0613888	0.0621243	0.0683966	0.0705386	0.0746336	0.0338474	0.044634	0.0484076	0.0483221	0.0147112	0.0641715	0.0449414	0.0665466	0.0678886	0.0671975	0.0671176	0.0734312	0.0313111	0.0630312	0.067721	0.0617664	0.0154024	0.0380744	0.0387977	0.0574329	0.0534591	0.0548582	0.0556444	0.0786624	0.0188228	0.010727	0.0281581	0.034024	-0.000624955	0.0488572	0.0777086	0.089168	0.0868812	0.084976	0.0807609	0.0758303	0.0575351	0.0721797	0.08438	0.079277
TGGGAAGCAAACTGTC-1	0.0818167	0.0439769	0.0497132	0.0517424	0.0769664	0.0807235	0.0994716	0.0881354	0.0991112	0.0393322	0.0229078	0.0430884	0.0553201	0.0196428	0.0630001	0.0557337	0.0861144	0.0910725	0.108816	0.0954582	0.103014	0.0544352	0.0531293	0.064027	0.0668985	0.0296329	0.0453046	0.0536749	0.07851	0.077893	0.0875162	0.0803608	0.105305	0.0349349	-0.000178022	0.0216448	0.0362798	0.00320417	0.0864733	0.166136	0.181926	0.185842	0.18718	0.177406	0.157176	0.161823	0.153546	0.161103	0.148238
TGGGAAGCAATTCCTT-1	0.0803427	0.0204309	0.0708946	0.083028	0.103376	0.108246	0.120889	0.100677	0.116145	0.0761097	0.0802151	0.0898512	0.0846138	0.0580605	0.0915915	0.0916908	0.111967	0.117365	0.124308	0.0983234	0.113312	0.0690336	0.0943592	0.101403	0.0934519	0.0587063	0.0487382	0.0664152	0.0858915	0.0844673	0.0913195	0.0653375	0.104209	0.0277846	0.0225804	0.0442958	0.0467864	0.0189932	0.106053	0.116836	0.133665	0.132865	0.136262	0.109601	0.107907	0.0842356	0.0935729	0.112265	0.107687
TGGGAAGCACCAGTTA-1	0.0712928	0.0275415	0.0800759	0.0952182	0.109392	0.108594	0.11782	0.101848	0.106836	0.0745879	0.0787377	0.0901559	0.0969274	0.0561157	0.0839382	0.0906896	0.104868	0.102826	0.106421	0.0868221	0.0895758	0.0445614	0.0781417	0.0861509	0.0921028	0.0374851	0.0571384	0.0751635	0.0900758	0.0827659	0.0867767	0.0716888	0.0912038	0.0353004	0.0228217	0.0456285	0.0627871	0.02157	0.105567	0.124773	0.135728	0.130338	0.129784	0.110438	0.10351	0.0816012	0.0921384	0.10937	0.117208
TGGGAAGGTCGAATCT-1	0.0789285	0.0351174	0.0635882	0.0661473	0.08563	0.0871475	0.103864	0.107814	0.114292	0.0599368	0.0604064	0.0609963	0.0556766	0.0378254	0.0810685	0.075445	0.0970865	0.0968969	0.106838	0.111901	0.11772	0.0632238	0.0853805	0.0841008	0.069026	0.0421373	0.0572828	0.0670919	0.0879022	0.0843463	0.0932149	0.0891475	0.107519	0.0377116	0.018282	0.032582	0.0300188	0.0224181	0.0835696	0.0998505	0.117232	0.113516	0.117422	0.107535	0.107703	0.0626572	0.0729086	0.081704	0.0793237
TGGGCGTCATATACCG-1	0.0509462	0.0132546	0.0109477	0.0142497	0.0426559	0.0425158	0.0614043	0.0535535	0.0734711	-0.00085497	-0.0126433	0.00909336	0.0374547	-0.0195038	0.0441919	0.0333615	0.065815	0.0691243	0.0900011	0.0772972	0.0964571	0.0407153	0.0405211	0.0532425	0.0713829	0.00833787	0.0237283	0.0232886	0.0487709	0.0457151	0.0563823	0.0553451	0.0886747	0.00699066	-0.0239842	-0.00265313	0.0279172	-0.0274166	0.0675674	0.161569	0.180791	0.181538	0.184795	0.174273	0.163386	0.161901	0.153708	0.163538	0.160929
TGGTTAGAGTGGCACA-1	0.0503473	0.014358	0.00641345	0.00466329	0.0299293	0.0298711	0.05018	0.0520684	0.0787963	0.0103138	0.00418469	0.0243433	0.035246	-0.0196495	0.0399041	0.0224636	0.0520099	0.0549808	0.0758157	0.0723195	0.100479	0.046358	0.0564898	0.0681919	0.0651888	0.00107585	0.0155613	0.0178836	0.0410999	0.0373925	0.0483181	0.0521417	0.0831584	0.0132044	-0.0185149	0.00568061	0.0236495	-0.0248954	0.0750188	0.131142	0.148828	0.147121	0.151331	0.148785	0.15163	0.143908	0.144486	0.152138	0.139802
TGGTTAGGTTGTACAC-1	0.0789812	0.0275223	0.021386	0.0242706	0.0538524	0.0588765	0.077897	0.0721821	0.11049	0.0361227	0.0288896	0.0584721	0.0761772	0.017537	0.0574217	0.0448065	0.0775668	0.0865649	0.105287	0.103404	0.139842	0.0795656	0.0915825	0.110356	0.114355	0.0526033	-0.00864037	0.0039645	0.0300309	0.0290473	0.0398007	0.0421627	0.0996743	0.00886194	-0.0189455	0.0129117	0.0419012	-0.0174253	0.116223	0.165452	0.186661	0.189641	0.19065	0.194963	0.203787	0.192053	0.188264	0.203996	0.197724
TGGTTAGTCGCCTGTT-1	0.0690755	0.0352939	0.0343645	0.0509623	0.0733143	0.0738108	0.088356	0.0778414	0.0861314	0.0381203	0.0440963	0.0562616	0.0675721	0.027403	0.0576866	0.0598031	0.0841262	0.0841165	0.0928884	0.0854793	0.0902776	0.0436996	0.07179	0.0820007	0.0810189	0.0321998	0.0367653	0.0568042	0.075337	0.0714035	0.0775976	0.0784545	0.0927405	0.0348258	0.0130325	0.0348947	0.0507584	0.0195138	0.059936	0.0998456	0.11061	0.110155	0.113775	0.0978847	0.0869874	0.0789876	0.0868529	0.105307	0.107779
TGTATTCAGATGGCGT-1	0.0793282	0.0434421	0.0727574	0.0865884	0.0962105	0.0957238	0.101859	0.0881239	0.0963094	0.0780665	0.0847614	0.0940914	0.0918878	0.0600744	0.0923655	0.0933426	0.103278	0.104101	0.10555	0.0870917	0.0951076	0.0695101	0.094964	0.102735	0.100929	0.0631391	0.0578023	0.0746797	0.0822566	0.0799652	0.0770511	0.0671126	0.091223	0.0548814	0.0457978	0.0619042	0.0642987	0.039517	0.10983	0.128694	0.135275	0.133474	0.132112	0.112778	0.10779	0.101147	0.110801	0.12752	0.119766
TGTATTCAGTGCTGCC-1	0.0563903	-0.00650841	0.0522499	0.0472349	0.0655932	0.0627561	0.0709017	0.0632441	0.0880207	0.0456755	0.0583387	0.0729019	0.0733721	0.0309115	0.0771777	0.0600903	0.0757825	0.0721032	0.0763286	0.0681554	0.0939915	0.0552481	0.0818201	0.0967951	0.0918375	0.0340165	0.036132	0.0336311	0.0488789	0.0463527	0.050226	0.0445872	0.0807289	0.0168605	0.00839444	0.0378781	0.0439963	0.00286265	0.0921648	0.0994225	0.110422	0.105681	0.107053	0.0931297	0.101072	0.0858748	0.0918542	0.114037	0.110355
TGTATTCTCTACTCAT-1	0.0944582	0.0536629	0.0508968	0.0803324	0.0902431	0.0950573	0.0985295	0.0938737	0.118025	0.0968208	0.119709	0.150634	0.138925	0.119537	0.103682	0.11673	0.131205	0.137985	0.135223	0.135356	0.154876	0.135174	0.175164	0.195387	0.17744	0.15532	0.00683526	0.0365543	0.0451164	0.0465943	0.0476154	0.0423082	0.0852455	0.0440383	0.0504171	0.0991232	0.102123	0.0721324	0.169468	0.0981137	0.102862	0.103358	0.102234	0.0948596	0.11564	0.105011	0.130292	0.166939	0.151152
TGTCCCATCATCGATG-1	0.0502235	0.0247243	0.0617953	0.0662363	0.0821032	0.0822091	0.0940614	0.0889382	0.0866321	0.0509895	0.0495574	0.0610126	0.0653802	0.038267	0.0784404	0.0751236	0.0932148	0.090021	0.0940621	0.0857205	0.0861156	0.0451364	0.0694602	0.0751662	0.0749194	0.0356479	0.0622037	0.0656141	0.0812354	0.0777808	0.0831	0.0820785	0.0908428	0.0307541	0.0135622	0.0364362	0.0428147	0.0160224	0.0598589	0.079707	0.0935839	0.0889622	0.0912999	0.0769812	0.0683189	0.0384407	0.0472641	0.0656277	0.0732346
TGTGGTATCAACACCA-1	0.0757948	0.0316136	0.056795	0.0655092	0.0870005	0.0882096	0.099872	0.110499	0.127275	0.0868119	0.0992926	0.113703	0.106656	0.0698009	0.0691335	0.0649027	0.0848667	0.0852608	0.0914111	0.095252	0.118413	0.084589	0.117489	0.129743	0.1174	0.0701908	0.0338103	0.0452308	0.0642692	0.0607975	0.0698204	0.075576	0.105814	0.0536449	0.045613	0.0701351	0.0733512	0.0376357	0.140716	0.0991631	0.115317	0.115925	0.11908	0.121534	0.125708	0.109516	0.12072	0.140948	0.131485
TGTGTTTGTTAAGAAC-1	0.0488447	0.0269544	0.00411953	0.0111518	0.0423638	0.0438984	0.0666408	0.064176	0.0788235	0.00513002	-0.00653428	0.0126944	0.0364108	-0.0102796	0.0429705	0.0377665	0.0719198	0.0771872	0.100543	0.0963818	0.107793	0.0394533	0.0471046	0.0567342	0.0693729	0.0181066	0.0130185	0.0179811	0.0455978	0.0428219	0.0576656	0.063393	0.085608	0.00778164	-0.0293088	-0.00889735	0.0257067	-0.0168837	0.0558161	0.133228	0.153437	0.152802	0.158938	0.153706	0.149522	0.139438	0.134282	0.140191	0.140258
TGTTCCGCATACTCTT-1	0.0686986	-0.00172955	0.0514737	0.0658069	0.0798936	0.0831604	0.0931487	0.0739035	0.0944322	0.0564645	0.0757387	0.0945342	0.0855066	0.0503085	0.0713915	0.072987	0.0874694	0.0905479	0.0971266	0.0741471	0.0980725	0.0589376	0.0961383	0.111841	0.102713	0.053574	0.0184406	0.0395398	0.0509062	0.0479925	0.0517345	0.0308109	0.0712704	0.00598159	0.00712451	0.0467025	0.0484323	0.00751904	0.121984	0.113309	0.123357	0.1203	0.12239	0.102148	0.110752	0.100714	0.113722	0.134718	0.122608
TTAGGACTCCAGAAGG-1	0.0811242	0.0149591	0.0299232	0.0324869	0.0554211	0.0598016	0.0727069	0.0591739	0.110247	0.0510211	0.056694	0.085796	0.0930192	0.029562	0.0660155	0.0523659	0.0783342	0.0830006	0.0974283	0.0833499	0.136202	0.0846629	0.10004	0.123033	0.124434	0.0532091	-0.00625619	-0.00281131	0.0134643	0.0128738	0.0223869	0.00879996	0.0845197	-0.00598552	-0.0109705	0.0295947	0.0479411	-0.027376	0.144414	0.173904	0.189872	0.192222	0.194293	0.185442	0.203546	0.20409	0.203132	0.217622	0.205561
TTAGGCAAGGAGTTGC-1	0.104587	0.0471259	0.0571652	0.077335	0.0955636	0.0970828	0.108904	0.106774	0.127848	0.079709	0.0928559	0.102897	0.093007	0.0699876	0.0952519	0.100902	0.118387	0.118886	0.124438	0.125948	0.140356	0.0926148	0.125404	0.129092	0.111315	0.0843645	0.0425736	0.0682081	0.0854063	0.0833112	0.0915108	0.0855752	0.126234	0.055709	0.0543287	0.0760963	0.0689432	0.0507282	0.129348	0.118164	0.12878	0.124646	0.127915	0.113733	0.123418	0.097685	0.114336	0.133064	0.121552
TTAGGCAGTCGATTGT-1	0.105929	0.0582368	0.0708047	0.0953888	0.102921	0.105105	0.111544	0.0971005	0.115219	0.0818019	0.0937937	0.10709	0.0928369	0.0943958	0.0912849	0.106729	0.116339	0.118237	0.120341	0.0977877	0.104995	0.0695868	0.1112	0.119522	0.101696	0.0995785	0.0589415	0.08683	0.0948093	0.0935868	0.0974159	0.0736733	0.102678	0.0506131	0.0510848	0.0696711	0.0599599	0.065298	0.159019	0.136752	0.140682	0.136981	0.136087	0.116931	0.121365	0.109596	0.12611	0.140813	0.118886
TTATGCTGTCTTCGTC-1	0.0487653	0.0166089	0.0264045	0.022132	0.0511352	0.0530856	0.0746984	0.0594803	0.0740306	0.00742411	-0.00569617	0.0161601	0.0369972	-0.0110786	0.0528891	0.0334919	0.0667284	0.0732403	0.0964571	0.0780355	0.0939467	0.0368882	0.0425705	0.055355	0.064048	0.00637467	0.0247189	0.0252458	0.0520359	0.049001	0.0640734	0.0478175	0.0743129	0.00115505	-0.0306612	-0.00785852	0.0170067	-0.028396	0.0769442	0.161193	0.181503	0.184248	0.187978	0.180961	0.166965	0.17032	0.167412	0.171909	0.16122
TTCGGTCCACCGTTGG-1	0.0769183	0.0571606	0.0371792	0.0658561	0.0780032	0.0764531	0.0897383	0.0976745	0.109891	0.0728996	0.0727504	0.0994092	0.106706	0.0821338	0.0492838	0.0773266	0.0929688	0.0902972	0.0967871	0.101675	0.110232	0.0695811	0.0905333	0.115117	0.113826	0.0817909	0.0166631	0.043732	0.0566523	0.0508946	0.057871	0.0595401	0.0891625	0.0208726	0.0102989	0.0488754	0.0622509	0.03392	0.0985421	0.0874351	0.0984425	0.0924978	0.0964773	0.0957789	0.0994737	0.0627608	0.0716795	0.103292	0.111916
TTCTACAAGCACCGCT-1	0.0534566	-0.00296378	0.0290434	0.0194337	0.0474286	0.0526495	0.0718787	0.0580613	0.0928418	0.0229002	0.0198786	0.0444635	0.0584273	0.00565198	0.0857627	0.0547696	0.0855561	0.0890854	0.107697	0.101609	0.136031	0.082901	0.091583	0.102753	0.100642	0.0476314	-0.0127596	-0.0144068	0.0100791	0.00791792	0.0188358	0.0105249	0.0691674	-0.0290783	-0.0478545	-0.0144733	0.0117504	-0.0508542	0.0989461	0.147741	0.163727	0.166511	0.170376	0.164087	0.175341	0.1665	0.164576	0.174612	0.167377
TTCTCAAGTAGGGACT-1	0.0608409	0.0281185	0.050957	0.0643997	0.0793736	0.0803656	0.0908703	0.0770245	0.0853103	0.0516913	0.0524847	0.0677771	0.0601708	0.0340729	0.062837	0.0689134	0.0833225	0.0802858	0.0853769	0.0672914	0.0779641	0.0393177	0.0665012	0.078872	0.0703428	0.030659	0.0451692	0.0650581	0.0779029	0.07574	0.0787393	0.0629734	0.0833032	0.0298422	0.0166473	0.0381078	0.0362378	0.0139652	0.0809751	0.107496	0.114915	0.109758	0.108224	0.0871158	0.0849702	0.0720213	0.0768865	0.093933	0.0884636
TTGCCGTTCCCGGATG-1	0.0296753	0.00494289	0.0510611	0.0443578	0.0576706	0.0559913	0.0645205	0.056799	0.0481246	0.0226537	0.0292986	0.0355486	0.0376272	0.0171037	0.0565291	0.0385599	0.0532002	0.0493195	0.0526052	0.0412913	0.0346978	0.00309701	0.0308222	0.0372268	0.0344239	0.00245061	0.0529665	0.0505565	0.0622386	0.0583856	0.0575515	0.0509483	0.0540819	0.0123841	-0.00159783	0.0106486	0.0163074	0.00505023	0.0313129	0.062672	0.0713336	0.0643537	0.0650342	0.0454383	0.03297	0.0193256	0.0315144	0.0476659	0.0463726
TTGTAGGTCAATCTCT-1	0.0515231	0.00613258	0.0322896	0.0347441	0.0577169	0.0655125	0.0737781	0.0665189	0.0913493	0.0574099	0.0507691	0.0622524	0.0712819	0.0257978	0.0674964	0.052304	0.0783467	0.0850107	0.0929517	0.088227	0.114342	0.0880479	0.0993864	0.102813	0.101814	0.0497906	-0.00462027	0.00443689	0.023483	0.0244352	0.0264376	0.0165019	0.0703298	0.00985364	-0.0104215	0.00751385	0.0257828	-0.0250426	0.111252	0.143195	0.157481	0.159235	0.158143	0.155339	0.162793	0.167386	0.168139	0.178504	0.162861
TTGTAGGTCATCATTC-1	0.132887	0.0519473	0.0831226	0.100404	0.118399	0.127057	0.140231	0.122745	0.150014	0.10635	0.118373	0.132808	0.119006	0.10146	0.114059	0.120602	0.137961	0.145215	0.153851	0.132527	0.157051	0.107721	0.145888	0.156257	0.137555	0.113267	0.0422251	0.0689599	0.0836525	0.0880014	0.0982275	0.071445	0.122678	0.0512098	0.0479595	0.0773869	0.0687413	0.0534653	0.194989	0.15561	0.171953	0.174363	0.180232	0.163667	0.171761	0.141957	0.153917	0.169497	0.154296
TTTACTGAGAAACGCC-1	0.0578957	0.00851204	0.0480964	0.0561832	0.0739052	0.0730611	0.0832492	0.0796169	0.0846805	0.0424558	0.0576771	0.0715933	0.0794366	0.0462612	0.0753309	0.0695932	0.0863348	0.0827125	0.0865702	0.0839157	0.0883394	0.0466482	0.0814638	0.0922348	0.0954649	0.0497812	0.0346864	0.048478	0.0648854	0.0605305	0.067593	0.0653279	0.0867065	0.0247385	0.0201912	0.04592	0.0584878	0.0238385	0.0702571	0.0836537	0.0951679	0.0920632	0.0943896	0.0821647	0.0779558	0.055016	0.0681042	0.0902205	0.0965074
TTTACTGGTAGCTTGT-1	0.0981876	0.0202289	0.0599416	0.0861905	0.0983207	0.102618	0.11306	0.0962474	0.128104	0.0967256	0.126869	0.14616	0.134325	0.115372	0.0919858	0.104926	0.116378	0.121969	0.125156	0.107986	0.13439	0.103917	0.157607	0.174101	0.156897	0.134492	0.0142446	0.0420453	0.0499916	0.0487491	0.0543518	0.0368687	0.0895869	0.0323495	0.0495416	0.0901375	0.0907878	0.0648575	0.188059	0.12497	0.129711	0.129972	0.131426	0.11849	0.138416	0.123125	0.15491	0.181632	0.163794
TTTGCGCGTACGCACC-1	0.0727279	0.0117757	0.0465762	0.0582943	0.0690437	0.0678109	0.0751824	0.0658616	0.0907377	0.0506871	0.0705691	0.0819876	0.0806664	0.0512433	0.0777975	0.0749004	0.0865777	0.0827954	0.0867279	0.077345	0.101581	0.0589967	0.0992779	0.106339	0.102215	0.0567289	0.0207113	0.0383041	0.045648	0.0419631	0.0449001	0.0339617	0.0752739	0.0127943	0.0152829	0.0438234	0.0519219	0.0187573	0.100248	0.101231	0.10707	0.10224	0.104878	0.0914242	0.0991438	0.0805956	0.0968217	0.118714	0.115511
TTTGCGCGTCCGAATT-1	0.0448654	0.00542918	0.0333186	0.0240312	0.0521622	0.0551483	0.0755793	0.0523955	0.0595409	0.00406876	-0.0109014	0.014371	0.0304074	-0.0130518	0.0556184	0.0326513	0.0624993	0.068877	0.0888592	0.0622914	0.0674665	0.024574	0.0255655	0.0426922	0.0528224	-0.00207152	0.0419102	0.0349546	0.059838	0.0602488	0.0732569	0.0536109	0.0667444	0.00367617	-0.0322991	-0.00649963	0.0139096	-0.022998	0.0574046	0.146526	0.162338	0.164176	0.16725	0.152621	0.135084	0.14026	0.133071	0.144039	0.135011
TTTGCGCTCAAGGCTT-1	0.106047	0.0482818	0.056482	0.0708027	0.0909999	0.0935685	0.111727	0.119905	0.135825	0.0756688	0.0774521	0.0907378	0.0847572	0.0654931	0.0721679	0.0787884	0.103109	0.106465	0.121715	0.12636	0.144414	0.0923558	0.114304	0.117894	0.107617	0.0713202	0.0470182	0.0698684	0.0925422	0.0922368	0.106111	0.111633	0.14334	0.0670964	0.0495149	0.0635003	0.0603978	0.0407604	0.121279	0.122632	0.139649	0.13952	0.148751	0.150381	0.145942	0.117712	0.124588	0.137722	0.13048
TTTGCGCTCGTATCAG-1	0.0826321	0.0346847	-0.00609729	0.00783698	0.0367566	0.0452421	0.0738407	0.0823002	0.129751	0.0373787	0.0342634	0.0521426	0.0642436	0.00377462	0.0485361	0.0481856	0.080225	0.0918062	0.123077	0.132139	0.173755	0.104343	0.113806	0.118463	0.1185	0.0536744	-0.0338792	-0.0156353	0.00961732	0.0124639	0.035853	0.0424469	0.116744	0.00138233	-0.0190099	0.00489015	0.0272248	-0.0418145	0.120649	0.161237	0.18206	0.190112	0.201668	0.217071	0.225185	0.211201	0.20441	0.208352	0.193364
TTTGGTTTCAGATAAG-1	0.0896352	0.0357138	0.0616976	0.0763996	0.0902008	0.0922744	0.0932543	0.0810234	0.102978	0.0778071	0.0892026	0.103899	0.100924	0.0699192	0.0950088	0.0942969	0.108151	0.10952	0.105264	0.0908392	0.109104	0.0844183	0.11822	0.128084	0.118195	0.0811733	0.04182	0.0634658	0.0690181	0.0670517	0.0669692	0.051448	0.0925136	0.0412224	0.0401406	0.0665817	0.0712174	0.0414924	0.118978	0.118942	0.122691	0.118588	0.115127	0.0998511	0.107513	0.0999849	0.109535	0.132654	0.128562
AAACCTGAGAAGGTTT-1	0.067793	0.00763236	0.0612776	0.066284	0.0801288	0.0786138	0.0905423	0.0798888	0.103719	0.048399	0.0597495	0.0782255	0.0705782	0.0472081	0.0795969	0.0725384	0.0872275	0.0838024	0.0900897	0.0825275	0.103001	0.0449354	0.0716988	0.0935425	0.0837848	0.0480091	0.0439531	0.0540841	0.0688968	0.0621565	0.0697257	0.061268	0.103272	0.0154686	0.0152697	0.03996	0.0438319	0.0115064	0.105782	0.111775	0.119791	0.113413	0.116898	0.106458	0.115824	0.0941456	0.103334	0.128465	0.114267
AAAGATGGTAGCGCAA-1	0.0276515	-0.00808476	0.0480897	0.041959	0.0635736	0.0612299	0.0751863	0.0694284	0.0587208	0.00918012	0.00795998	0.0183021	0.0222733	-0.00451485	0.0566602	0.0402297	0.0629634	0.0575262	0.0676359	0.0626223	0.0523045	0.000111019	0.0185889	0.0310756	0.0306762	-0.0104814	0.0545885	0.0509202	0.0702324	0.0644176	0.0709224	0.0688426	0.0669393	0.0062068	-0.0205593	-0.008378	0.00497855	-0.0174187	0.0426144	0.0902621	0.102061	0.0973434	0.100936	0.0930093	0.0758051	0.0585948	0.0616548	0.0807265	0.0686969
AAAGCAACATAAGACA-1	0.0151416	-0.0206646	0.0365426	0.0393619	0.0617091	0.0581413	0.0701471	0.0618706	0.0610314	0.00151534	-0.00775251	-0.0041953	0.00905067	-0.017778	0.0546529	0.0511971	0.0737033	0.0681468	0.0753432	0.0685588	0.063787	0.0123737	0.0186431	0.0199675	0.0272475	-0.0159961	0.0342022	0.0351735	0.0547241	0.0469563	0.0546188	0.0513904	0.0575357	-0.0144556	-0.0473792	-0.0397372	-0.0146457	-0.0358544	0.0429034	0.110222	0.124229	0.121385	0.124032	0.114643	0.103389	0.0930149	0.0873821	0.0917984	0.0838204
AAAGTAGAGGATGGAA-1	0.0358603	0.0168581	0.0468292	0.0256603	0.039524	0.0405638	0.0464111	0.0323823	0.0581641	0.0160117	0.0120821	0.0401914	0.0651692	-0.00013676	0.0522874	0.0170973	0.0340166	0.0369727	0.0447618	0.0217278	0.0537626	0.0106301	0.0261705	0.051438	0.0685611	-0.007059	0.0563482	0.0361175	0.0477215	0.0467396	0.0463651	0.0398793	0.0710018	0.0226723	-0.00279545	0.0205267	0.0464276	-0.0130757	0.0578999	0.160222	0.176012	0.173563	0.171873	0.160779	0.151441	0.155383	0.155852	0.167618	0.163502
AAATGCCCACAAGTAA-1	0.0683072	0.00374653	0.0556275	0.0611129	0.0788008	0.0758761	0.0851451	0.0775309	0.0983653	0.047125	0.0491986	0.0654479	0.0754462	0.0407764	0.105991	0.0978122	0.116995	0.113685	0.11666	0.109028	0.125623	0.0810971	0.0988426	0.110688	0.109042	0.0654908	0.0349221	0.049308	0.0664457	0.0599884	0.0652375	0.0574977	0.0941056	0.0220097	0.00489632	0.0288142	0.0432933	0.010045	0.102708	0.13109	0.142229	0.138121	0.137733	0.128386	0.134238	0.120056	0.121161	0.143954	0.13738
AAATGCCTCTTGTACT-1	0.0524101	0.0154739	0.0425811	0.041583	0.0544634	0.0522875	0.068525	0.0622526	0.0719131	0.00974716	-0.00184894	0.0133324	0.0325914	-0.00708701	0.0415614	0.0379352	0.0529668	0.0513643	0.067265	0.0525363	0.0584592	0.00427658	0.0118356	0.0267943	0.0451545	-0.0169003	0.0437149	0.0513298	0.0674948	0.0612276	0.0697093	0.0690029	0.0814093	0.0130219	-0.0214186	-0.0095594	0.0162842	-0.0175689	0.0494532	0.146073	0.158347	0.154728	0.159504	0.153577	0.141401	0.139459	0.130341	0.136856	0.132412
AAGGAGCTCCAAACTG-1	0.0187772	-0.0131183	0.06155	0.0605947	0.0771364	0.0744369	0.085132	0.075731	0.0606643	0.0197669	0.0100477	0.0134941	0.0227761	0.000993502	0.0632081	0.0565231	0.0719004	0.0675636	0.0728191	0.0604847	0.0388651	-0.000965	0.0109615	0.0143403	0.0230045	-0.0122654	0.0577749	0.0609222	0.077895	0.0698791	0.0729439	0.0673826	0.0550954	0.00788733	-0.0253154	-0.0218047	7.98608e-05	-0.0138373	0.0353845	0.11093	0.120014	0.116537	0.118994	0.10612	0.0815654	0.0752445	0.0729077	0.0763886	0.0698987
AATCCAGTCTGATACG-1	0.0734328	0.0392242	0.0328839	0.0583201	0.0734988	0.0751883	0.0824039	0.0824569	0.0951039	0.0553837	0.0593164	0.0699762	0.072853	0.0494182	0.0546293	0.0708142	0.0881613	0.0909888	0.0945413	0.094036	0.106805	0.0695642	0.0904909	0.103394	0.0988863	0.0593048	0.029994	0.0583954	0.0720436	0.0728583	0.0731155	0.0751571	0.0996171	0.0500956	0.0385805	0.0564641	0.0653368	0.046114	0.106561	0.111265	0.118865	0.116897	0.119045	0.117396	0.121786	0.110619	0.122414	0.138617	0.127878
ACACTGAGTGTTCGAT-1	0.100505	0.0347098	0.057784	0.0734653	0.0910253	0.0873643	0.103114	0.104043	0.121433	0.0559081	0.0504821	0.0629728	0.0806176	0.0380894	0.0966393	0.10102	0.121333	0.11864	0.130637	0.123736	0.132744	0.0675101	0.0793779	0.0935138	0.107862	0.0578282	0.032733	0.0590726	0.0782524	0.0701117	0.0815498	0.0820868	0.113539	0.0227806	0.00173357	0.0174379	0.0472579	0.0032298	0.120209	0.168266	0.179493	0.17432	0.179141	0.173089	0.168923	0.153963	0.153477	0.168661	0.165274
ACCGTAACAATACGCT-1	0.10866	0.0290858	0.0633596	0.083949	0.0984936	0.096147	0.109444	0.106369	0.140511	0.0707565	0.08062	0.0835826	0.0746245	0.0513575	0.0878312	0.105598	0.121385	0.11847	0.126687	0.11708	0.150869	0.0835926	0.108018	0.10946	0.101803	0.0571839	0.0343864	0.066228	0.082582	0.074779	0.0876371	0.0786252	0.129691	0.0278484	0.0236378	0.0386387	0.0501448	0.00936388	0.153105	0.166168	0.178677	0.177038	0.180528	0.175215	0.185496	0.158975	0.172241	0.180301	0.154017
ACGATGTTCCTAGTGA-1	0.0839094	0.0176622	0.0562585	0.0725204	0.0849025	0.0838508	0.0916407	0.0770916	0.091724	0.0412836	0.0499799	0.0602104	0.0588067	0.0321135	0.0885947	0.0930379	0.104521	0.103313	0.104771	0.0892507	0.0954342	0.0478416	0.070867	0.080869	0.0740849	0.0358182	0.0398642	0.0581867	0.0723592	0.0654142	0.0694365	0.0590346	0.0892257	0.015483	0.00455391	0.0193151	0.0312808	-0.00121926	0.107694	0.139971	0.151051	0.148366	0.149082	0.135569	0.129596	0.118776	0.120813	0.136017	0.121617
ACGCAGCAGTGGTAGC-1	0.0685267	0.0332446	0.046825	0.0692884	0.0820435	0.0816086	0.0902954	0.0912896	0.0957301	0.0611529	0.0524177	0.0616341	0.0707892	0.0462812	0.0694942	0.084114	0.0966664	0.0961835	0.0991518	0.0998207	0.107444	0.0724495	0.0821168	0.0919719	0.0900993	0.0551115	0.0431014	0.0701621	0.0867071	0.0823055	0.0835594	0.0895871	0.107134	0.0568291	0.0290716	0.0443051	0.056665	0.0330137	0.0795856	0.112244	0.120157	0.116437	0.118791	0.115313	0.108692	0.099664	0.0929893	0.10925	0.111699
ACGCCAGTCAGCATGT-1	0.0722612	0.0145698	0.0708764	0.0759793	0.100166	0.0979039	0.117533	0.117088	0.107105	0.0391046	0.0330752	0.0393491	0.0386054	0.0183365	0.0751751	0.0759845	0.102478	0.102433	0.120894	0.110651	0.101422	0.0290106	0.0480288	0.0514931	0.0475788	0.00606946	0.0579611	0.0761768	0.0999726	0.0931708	0.105799	0.100993	0.105716	0.0210302	0.000391359	0.00680095	0.0157504	-0.00659447	0.0782033	0.126207	0.145853	0.149644	0.158446	0.152308	0.130052	0.0962689	0.10208	0.105871	0.0946269
ACGGGCTAGGGTCTCC-1	0.0293084	0.00461227	0.00965043	-0.00464642	0.0151198	0.0183392	0.0353015	0.0335716	0.0530321	-0.0118116	-0.0107321	0.0201331	0.0483239	-0.0185365	0.0216835	-0.00567024	0.0162593	0.0210912	0.0387956	0.0300048	0.0559983	-0.00690503	0.0124653	0.0414996	0.067714	-0.0104576	0.0184049	0.00879898	0.0258995	0.0259391	0.034612	0.0336255	0.0630733	-0.00213431	-0.0258107	0.0038184	0.0371951	-0.0257964	0.0466808	0.131946	0.145635	0.148637	0.151046	0.144151	0.133136	0.130007	0.13995	0.156735	0.151243
ACTATCTTCAGTGTTG-1	0.0390594	0.0250043	0.0244269	0.0115525	0.0335063	0.0354844	0.0510855	0.0382511	0.059755	-0.00408126	0.00144402	0.0340411	0.0576182	-0.0129317	0.0279395	0.00622674	0.0303308	0.0333892	0.0494474	0.0316696	0.0601437	0.00241979	0.0261842	0.0554623	0.0731507	-0.00935315	0.0367044	0.0278946	0.0476118	0.0469134	0.0521516	0.0435106	0.0707071	0.00737717	-0.0144773	0.0195336	0.0498209	-0.0173843	0.0467475	0.133957	0.15127	0.150566	0.152253	0.139238	0.134189	0.12561	0.135496	0.152248	0.148555
ACTGAACAGCCACGCT-1	0.00718798	-0.000696193	0.027616	0.0117795	0.0250885	0.0240379	0.0350264	0.0395029	0.0467496	-0.0264915	-0.0212816	-0.0095141	0.0116498	-0.0348715	0.0365679	0.0122172	0.0271767	0.0267475	0.0354116	0.0317592	0.0437177	-0.022579	-0.006667	0.00539783	0.0261367	-0.0380217	0.0594681	0.0422703	0.0572552	0.0564639	0.0610416	0.0610036	0.0674255	0.010304	-0.0138633	-0.00212805	0.0221266	-0.0119307	0.00551041	0.143158	0.15212	0.150519	0.150904	0.15307	0.14953	0.13089	0.142197	0.148089	0.141596
ACTGCTCGTGTGAATA-1	0.052692	0.0377771	0.0268249	0.0255269	0.0461909	0.0465197	0.0574414	0.0654745	0.0693716	0.0188506	0.0318861	0.0325751	0.0380379	0.0144754	0.019458	0.011748	0.0332145	0.0315273	0.0365328	0.0496866	0.0595579	-0.00243763	0.0309146	0.037922	0.0400509	0.000228567	0.0741141	0.0736507	0.0893431	0.0861078	0.0850054	0.0894606	0.0993224	0.0646585	0.0460916	0.0623629	0.0698879	0.0523792	0.040795	0.0810926	0.0911589	0.0852439	0.0864293	0.0879295	0.0846889	0.0511306	0.0751736	0.083852	0.0794732
ACTGTCCTCTCTGTCG-1	0.0265499	0.00355942	0.0321904	0.022548	0.043323	0.0468546	0.0603819	0.0476852	0.0458776	-0.00864158	-0.00665487	0.0156279	0.0248767	-0.0114533	0.0495777	0.0247683	0.0476456	0.0530911	0.0664274	0.048087	0.0473478	-0.00582631	0.0155627	0.0341295	0.0416903	-0.00909002	0.0526315	0.043686	0.0627196	0.0632943	0.0708679	0.060577	0.0660594	0.00982284	-0.0127234	0.00909066	0.0210462	-0.0095531	0.0310443	0.11733	0.128928	0.12937	0.130556	0.116786	0.103343	0.0981511	0.103367	0.114672	0.107157
AGAGCGAAGTCATGCT-1	0.0996797	0.0315902	0.0664089	0.082996	0.0979466	0.0969441	0.103556	0.101689	0.123173	0.0842493	0.0957746	0.108416	0.107191	0.0744344	0.0978554	0.104143	0.121304	0.121209	0.1229	0.119067	0.134635	0.0933315	0.125579	0.136459	0.131986	0.0898453	0.0473219	0.0719911	0.0853434	0.0809168	0.0822354	0.0773885	0.119014	0.0569483	0.0468307	0.068422	0.078863	0.0484913	0.152546	0.139839	0.147191	0.145113	0.144471	0.139456	0.147813	0.13953	0.150012	0.166934	0.152551
AGCATACAGAAAGTGG-1	0.0320664	0.0251829	0.0347761	0.017444	0.0392295	0.0334748	0.051187	0.0409439	0.0534051	0.00277933	-0.00194311	0.0269275	0.0493043	-0.00393862	0.0341017	0.00900352	0.0319417	0.029178	0.0444706	0.0290637	0.0433321	0.00153043	0.0160151	0.042038	0.0555124	-0.00977813	0.0479287	0.0328366	0.0508241	0.0456417	0.056748	0.0509192	0.0669495	0.0188191	-0.00748111	0.0164278	0.0424261	-0.00848786	0.0395015	0.129056	0.142761	0.136732	0.139116	0.1287	0.11605	0.120781	0.119746	0.132672	0.130498
AGCATACAGCTGAACG-1	0.01234	-0.00828806	0.0361742	0.0331916	0.0494002	0.0449549	0.0555718	0.0492104	0.046485	-0.000795828	-0.00760275	0.00565789	0.0286743	-0.0148312	0.0397035	0.0284494	0.0445794	0.0383064	0.0467157	0.0425516	0.0390097	-0.00475566	0.00563854	0.0187456	0.0359608	-0.0239252	0.0446493	0.0420582	0.0589449	0.0494651	0.0519874	0.0491872	0.0486217	-0.00587174	-0.0347471	-0.0201596	0.00960763	-0.0284609	0.0154326	0.0904314	0.10116	0.0989119	0.100645	0.0922913	0.0720868	0.0710079	0.068416	0.0780397	0.0815695
AGGGTGAAGTTCGATC-1	0.0823817	0.113477	0.0258066	0.0549837	0.0563548	0.028817	0.0165081	0.0271507	0.0168791	0.00637083	-0.0032314	0.01351	0.0402501	0.031164	0.0132086	0.0431881	0.04767	0.0153609	4.82306e-05	0.0151004	0.00627337	-0.0108566	0.00077937	0.0200474	0.041119	0.0209172	0.071052	0.093394	0.0950503	0.0745102	0.0591961	0.0867648	0.0726588	0.0752035	0.0479659	0.0657762	0.0823217	0.0831428	-0.0252402	0.0769918	0.0718527	0.0424997	0.0315297	0.0309004	0.00707087	0.0102537	0.00921601	0.0315648	0.0534841
AGTTGGTAGTGTTGAA-1	0.0534422	0.0405381	0.0115431	0.0117499	0.0291824	0.0280547	0.0447546	0.0381899	0.0541908	-0.00447673	-0.00905116	0.0277218	0.0419827	-0.014497	0.0352155	0.0241687	0.0454055	0.0492534	0.063956	0.0454902	0.0610941	0.0135211	0.0234109	0.0566071	0.0676473	0.00304896	0.0243206	0.0265503	0.0419924	0.0365431	0.0427337	0.0425039	0.0661432	0.0101056	-0.0211733	0.0127284	0.0311324	-0.0181388	0.0573746	0.146034	0.158582	0.159248	0.159059	0.153656	0.136334	0.144725	0.142892	0.159441	0.144014
ATAGACCTCGTCCGTT-1	0.00775178	-0.0347413	0.0415577	0.0271751	0.0503993	0.0454197	0.0631989	0.061607	0.0530491	-0.00350859	-0.00863894	-0.00148101	0.0165801	-0.0219196	0.049435	0.023961	0.0464246	0.0424189	0.0553536	0.0530035	0.0455272	-0.0126927	5.22967e-06	0.0098602	0.0233824	-0.0321543	0.0363928	0.0279858	0.0484877	0.0395287	0.0498768	0.0522694	0.0545965	-0.0161435	-0.0433849	-0.0311603	-0.00627899	-0.038583	0.0121015	0.0804518	0.0945213	0.09026	0.0959127	0.0926655	0.0755133	0.0594782	0.0601667	0.0700819	0.0719914
ATCATGGCACCACGTG-1	0.1311	0.138018	0.0342351	0.0503701	0.0502837	0.0349025	0.0455295	0.0729221	0.0874665	0.0345024	0.0190867	0.0388824	0.0595498	0.0387509	0.0556356	0.0570908	0.0600205	0.0477801	0.0581184	0.0777385	0.0910307	0.0478536	0.0508532	0.066288	0.0809159	0.0518626	0.0752434	0.0919932	0.0957251	0.0884366	0.087693	0.119668	0.141057	0.0996739	0.0674555	0.085413	0.0985509	0.0755322	0.0447626	0.158511	0.157681	0.140121	0.139033	0.156077	0.139422	0.14013	0.129442	0.140183	0.135917
ATGGGAGTCGACAGCC-1	0.049802	0.0328064	0.0670072	0.0563586	0.0750635	0.075663	0.083636	0.0715459	0.0574739	0.00955266	0.0144633	0.0315829	0.0365536	0.0138886	0.0681407	0.0507783	0.0730364	0.0766209	0.0793195	0.0574267	0.039487	-0.0136366	0.0074232	0.0228386	0.0325452	-0.00284632	0.0897776	0.0794589	0.0982374	0.0970013	0.0973564	0.0914494	0.0795122	0.0377812	0.0132708	0.0291017	0.03401	0.0216773	0.0389869	0.129507	0.138731	0.136735	0.131996	0.116618	0.0894384	0.0828666	0.0880339	0.0985978	0.0910321
ATGTGTGAGAATTGTG-1	0.0368559	-0.00585964	0.0540863	0.0516318	0.0705483	0.0678851	0.0860237	0.0787729	0.0716579	0.0120751	0.000280547	0.00859353	0.0193495	-0.00694123	0.0637082	0.0547782	0.0744419	0.0697451	0.0829464	0.0781781	0.0680395	0.00602124	0.0158855	0.0218388	0.0271585	-0.0170033	0.0483641	0.048034	0.0658237	0.0580586	0.0681573	0.0663136	0.0719469	-0.0056907	-0.0337107	-0.0243563	-0.00403718	-0.0294622	0.0515591	0.125747	0.137244	0.131059	0.133343	0.128293	0.109242	0.0962203	0.0906957	0.0963684	0.0874497
CAAGAAATCGTCTGAA-1	0.0483518	0.0360137	0.0297353	0.0130576	0.0417987	0.0356544	0.0467876	0.0391346	0.0467705	-0.0202384	-0.0239046	-0.00412308	0.0172392	-0.0158909	0.0358952	0.00754475	0.0381849	0.0353518	0.0473123	0.0322892	0.0350876	-0.0289701	-0.0155193	0.00383847	0.0218528	-0.0197704	0.0660554	0.0502693	0.0726058	0.0683216	0.0698853	0.0696397	0.0760913	0.0244524	-0.00184633	0.0161658	0.033468	0.00942409	0.00549744	0.124982	0.141352	0.138383	0.13934	0.135376	0.115207	0.109668	0.112954	0.122142	0.117494
CACACTCCACACTGCG-1	0.0387805	0.000854078	0.027664	0.0368689	0.0604749	0.0589148	0.0751228	0.0685545	0.0685816	-0.000207041	-0.0059333	-0.00105002	0.0125561	-0.00905441	0.0392454	0.0391731	0.0627453	0.0597939	0.0697989	0.0665643	0.0702569	0.0031063	0.0149004	0.021114	0.0281785	-0.00956739	0.0371276	0.0479072	0.067685	0.0599526	0.0688244	0.0637084	0.0701094	-0.00168611	-0.0306361	-0.0205203	0.00258612	-0.0162233	0.029478	0.0945295	0.108673	0.107774	0.11151	0.103431	0.092793	0.0697136	0.0687786	0.077991	0.0714555
CACAGGCCACCGAAAG-1	0.0318106	-0.0194682	0.0602394	0.048483	0.0703832	0.0709929	0.085843	0.0723475	0.0742987	0.0202188	0.0212313	0.031954	0.043239	0.00990806	0.066794	0.0473492	0.0688106	0.0688856	0.0797165	0.0645194	0.0662134	0.0140968	0.0284802	0.0431311	0.0529385	0.00119449	0.0465945	0.0443296	0.0642438	0.0603143	0.0706943	0.0616248	0.0752355	0.000680943	-0.0192849	-0.0061175	0.0162493	-0.0117666	0.048239	0.11148	0.124523	0.123031	0.127959	0.11561	0.103262	0.0926886	0.0935077	0.110971	0.107905
CACATTTAGTACTTGC-1	0.0391339	-0.00352987	0.0217593	0.0279828	0.044198	0.0434942	0.0568626	0.0604387	0.0796735	0.0210074	0.020138	0.0334853	0.0450846	1.91087e-05	0.04424	0.0401283	0.0566032	0.0543273	0.0645671	0.0667631	0.0815652	0.0325632	0.0449541	0.0569139	0.0642547	0.00556785	0.0123921	0.0225314	0.0362266	0.0312244	0.0378073	0.0444116	0.0768213	-0.00167326	-0.0207603	-0.00401169	0.0168197	-0.0283119	0.0726707	0.120749	0.130471	0.127463	0.130211	0.128192	0.12558	0.121168	0.118359	0.130523	0.125955
CACATTTTCCATGCTC-1	0.0442495	-0.0227817	0.0489344	0.0410071	0.062421	0.0625168	0.0799199	0.0732492	0.0704849	0.0069135	0.0124649	0.0154073	0.031085	-0.00508016	0.073928	0.0607069	0.0815294	0.0806479	0.0932119	0.0841702	0.0808265	0.0211922	0.0471648	0.0482617	0.0593151	0.00185825	0.0225082	0.0266903	0.0460158	0.0409895	0.0545952	0.044371	0.0647471	-0.0212184	-0.0338079	-0.0263877	8.73788e-05	-0.0435579	0.0641382	0.123332	0.136441	0.135422	0.142291	0.135255	0.118472	0.101558	0.111308	0.116038	0.109154
CAGCAGCTCTACCAGA-1	0.0745527	0.018156	0.0655416	0.0685731	0.0942393	0.0898472	0.114081	0.10984	0.110593	0.0233653	0.0210809	0.0247514	0.0421105	0.0114124	0.0637783	0.0604308	0.0878015	0.0825337	0.103812	0.0958222	0.0883321	-0.00614239	0.0124761	0.0160062	0.0350937	-0.0119299	0.058617	0.0667286	0.092936	0.0831906	0.100583	0.0960689	0.111307	0.00513316	-0.0115411	-0.00310213	0.0232239	-0.0127217	0.071495	0.131838	0.152785	0.152494	0.162889	0.156045	0.135473	0.0995111	0.10483	0.111297	0.107747
CAGCATATCTGCAAGT-1	0.0240767	-0.0141534	0.0453575	0.0480602	0.0672586	0.0639031	0.0760671	0.0632701	0.0596001	0.0107837	0.0101547	0.0120287	0.0297549	-0.0102304	0.0417147	0.0369257	0.0564966	0.0523014	0.0610385	0.0494049	0.0460764	-0.00363934	0.0136885	0.0194916	0.0306427	-0.0245247	0.0379784	0.0452884	0.0621722	0.0545353	0.0580364	0.0522736	0.0590814	0.00266284	-0.02675	-0.0164982	0.00627597	-0.0231379	0.0491091	0.100457	0.111952	0.106633	0.109976	0.095866	0.0840138	0.0789627	0.0791388	0.0912846	0.0895655
CAGTCCTAGTGGGATC-1	0.0495392	0.00462174	0.0452257	0.0485059	0.0700813	0.0672559	0.0805633	0.0713844	0.0649606	0.00197453	0.00834469	0.01867	0.0319213	-0.00583288	0.0558048	0.0520423	0.0759622	0.075443	0.0853893	0.071101	0.0670959	0.00953968	0.0350128	0.0428745	0.0511103	-0.00388715	0.0563579	0.0680005	0.0890698	0.0819332	0.0898193	0.0818492	0.0788641	0.0166154	-0.00613627	0.00444011	0.0283843	-0.000126786	0.0431708	0.113576	0.12565	0.122576	0.12626	0.117819	0.102725	0.0828961	0.0917437	0.0999753	0.0949032
CATATGGCATTTGCCC-1	0.0931639	0.02394	0.0798892	0.08444	0.105378	0.104375	0.119067	0.1106	0.126072	0.0680932	0.0554478	0.0540607	0.0634034	0.0305693	0.0843305	0.0829872	0.104244	0.0991333	0.109345	0.1035	0.113064	0.0542623	0.0610653	0.0596022	0.0706837	0.0220712	0.0432161	0.059403	0.0816743	0.074002	0.0829876	0.0734139	0.108244	0.0208299	-0.00318848	-0.00164767	0.0267755	-0.016322	0.103859	0.143227	0.163177	0.160094	0.166938	0.156855	0.151683	0.128217	0.122125	0.126074	0.122664
CATCGGGTCTCAAGTG-1	0.0290215	0.00594296	0.0222635	0.00504096	0.0248678	0.0251366	0.0435646	0.0394015	0.0475675	-0.012752	-0.0178938	0.0128602	0.028054	-0.0194902	0.0342805	0.00442961	0.0253057	0.0270638	0.045814	0.0325587	0.0462019	-0.00987053	0.00525607	0.0328128	0.0448927	-0.0151865	0.0380441	0.0208034	0.0374417	0.0374361	0.0469332	0.0498715	0.0660797	3.34143e-05	-0.0255837	0.0020895	0.0199241	-0.0230071	0.0238497	0.105994	0.11858	0.117519	0.119681	0.111915	0.10284	0.097172	0.103128	0.115984	0.111767
CATTCGCAGATGCCTT-1	0.0537386	-0.00705478	0.0540456	0.0510549	0.0733432	0.0684323	0.0865825	0.0816611	0.100711	0.0204849	0.0174776	0.028178	0.0407607	0.000377765	0.0752876	0.0606495	0.084183	0.0794348	0.0956024	0.0873695	0.101049	0.0223693	0.0391702	0.0488661	0.0588133	0.00238094	0.0362484	0.039106	0.0595743	0.0532521	0.0672371	0.0607318	0.0971465	-0.0071885	-0.0234923	-0.00892769	0.0121998	-0.0311823	0.0848499	0.145336	0.163137	0.160658	0.167636	0.156114	0.151217	0.127923	0.131331	0.139722	0.130703
CATTCGCGTGACAAAT-1	0.0634657	-0.00241084	0.0624104	0.0599081	0.0835433	0.0816924	0.0967293	0.0956004	0.113144	0.0443965	0.0624654	0.0711199	0.0754996	0.0337084	0.084192	0.0726132	0.0955854	0.0956119	0.10405	0.0949493	0.108876	0.0593384	0.0893941	0.0946922	0.0931932	0.0422962	0.0217367	0.0299451	0.0503558	0.0432117	0.0577381	0.0500662	0.0897784	-0.00268879	-0.00138604	0.0180566	0.0359188	-0.0114011	0.0967767	0.116638	0.133044	0.135762	0.141128	0.128786	0.128276	0.110699	0.124557	0.137367	0.127187
CCAATCCGTCAGAATA-1	0.0303701	0.0182463	0.0389004	0.0316386	0.0504932	0.0504437	0.0601889	0.044721	0.0501198	-0.00256938	0.00657597	0.027414	0.0369248	-0.00114635	0.0432928	0.0246144	0.0452867	0.0474905	0.0561687	0.0352583	0.0436978	-0.0166791	0.0104998	0.0313924	0.0358093	-0.0101875	0.0674986	0.0617747	0.0795597	0.0787032	0.0779	0.0679766	0.0669625	0.0310232	0.00726782	0.0221711	0.0346684	0.01092	0.0215843	0.112631	0.125324	0.122091	0.122734	0.110646	0.0977696	0.0814275	0.0954428	0.110938	0.1038
CCACCTACAGACGTAG-1	0.0886225	0.023566	0.0529581	0.0644178	0.0863109	0.0859627	0.101199	0.102875	0.121831	0.0581035	0.0633689	0.0732527	0.0764286	0.0442615	0.0638284	0.0652017	0.0854239	0.0844605	0.0950114	0.0979354	0.113965	0.0528128	0.0726533	0.0856507	0.084415	0.0401539	0.0227679	0.0401833	0.0620968	0.0575804	0.0694793	0.0738744	0.108673	0.0179714	0.00484092	0.0213422	0.038139	0.00488844	0.0983438	0.121084	0.138453	0.133329	0.140936	0.144984	0.143471	0.118612	0.122068	0.135278	0.128567
CCACGGAGTGTGACCC-1	0.0419908	0.0025616	0.0225991	0.0259436	0.0433173	0.0453024	0.0605482	0.0703095	0.0848638	0.0330795	0.0354044	0.0492474	0.0628389	0.0138047	0.0554664	0.0486156	0.0662102	0.0693653	0.0815757	0.0842815	0.0959619	0.0550785	0.0717826	0.0856094	0.0908169	0.0310229	0.00196773	0.0070178	0.0209037	0.0178359	0.0282264	0.0405163	0.071248	-0.000636527	-0.0180648	0.00273954	0.0288731	-0.0171321	0.0946557	0.11952	0.132428	0.132941	0.137649	0.144354	0.140988	0.133284	0.138809	0.151977	0.149713
CCACGGATCAACACCA-1	0.0912909	0.0413957	0.0578037	0.0414053	0.0722027	0.0760211	0.102283	0.0949266	0.151707	0.0541205	0.0493962	0.0766401	0.114026	0.0298636	0.0782251	0.0483661	0.0806972	0.0884661	0.115569	0.103245	0.169518	0.0827586	0.0917344	0.115525	0.147212	0.0462478	0.00619973	-0.000776131	0.0293739	0.0292505	0.0545839	0.0460811	0.122809	0.00109007	-0.0184389	0.00898453	0.0644891	-0.0372747	0.142119	0.232466	0.256249	0.259676	0.267702	0.274871	0.286877	0.270335	0.264838	0.272629	0.271
CCAGCGAGTCAAACTC-1	0.0528877	0.0182433	0.0992134	0.0955202	0.11966	0.112595	0.122398	0.125008	0.116358	0.0787676	0.0786249	0.0764983	0.0820889	0.0630162	0.0673524	0.0585942	0.0866735	0.0797373	0.0869406	0.0897318	0.0813585	0.0260872	0.0458037	0.0491495	0.0537267	0.0182318	0.0670309	0.0722656	0.0994162	0.0952723	0.106556	0.110246	0.101328	0.0388009	0.021016	0.0274733	0.0396042	0.0269856	0.0443013	0.0590815	0.0816497	0.0774805	0.08744	0.0834661	0.0623869	0.0155334	0.0227005	0.0359163	0.0490515
CCCAGTTAGGGAACGG-1	0.0740914	0.0561879	0.0851355	0.0844984	0.100441	0.10208	0.117241	0.118596	0.122843	0.0759149	0.0783692	0.0976828	0.115385	0.0730794	0.0676765	0.0630328	0.0875094	0.0952321	0.114081	0.104446	0.10706	0.0524864	0.0715882	0.0853066	0.100709	0.0547156	0.0499462	0.055675	0.0778488	0.0773889	0.0899521	0.0964551	0.105571	0.0376131	0.0186779	0.0381111	0.068093	0.0238778	0.0638436	0.105574	0.12983	0.135243	0.148199	0.144	0.114941	0.0792216	0.0896204	0.105037	0.121556
CCGGTAGGTGACCAAG-1	0.0562607	0.00902408	0.0486507	0.0490081	0.0728627	0.0722274	0.0884525	0.0902743	0.105154	0.0491951	0.0488707	0.0586411	0.0749431	0.0309212	0.0578132	0.0481815	0.0710354	0.068093	0.0796591	0.085854	0.0994934	0.0384293	0.060521	0.0778968	0.0878733	0.0269946	0.0258853	0.0357223	0.0575033	0.0506376	0.0602869	0.0602654	0.0915172	0.0154929	-0.000847246	0.0129543	0.0410759	-0.00119277	0.095666	0.121206	0.135961	0.132553	0.137391	0.148232	0.148347	0.129254	0.138956	0.151448	0.14639
CCGTACTCATTGGGCC-1	0.0480054	0.0191866	0.0295363	0.0174583	0.0373693	0.0393329	0.0578017	0.0405807	0.0663309	-0.00425402	-0.00901186	0.0223091	0.0387357	-0.0156538	0.0542888	0.0251315	0.0482302	0.0535314	0.0741832	0.0495299	0.0735561	0.00845759	0.0183757	0.0465802	0.0538152	-0.00465517	0.0452973	0.0312209	0.0498447	0.0490003	0.0587183	0.047184	0.0810347	0.0032625	-0.0222485	0.00850306	0.0216851	-0.0281229	0.0442835	0.14715	0.164687	0.165177	0.167275	0.155631	0.148055	0.141284	0.139521	0.152877	0.146582
CCTCTGAAGCCCAGCT-1	0.0294225	-0.0154425	0.0343309	0.0315972	0.0517448	0.0467251	0.0639938	0.0625135	0.0659293	0.00450055	-0.00614817	0.00220463	0.0259619	-0.0200644	0.0610188	0.0436635	0.0649654	0.0602188	0.0761285	0.0746784	0.0776356	0.0147229	0.0225785	0.0306624	0.04137	-0.0160764	0.0354783	0.0356773	0.0555638	0.0456166	0.0544755	0.0582965	0.0717919	-0.00906346	-0.0362827	-0.025223	-0.00030751	-0.036986	0.0431016	0.117733	0.134007	0.129432	0.135452	0.131364	0.11802	0.105886	0.0973297	0.103793	0.102867
CCTTACGAGTGGCACA-1	0.0724412	-0.00846534	0.0637963	0.062591	0.0837022	0.0819487	0.096399	0.0914469	0.102496	0.0432628	0.0457466	0.0495756	0.0501871	0.020923	0.104338	0.0873617	0.110141	0.107916	0.117138	0.11311	0.115223	0.0590831	0.0721676	0.0757974	0.0687476	0.0331116	0.0306084	0.0394909	0.0624133	0.0539791	0.0670253	0.0653948	0.0951997	-0.00584927	-0.0126395	0.00296768	0.012645	-0.0232313	0.0793196	0.121988	0.141749	0.140244	0.147363	0.138604	0.133268	0.10884	0.110622	0.119006	0.107671
CCTTACGCAATAACGA-1	0.0654503	0.00621609	0.0500572	0.0525347	0.073756	0.0743533	0.091774	0.0841819	0.10126	0.0352416	0.04023	0.0465548	0.0545489	0.0150648	0.0562918	0.0522147	0.0712179	0.0726131	0.0859839	0.076293	0.0920071	0.0271982	0.0498496	0.055268	0.0667847	0.00347994	0.0212404	0.0271153	0.0468276	0.0416319	0.0566034	0.0499473	0.0870088	-0.00600454	-0.0171628	-0.00481863	0.0180531	-0.0289662	0.0978594	0.129449	0.145831	0.144524	0.151212	0.141436	0.144843	0.124001	0.129103	0.139651	0.133518
CCTTCGATCACGCATA-1	0.0296323	-0.0289704	0.0580528	0.0484721	0.0698462	0.0670989	0.0812652	0.0836949	0.083321	0.0181755	0.0154852	0.0288285	0.0337013	-0.00094487	0.0679753	0.0485055	0.0705034	0.0657583	0.0742684	0.0728338	0.0766276	0.0129305	0.028245	0.0389369	0.036281	-0.00673673	0.0344578	0.0364609	0.0580266	0.0522665	0.0657905	0.0648825	0.0792255	-0.0108511	-0.0281461	-0.0083923	0.00442581	-0.0280137	0.0542192	0.0963305	0.114252	0.110814	0.118472	0.115059	0.107261	0.0760133	0.0775527	0.0886664	0.0846489
CCTTCGATCGCGTAGC-1	0.00704278	-0.0239394	0.0307571	0.0189657	0.0365505	0.0368205	0.0558987	0.0542281	0.0420707	-0.012865	-0.0163084	-0.00479584	0.00428296	-0.0257879	0.0416003	0.0197338	0.0395289	0.0398494	0.0559327	0.0515949	0.0408055	-0.0102976	0.00258519	0.0123326	0.0184034	-0.0300317	0.0365134	0.0298417	0.0468086	0.0429811	0.0550593	0.0594906	0.0492044	-0.011465	-0.0397655	-0.0296487	-0.00999477	-0.0336272	0.00808877	0.0841155	0.0940761	0.0909174	0.0967604	0.0962939	0.0781275	0.0700485	0.0725792	0.082824	0.0731761
CGACCTTAGGACAGCT-1	0.0221211	-0.0104838	0.0427683	0.028504	0.0454096	0.0449159	0.0603962	0.0549482	0.0597445	0.00686395	0.000964936	-0.000696878	0.0192277	-0.0230746	0.0522289	0.0286069	0.0447708	0.0420147	0.0525113	0.0484534	0.0516079	0.000352146	0.012749	0.0128235	0.0275922	-0.0302071	0.0437632	0.0351243	0.0520612	0.0481815	0.0587914	0.0566815	0.0654299	0.00356885	-0.025872	-0.0246707	0.00199304	-0.027928	0.0382156	0.10587	0.116181	0.113642	0.118623	0.115498	0.101825	0.0895217	0.0849884	0.0884047	0.0916572
CGACCTTGTGTGTGCC-1	0.0364379	-0.0154714	0.0447951	0.0394778	0.0516396	0.0486694	0.0600447	0.0567284	0.062128	0.00779923	0.0165868	0.0250825	0.0373921	-0.00127287	0.0759835	0.0561569	0.0707223	0.0660611	0.0735841	0.0677044	0.0691691	0.0148135	0.0368369	0.0432006	0.0530053	0.00313131	0.0316786	0.0320928	0.0448027	0.0384128	0.0459713	0.0423058	0.0632739	-0.0182641	-0.0213604	-0.00998662	0.0110844	-0.0341388	0.0448468	0.10062	0.109358	0.102658	0.10547	0.087217	0.0827918	0.0648694	0.0751195	0.0919229	0.0841613
CGAGAAGAGGTGATAT-1	0.0534223	-0.00159537	0.0578094	0.0611613	0.08268	0.0792162	0.095776	0.0849157	0.0927067	0.0325302	0.0291324	0.033135	0.0424702	0.00806566	0.0840355	0.078437	0.100428	0.096748	0.108396	0.0959679	0.0961646	0.0410591	0.0525245	0.0549413	0.062203	0.0145672	0.0384242	0.0443144	0.066441	0.0577387	0.071667	0.0633522	0.0883015	0.000859386	-0.017557	-0.00597121	0.0141667	-0.0210479	0.0730652	0.131935	0.147985	0.144465	0.150658	0.14114	0.132024	0.11538	0.10919	0.116677	0.110807
CGATCGGTCTTAGCCC-1	0.014096	-0.0071391	0.0239692	0.00320042	0.0236511	0.0233797	0.0400622	0.0376522	0.0364831	-0.0128486	-0.0179068	0.00948409	0.019835	-0.0262363	0.0258937	-0.00278771	0.0194747	0.0211199	0.0381825	0.0288322	0.0317692	-0.0122767	0.000301298	0.0222585	0.0292247	-0.030427	0.0375176	0.0218521	0.0390868	0.0370486	0.0451051	0.045759	0.0512936	0.00248993	-0.0259447	-0.000269836	0.0113653	-0.0254239	0.01202	0.0879843	0.100944	0.0975983	0.100421	0.0883186	0.0788322	0.0764215	0.0802016	0.0956376	0.0921058
CGCCAAGGTAAACGCG-1	0.0983781	0.0657358	0.0911686	0.109735	0.125328	0.127645	0.137158	0.138787	0.129874	0.0835405	0.0766165	0.085541	0.0852015	0.0761121	0.113639	0.130494	0.146902	0.14906	0.151979	0.147473	0.131825	0.0843413	0.0957398	0.0995367	0.0977663	0.0822961	0.0831291	0.106552	0.124654	0.123731	0.129387	0.13642	0.138503	0.0751394	0.0512896	0.0580041	0.0665283	0.0628575	0.109374	0.150027	0.161451	0.16281	0.164035	0.158069	0.136026	0.117775	0.122467	0.127508	0.118768
CGCGGTACATGACGGA-1	0.0827849	0.00800985	0.0376787	0.0528683	0.0721031	0.0741092	0.0876437	0.083913	0.12611	0.0674111	0.0744207	0.0825324	0.0932288	0.0417068	0.0692963	0.0737528	0.0935406	0.0984791	0.107884	0.10681	0.14657	0.0904788	0.118988	0.125221	0.121991	0.0608117	0.00506385	0.0286368	0.0471701	0.045125	0.0540351	0.0492746	0.10906	0.0261707	0.0146093	0.0346588	0.0607877	0.00485532	0.136372	0.140746	0.154818	0.156272	0.161168	0.152961	0.17653	0.156182	0.163618	0.175322	0.171342
CGCGTTTCAAAGGCGT-1	0.0039271	-0.0246292	0.0440736	0.0399462	0.0548203	0.0510343	0.0595152	0.0530845	0.0499971	0.00208666	0.00500629	0.012076	0.0231072	-0.0109607	0.0575627	0.0427925	0.057809	0.0522283	0.0564967	0.0477387	0.0432779	-0.00904079	0.0135159	0.0210878	0.0288547	-0.0209586	0.0446923	0.0384048	0.0539568	0.0481297	0.0491121	0.0489995	0.0531443	-0.0110782	-0.0288298	-0.018564	0.0022964	-0.0275674	0.0194345	0.0846459	0.0961852	0.0897574	0.0907567	0.0797426	0.0678634	0.0509948	0.0579277	0.0708179	0.0719056
CGCTATCAGAGTGAGA-1	0.0913533	0.0483399	0.0765199	0.0719944	0.0908443	0.0898281	0.0996335	0.106566	0.10571	0.0393028	0.0384691	0.0399182	0.0283997	0.0312119	0.0840381	0.0727974	0.093129	0.0940846	0.0963618	0.0896673	0.077794	0.0097075	0.0280917	0.0294918	0.0234644	0.0116629	0.0923683	0.0919244	0.110382	0.105257	0.112678	0.121863	0.122426	0.048261	0.0202929	0.0192821	0.0189513	0.0229783	0.0759777	0.141422	0.155175	0.152994	0.152359	0.14739	0.125885	0.10398	0.105016	0.107329	0.0851233
CGCTTCAAGTTTAGGA-1	0.100305	0.0372537	0.0507749	0.0422597	0.0658219	0.0735481	0.0981904	0.0765887	0.150365	0.0587058	0.0549852	0.0822109	0.111753	0.0318943	0.0863258	0.0625938	0.0891885	0.102506	0.131225	0.102479	0.170813	0.095871	0.101873	0.1185	0.143796	0.0574602	0.00165565	-0.000524092	0.0194624	0.021694	0.0396761	0.0189713	0.121867	0.00365029	-0.0123345	0.0202098	0.062359	-0.0309841	0.184581	0.310432	0.333669	0.344468	0.350351	0.351104	0.363732	0.367797	0.358882	0.360685	0.339325
CGCTTCATCCCAAGTA-1	0.0307422	0.00521561	0.0489763	0.0301406	0.053968	0.0527924	0.0669645	0.0542518	0.0487511	0.00768791	0.00543891	0.0323938	0.0471847	0.00347856	0.0365607	0.0120598	0.0366875	0.0365848	0.051936	0.0338389	0.0377874	-0.00580316	0.011414	0.037284	0.0468567	-0.0109891	0.0606222	0.0470962	0.0678093	0.0645799	0.0694288	0.0596449	0.0580778	0.0191151	-0.00744725	0.0182936	0.0343666	0.00170479	0.0322608	0.0990941	0.115339	0.112458	0.113746	0.10134	0.0874521	0.0820478	0.088397	0.104916	0.105714
CGGACTGCACCAGTTA-1	0.0924059	0.0390621	0.0954095	0.0981483	0.121917	0.122401	0.133895	0.123707	0.115069	0.0623205	0.0546755	0.056027	0.0582759	0.0524195	0.113185	0.11192	0.137094	0.137932	0.142524	0.125718	0.105092	0.0419035	0.058661	0.061146	0.0634266	0.0407923	0.0784469	0.0896113	0.114885	0.10891	0.117527	0.102487	0.109111	0.0291264	0.00723447	0.0115315	0.0288535	0.0186943	0.10231	0.16265	0.181007	0.181572	0.182061	0.167393	0.138033	0.116341	0.111128	0.117037	0.109364
CGGAGTCCACTACAGT-1	0.0263283	0.00854513	0.0451304	0.0249359	0.0385598	0.0374691	0.0485557	0.0466466	0.047458	-0.00940155	-0.0227872	-0.0100207	0.01989	-0.024192	0.0568481	0.0226917	0.038511	0.0366918	0.0458794	0.0395072	0.0418076	-0.00787159	-0.00636328	0.0079944	0.0371819	-0.0281714	0.0657656	0.0412513	0.0582714	0.0540453	0.0584261	0.0626122	0.0720548	0.0109497	-0.0244041	-0.0170934	0.0149043	-0.0238843	0.0152542	0.156517	0.167101	0.163568	0.164989	0.159622	0.144571	0.141697	0.142839	0.151359	0.152145
CGGTTAACATAGGATA-1	0.0305641	0.00979199	0.0264692	0.00993246	0.0283474	0.0303345	0.040202	0.028683	0.0550887	0.00857403	-0.00137134	0.0278321	0.059606	-0.0108018	0.0417552	0.0101438	0.030574	0.0348026	0.0477843	0.031093	0.0616408	0.0192914	0.0265893	0.0525578	0.0798427	-0.00219552	0.0341472	0.0175273	0.0321603	0.0323443	0.0335268	0.0272042	0.0602161	0.0108537	-0.0194067	0.00641716	0.0438642	-0.027157	0.056188	0.15508	0.166877	0.166549	0.165382	0.153147	0.149358	0.160994	0.157436	0.172413	0.171599
CGTCACTTCTGTTGAG-1	0.0296803	0.0146849	0.0308642	0.012256	0.0327032	0.0333993	0.0451159	0.0266907	0.0408915	-0.0153142	-0.0292334	-0.00308137	0.0202432	-0.0329802	0.0423841	0.0095321	0.0315904	0.0350768	0.0485272	0.0208163	0.0350261	-0.0169319	-0.0146223	0.0116389	0.0302392	-0.0336868	0.0524425	0.0347996	0.0525435	0.0499324	0.0527706	0.0379694	0.0560994	-0.00142806	-0.0394439	-0.01807	0.00676224	-0.0381787	0.02794	0.152531	0.165052	0.16388	0.163014	0.147619	0.132373	0.140028	0.132178	0.144447	0.135433
CTACGTCTCACTGGGC-1	0.0233545	0.00382855	0.0204172	0.00960707	0.0316903	0.0349402	0.0565508	0.050088	0.0597533	-0.0102415	-0.0119399	0.0193237	0.036905	-0.0139497	0.0261494	0.00658105	0.0301648	0.0378102	0.0597941	0.0407694	0.0577995	-0.00658652	0.00637888	0.0377923	0.0500674	-0.0153718	0.0347551	0.0231152	0.0421903	0.0419447	0.0582917	0.0541248	0.0713007	6.17282e-05	-0.0265457	0.00399122	0.0279166	-0.0228868	0.040369	0.131584	0.147134	0.14886	0.15132	0.140214	0.131334	0.129094	0.127172	0.140428	0.134916
CTCGAAACAAGTTGTC-1	0.0507411	-0.00104489	0.0479558	0.0449204	0.0662922	0.0647319	0.0750812	0.0706496	0.0857374	0.0125622	0.0250682	0.0280275	0.0317798	-0.000281601	0.0650269	0.05296	0.0723828	0.0694659	0.0744646	0.065735	0.0800552	0.00117489	0.0336243	0.0401745	0.039197	-0.00438597	0.04408	0.0454702	0.0665441	0.060536	0.0678887	0.0611197	0.0903672	-0.000997161	-0.00703236	0.00578022	0.0223743	-0.0202985	0.0649036	0.108159	0.12564	0.126782	0.130156	0.120793	0.113847	0.0820692	0.101637	0.109611	0.095634
CTCGGGAAGGATCGCA-1	0.127532	0.14438	0.0273664	0.0559521	0.0593902	0.0474822	0.0520991	0.055932	0.0718688	0.0402415	0.0415999	0.0532983	0.0746608	0.0444101	0.0435481	0.0637594	0.0675294	0.0557413	0.0602633	0.0602768	0.0753462	0.0488865	0.0643312	0.0777921	0.0940952	0.0549584	0.0533456	0.0744543	0.0728454	0.0619489	0.0580006	0.0711409	0.095488	0.0631046	0.0380503	0.0530498	0.0818014	0.0495684	0.0601786	0.167198	0.163849	0.149133	0.145492	0.139408	0.12101	0.134399	0.129618	0.135427	0.140244
CTCTACGAGAATGTTG-1	0.0320842	0.00690615	0.0269546	0.00213215	0.021673	0.0223522	0.0336708	0.0209462	0.0386313	-0.00800121	-0.00853584	0.0232343	0.0499262	-0.0102878	0.0418809	0.00108807	0.0232027	0.0269595	0.0401866	0.0226026	0.0480584	0.00444134	0.0235504	0.0526023	0.069102	-0.00304743	0.0333894	0.0116086	0.0269864	0.0249142	0.0290554	0.0228594	0.0507043	0.000898043	-0.0207001	0.00879315	0.0389429	-0.0215399	0.0485198	0.131123	0.144957	0.14567	0.146537	0.134488	0.127422	0.132883	0.137352	0.152947	0.146776
CTGATCCTCGAATCCA-1	0.0769455	0.0326845	0.0369565	0.0579678	0.0787499	0.0806313	0.100594	0.111117	0.123373	0.0676867	0.0621299	0.0833101	0.0812827	0.0526685	0.0668471	0.0722464	0.0961408	0.102775	0.120037	0.124135	0.133502	0.0837762	0.0969954	0.115025	0.104226	0.0675957	0.0118882	0.0388687	0.0582792	0.0548996	0.0689174	0.0761015	0.103354	0.020922	0.00349731	0.0244	0.0369079	0.00824121	0.11591	0.12608	0.14224	0.143236	0.151502	0.153897	0.15044	0.137526	0.142471	0.162558	0.147154
CTGGTCTGTCTAGCCG-1	0.0532565	0.00843395	0.0238665	0.0368734	0.0517162	0.0462427	0.0599329	0.0617519	0.0728148	0.0186651	0.0108688	0.0254704	0.0404639	-0.00374399	0.0478446	0.0494756	0.0671392	0.0603254	0.0719114	0.0747892	0.0885884	0.0332899	0.0503937	0.0622252	0.066007	0.00680665	0.0180701	0.0341105	0.0503934	0.0428524	0.0503687	0.0550017	0.083005	0.00712429	-0.0101147	0.00509923	0.0278316	-0.0240974	0.0695358	0.115749	0.127757	0.123197	0.125686	0.11942	0.118969	0.105297	0.112183	0.123632	0.114572
CTGTTTATCCTTAATC-1	0.0583907	0.0185493	0.0919541	0.0829389	0.105671	0.103162	0.114933	0.097815	0.0843105	0.0346635	0.0279693	0.0322387	0.0377992	0.0197673	0.0822014	0.0702687	0.0937416	0.0888726	0.0958093	0.0693051	0.0526653	-0.00687236	0.00564079	0.0123039	0.0227517	-0.0103173	0.0802407	0.0788745	0.101287	0.0928854	0.10126	0.0840043	0.0775152	0.00789287	-0.019506	-0.0106726	0.00880095	-0.00703642	0.0644491	0.144187	0.157541	0.153084	0.153117	0.134731	0.107176	0.0957125	0.0905529	0.0992343	0.0881713
GAAATGATCATGCAAC-1	0.0860436	0.0942015	0.0251547	0.0579269	0.0655917	0.0640012	0.0613771	0.0622248	0.0815897	0.0704422	0.0942266	0.111594	0.113732	0.084835	0.0191448	0.0456532	0.0558587	0.0563592	0.0544026	0.0491841	0.0732988	0.0676353	0.108493	0.128729	0.128848	0.0883936	0.0317673	0.0631997	0.0594947	0.057048	0.0480275	0.0510144	0.069255	0.0714323	0.0662966	0.0868645	0.095158	0.0786922	0.118185	0.110185	0.112712	0.1107	0.105916	0.107825	0.108814	0.123232	0.146695	0.165349	0.151526
GAACATCTCCAAGTAC-1	0.0419482	0.0212791	0.0268851	0.015229	0.0345218	0.0336293	0.0539447	0.048582	0.0616561	-0.00365453	-0.0089664	0.0176731	0.0407405	-0.0128948	0.03301	0.00894993	0.0311416	0.0323131	0.0554715	0.0460703	0.0661999	0.000222568	0.0128405	0.0363256	0.0539209	-0.0114807	0.049057	0.0384384	0.0563199	0.0535801	0.0656675	0.0572468	0.0761637	0.0159247	-0.0146166	0.0123594	0.0373237	-0.0110031	0.0414344	0.131607	0.144669	0.142348	0.145957	0.138625	0.130734	0.124666	0.127212	0.142924	0.138512
GACACGCGTCTCCATC-1	0.0202339	0.00952943	0.0314065	0.00673628	0.0229948	0.0245489	0.0360097	0.0350875	0.0557065	-0.00363831	-0.000903835	0.0278453	0.0564733	-0.0131266	0.0426792	0.00379769	0.023056	0.0263282	0.0400037	0.0291492	0.0517295	-0.00316103	0.0146796	0.0380511	0.0648929	-0.0158483	0.0416802	0.0173727	0.0338878	0.0335717	0.0369713	0.0445015	0.0713222	0.00347447	-0.0142426	0.0116438	0.0460944	-0.0180176	0.0251887	0.121047	0.135108	0.132729	0.13546	0.134503	0.12876	0.124393	0.130807	0.146217	0.14769
GACGTGCAGACTCGGA-1	0.0570045	0.0111782	0.0594502	0.054036	0.0711829	0.0708569	0.0928403	0.0939043	0.10828	0.0387267	0.0371674	0.0508712	0.0597218	0.0278151	0.0778125	0.060993	0.0833662	0.0841282	0.107216	0.107455	0.113407	0.0536014	0.0642176	0.0747536	0.0759158	0.0325045	0.0432624	0.0400149	0.0579339	0.0534818	0.0704391	0.0703994	0.0923997	0.0108243	-0.0118043	0.00243911	0.0262896	-0.00452131	0.0975773	0.133088	0.1455	0.14578	0.155775	0.150946	0.146052	0.133476	0.133614	0.139441	0.130277
GACGTGCTCACCGGGT-1	0.00522554	-0.00132315	0.0279152	0.0250959	0.0385226	0.0339925	0.0446659	0.0320161	0.0280729	-0.021882	-0.0238383	-0.00278246	0.0153112	-0.0202274	0.0468097	0.0310166	0.0447066	0.0397385	0.0484125	0.0313105	0.0282652	-0.0203247	-0.00670644	0.0139893	0.0293274	-0.0208522	0.0435833	0.0337422	0.0479556	0.0391631	0.043283	0.0359968	0.0397937	-0.012396	-0.0380615	-0.016632	0.00827725	-0.019206	-0.00450381	0.124364	0.133296	0.129562	0.129705	0.117459	0.105423	0.102907	0.105642	0.122672	0.118481
GACGTGCTCCCAAGTA-1	0.0261838	-0.013508	0.0358063	0.0297737	0.0475292	0.0476694	0.0641636	0.0616578	0.0617496	-0.00103407	-0.0100556	-0.00128728	0.0217318	-0.0126978	0.0579909	0.0365243	0.0560254	0.0540447	0.0671494	0.0681409	0.0678981	0.00835183	0.016841	0.0216056	0.037791	-0.00838388	0.0359062	0.031819	0.047122	0.0437446	0.052646	0.0568147	0.0642459	-0.0113298	-0.0403171	-0.0324743	-0.00110565	-0.0361901	0.0377059	0.113366	0.124718	0.122943	0.127359	0.116101	0.110388	0.0904577	0.0949326	0.100931	0.100542
GACTAACTCAACACGT-1	0.0401486	0.0316349	0.0321499	0.0185736	0.036889	0.0320088	0.0457487	0.0428824	0.0523101	-0.00523074	-0.0138359	0.0120735	0.0337695	-0.0185881	0.0369579	0.0131822	0.0330388	0.0302956	0.0438318	0.0367009	0.0478513	-0.00547918	0.00480064	0.02625	0.045914	-0.0232526	0.0582868	0.0452883	0.0632288	0.0587195	0.0644507	0.0633709	0.0740559	0.0219171	-0.00977485	0.0130258	0.0364788	-0.0133884	0.0247108	0.139769	0.151703	0.147634	0.147602	0.143475	0.133379	0.135641	0.136942	0.149313	0.141051
GAGTCCGGTAAAGGAG-1	0.0690398	0.000965201	0.0391742	0.0502622	0.070413	0.0717762	0.0812358	0.0713899	0.0979143	0.0411721	0.0544493	0.0600234	0.0627585	0.0168995	0.0712653	0.0693663	0.0879491	0.0900026	0.0942411	0.0890672	0.110388	0.0531271	0.0824141	0.0941776	0.0915528	0.0332189	0.0097254	0.0269791	0.0457391	0.0411539	0.0451933	0.0390951	0.0821053	-0.00405304	-0.00493977	0.00504038	0.020617	-0.0233808	0.102082	0.133577	0.146026	0.146188	0.145686	0.143428	0.150646	0.137448	0.145125	0.156942	0.13977
GAGTCCGGTCTCTTTA-1	0.0318877	0.0117776	0.0283716	0.00706825	0.0277619	0.0279073	0.0396767	0.0320124	0.0500398	-0.0152245	-0.0189523	0.00709767	0.0310256	-0.0222339	0.039774	0.00595852	0.0284335	0.029188	0.0414413	0.0308831	0.0523197	-0.00931854	0.00267517	0.0267571	0.0481367	-0.0209079	0.0451619	0.0253578	0.044199	0.0423543	0.0480111	0.0461281	0.0712259	0.00463577	-0.0199409	0.0050827	0.0296346	-0.0232745	0.023938	0.126225	0.138433	0.13582	0.135434	0.130558	0.123174	0.123964	0.123203	0.134517	0.129349
GATCAGTGTTACGACT-1	0.0644055	-0.0090941	0.0513143	0.0653906	0.0833218	0.085958	0.0958619	0.0917697	0.107122	0.0668247	0.0763142	0.0846975	0.0764574	0.047258	0.0808191	0.0793988	0.0971176	0.0990688	0.101787	0.101159	0.114954	0.0782356	0.105854	0.111357	0.0960171	0.0582671	0.0155413	0.0373112	0.052535	0.0503247	0.0561107	0.0504454	0.0894579	0.0239687	0.0131791	0.0332825	0.0390801	0.00510631	0.126923	0.118659	0.129148	0.128371	0.13004	0.124188	0.132575	0.121467	0.130283	0.143666	0.125021
GATCGATAGATAGTCA-1	0.0550532	-0.01082	0.0317108	0.0431015	0.0565458	0.0546017	0.0684983	0.0754655	0.109337	0.0384824	0.0454	0.058263	0.0685774	0.024545	0.0586382	0.0582126	0.0708277	0.067428	0.0768659	0.0838281	0.115305	0.0478175	0.0700702	0.0837979	0.08541	0.0307806	0.0150417	0.0309731	0.0449453	0.0377718	0.0462123	0.0493563	0.102082	0.0133321	0.00562029	0.0270241	0.0468184	-0.00715367	0.0901433	0.100058	0.109326	0.110665	0.115942	0.115118	0.134002	0.107406	0.115474	0.136262	0.127179
GATCGATCAAACAACA-1	0.0439035	0.00347581	0.0679889	0.0609043	0.0806894	0.0793369	0.0928624	0.0873596	0.0932307	0.0311718	0.0202105	0.0231198	0.0281053	0.0111871	0.0740695	0.0610114	0.0841073	0.0825297	0.0918406	0.0890147	0.08805	0.0226941	0.0339475	0.0397959	0.0343734	0.00590388	0.0651761	0.0640301	0.0832986	0.0785147	0.0875963	0.0859471	0.0961351	0.0184461	-0.0122746	-0.00886915	0.00193299	-0.0101846	0.0605338	0.113977	0.130837	0.128359	0.133004	0.127643	0.117111	0.0953925	0.0877908	0.0996667	0.0904567
GATCGTAAGTCGTTTG-1	0.0418057	0.00433767	0.0532023	0.0407561	0.0560117	0.0517776	0.0630973	0.0587426	0.0524316	0.00195334	-0.00427034	0.0157247	0.0275397	-0.0162251	0.0479747	0.0299807	0.0462755	0.0423918	0.0537936	0.0425776	0.0390549	-0.00878017	0.000630903	0.0173412	0.0318308	-0.0314819	0.0607787	0.0548434	0.0724036	0.0651675	0.0652681	0.0676294	0.0688678	0.0111065	-0.0170105	-0.00298512	0.016369	-0.0183587	0.0231602	0.108744	0.122082	0.119775	0.117442	0.110655	0.0902299	0.0887541	0.0827308	0.091553	0.0884369
GATCTAGCAGAGCCAA-1	0.0709012	0.00506704	0.0371301	0.0420136	0.0646738	0.0663291	0.0829614	0.0882834	0.108058	0.0385854	0.0445778	0.0528882	0.0615003	0.0207126	0.0752387	0.0614089	0.0850372	0.0870342	0.0994987	0.105594	0.122023	0.0548435	0.0872507	0.0941618	0.0904131	0.0337301	0.0235614	0.032256	0.0559219	0.0520418	0.0662352	0.0715378	0.106387	0.0111519	0.00365906	0.018455	0.0344327	-0.00156337	0.101622	0.119221	0.136708	0.137537	0.145737	0.146931	0.148948	0.127023	0.13284	0.144614	0.136931
GATGCTACAACACCCG-1	0.121241	0.0711741	0.0155877	0.0637581	0.0768415	0.0798774	0.0910561	0.101267	0.128832	0.0799394	0.0911323	0.111289	0.093491	0.0787908	0.0766203	0.110081	0.129084	0.137502	0.14676	0.153105	0.17202	0.136685	0.163358	0.174446	0.147329	0.123954	-0.00451272	0.0489824	0.0617848	0.064014	0.0712086	0.0805323	0.123752	0.0643644	0.0547394	0.0725425	0.060806	0.0570381	0.160738	0.117066	0.12868	0.133068	0.139476	0.146108	0.151876	0.137437	0.144276	0.162611	0.139557
GCAAACTAGATATACG-1	0.0537189	0.00680394	0.0698909	0.0689954	0.0903302	0.0872564	0.102432	0.0950421	0.0894743	0.030747	0.0228307	0.0321469	0.0409874	0.0167612	0.0788082	0.0693293	0.0933127	0.0907819	0.102904	0.0875068	0.0746785	0.0122501	0.025338	0.0301897	0.0395435	0.00388726	0.0722541	0.0763458	0.0972892	0.0886766	0.0950891	0.0924981	0.0888418	0.0192425	-0.0124448	-0.00752198	0.0153561	0.00110025	0.070419	0.134057	0.149343	0.147894	0.149932	0.133979	0.107413	0.0924845	0.0913309	0.0943923	0.0860012
GCAGTTACAAAGTCAA-1	0.0448693	0.0240861	0.0405856	0.0284221	0.0482216	0.0427595	0.0564167	0.0535314	0.0655759	0.00735301	0.00843907	0.031607	0.0428676	0.00691132	0.0526352	0.0279851	0.0497696	0.0453665	0.0612118	0.0501519	0.064709	0.00602581	0.0254691	0.0472072	0.057114	0.00647026	0.0451219	0.0360927	0.0557367	0.0499934	0.0575923	0.0527166	0.0731765	0.00457486	-0.0123802	0.0114939	0.0271407	-0.00814209	0.0394379	0.118261	0.133643	0.128353	0.128761	0.117004	0.112518	0.10388	0.110174	0.126727	0.12189
GCGCGATCACATCTTT-1	0.0354402	-0.00797834	0.0610088	0.0486124	0.0699027	0.0692386	0.0833494	0.078338	0.0659618	0.01599	0.0154044	0.0130971	0.0155023	-0.00297182	0.0600869	0.0346471	0.0575053	0.0546281	0.064141	0.0596245	0.0498021	-0.00676599	0.0126186	0.0146284	0.01184	-0.0278626	0.0600665	0.0530346	0.073592	0.0682631	0.0774006	0.0736683	0.0696737	0.00781615	-0.0182753	-0.0116249	-0.000123256	-0.015892	0.0331873	0.0958095	0.10935	0.106261	0.109225	0.101268	0.082772	0.0712978	0.0725702	0.0752186	0.0649856
GCTCCTAGTTACGTCA-1	0.0408893	0.0247494	0.0301276	0.0234592	0.0404873	0.033404	0.0471073	0.0407952	0.042675	-0.0124921	-0.0207886	0.0100677	0.0312155	-0.0179879	0.0383365	0.0228855	0.0403673	0.0352576	0.0511547	0.0382192	0.0467467	-0.00911918	0.00139555	0.0320118	0.0443724	-0.0151358	0.0585986	0.0510963	0.0686142	0.0603271	0.0638252	0.0590512	0.0675021	0.0207452	-0.0104243	0.0156567	0.0355893	-0.00545615	0.0354998	0.127229	0.139525	0.132228	0.134114	0.124791	0.111093	0.104762	0.103777	0.123962	0.117472
GCTGCAGTCGGTTAAC-1	0.0575439	0.0346072	0.0506593	0.0437535	0.0624804	0.0625524	0.0701192	0.0650547	0.0705583	0.0201258	0.0144066	0.0351065	0.0534371	0.0135203	0.0592535	0.0426893	0.0629358	0.0673312	0.0729114	0.0597256	0.0647214	0.0137443	0.0263268	0.0435102	0.0644107	0.00992216	0.0654452	0.0559665	0.0702604	0.0662959	0.0667917	0.0642052	0.0748031	0.0228672	-0.00321629	0.0141977	0.0412202	-0.00225991	0.0555351	0.151155	0.16341	0.163133	0.157871	0.14395	0.123331	0.126339	0.126414	0.134881	0.130057
GGAATAACACATCCGG-1	0.03699	0.0253293	0.0228927	0.0198485	0.0347737	0.026922	0.0358544	0.0379052	0.0417312	-0.008414	-0.0188367	0.00845214	0.0295581	-0.0153835	0.0235837	0.0150623	0.0312079	0.0253628	0.0350593	0.0314316	0.0383391	-0.00953997	-0.00482753	0.020347	0.0420329	-0.0231157	0.0537272	0.0493918	0.0652267	0.0567422	0.0564543	0.0523636	0.0613576	0.0179098	-0.0118842	0.0119811	0.0322753	-0.00826855	0.0295155	0.123704	0.13507	0.128606	0.125364	0.122551	0.111302	0.107502	0.107237	0.122767	0.119104
GGAATAACAGTCGATT-1	0.0281072	-0.00853994	0.0505139	0.0446967	0.0605943	0.0562544	0.0698674	0.0620971	0.0631921	0.00386444	-0.0011464	0.00168659	0.016829	-0.0190266	0.0580993	0.0446759	0.0591052	0.0520583	0.0623902	0.0521575	0.0515576	-0.0068767	0.00863901	0.0130855	0.024134	-0.0346233	0.0522892	0.0482934	0.0652271	0.0559588	0.0634693	0.0577527	0.0650594	-0.00530788	-0.0316743	-0.0259617	-0.00254697	-0.0343377	0.0287032	0.118348	0.127114	0.121731	0.124184	0.112119	0.0979927	0.0911192	0.0918627	0.0990493	0.0872359
GGACAGAAGGATTCGG-1	0.0963363	0.053553	0.0940283	0.103935	0.125121	0.123738	0.132945	0.124801	0.11657	0.060554	0.0540645	0.0511201	0.0477035	0.0549838	0.0832234	0.0973066	0.122703	0.121086	0.124489	0.112061	0.0943347	0.0290971	0.0447817	0.0406007	0.0391335	0.0294454	0.0735555	0.0895172	0.111713	0.106531	0.113887	0.104901	0.111035	0.032776	0.0122398	0.0100665	0.0170915	0.0225904	0.102847	0.162413	0.176879	0.173613	0.173472	0.156045	0.126339	0.11227	0.110265	0.107015	0.087522
GGACGTCAGGGCACTA-1	0.123977	0.0742805	0.113801	0.0997598	0.125522	0.132374	0.152005	0.143643	0.14962	0.08473	0.0830579	0.110362	0.128408	0.0751166	0.129944	0.109024	0.13482	0.140639	0.157376	0.139908	0.133764	0.0718789	0.0929369	0.110627	0.135778	0.0838472	0.0867676	0.0801346	0.106023	0.111704	0.126823	0.116901	0.137262	0.0456386	0.0341954	0.0570209	0.0856597	0.0291062	0.108876	0.164606	0.184533	0.192462	0.200592	0.185415	0.171411	0.129637	0.14074	0.156553	0.163939
GGATTACTCGAATCCA-1	0.0458495	0.0390502	0.0416479	0.0628188	0.0816854	0.0805571	0.0872546	0.0697518	0.0592985	0.0294389	0.025164	0.0376984	0.0559744	0.0368273	0.0256147	0.0480564	0.0680435	0.0693611	0.0732053	0.0489442	0.0404332	-0.00608989	0.0135846	0.0304738	0.0482443	0.011759	0.0746107	0.0894673	0.102416	0.0998475	0.0994709	0.0834151	0.0746073	0.0549785	0.0246327	0.0399387	0.063625	0.0532295	0.0420735	0.107298	0.11617	0.111983	0.109815	0.0901145	0.077152	0.073709	0.0798784	0.0935271	0.0990437
GGGAATGGTAGTAGTA-1	0.0784361	0.0266341	0.0376943	0.0545383	0.0753966	0.0709265	0.0834024	0.0838026	0.106886	0.0433773	0.0435156	0.0513402	0.058742	0.0254058	0.0595894	0.0640488	0.0834284	0.0806982	0.0884533	0.0878483	0.108005	0.0437179	0.0629174	0.0735162	0.0732936	0.0269992	0.0260494	0.0448679	0.0650067	0.056373	0.0659349	0.0650341	0.102643	0.0174792	-0.00142097	0.0137076	0.0370952	-0.00231914	0.0885953	0.131427	0.143155	0.14053	0.143779	0.139685	0.142368	0.126047	0.127439	0.13928	0.128426
GGGACCTCATCCGTGG-1	0.0489377	0.0395917	0.00596477	0.00806598	0.0246801	0.0284044	0.0421403	0.0359935	0.0731449	0.016156	0.0262092	0.059269	0.0785642	0.00434721	0.021304	0.0143453	0.0346215	0.0429177	0.0585655	0.0462656	0.091615	0.0419212	0.0604236	0.0947465	0.106768	0.0203718	0.0118648	0.0152381	0.0252687	0.0247372	0.0327475	0.0303032	0.0753412	0.0155038	-0.00253648	0.0311283	0.0644655	-0.00874455	0.0862949	0.153714	0.164784	0.16797	0.167743	0.172733	0.175826	0.174371	0.184475	0.202097	0.189215
GGGACCTGTGCGGTAA-1	0.0295651	0.0134333	0.029426	0.0133613	0.037583	0.0379542	0.0492729	0.0417271	0.0450813	-0.0116227	-0.0143014	0.00810404	0.0279303	-0.0156438	0.0353111	0.0138121	0.0414091	0.0439771	0.0534197	0.039773	0.0448198	-0.00809511	0.0104767	0.0265137	0.0448852	-0.0165574	0.0494549	0.0363222	0.0573393	0.0556627	0.0584009	0.0564276	0.0629225	0.00895147	-0.0197814	0.00305087	0.0252847	-0.00996782	0.011237	0.105298	0.116904	0.114446	0.114388	0.104654	0.0924747	0.0926022	0.0977536	0.111099	0.109133
GGGTTGCTCTAACTCT-1	0.0455805	0.00589042	0.0506171	0.0539646	0.0758428	0.0705273	0.0900367	0.0889014	0.0885064	0.0243826	0.021808	0.0243612	0.0316731	0.00233879	0.0659097	0.0611697	0.0853464	0.0789026	0.0955988	0.0949009	0.0804905	0.0181602	0.0333536	0.0340078	0.0374825	-0.0062612	0.0529976	0.0539971	0.0760226	0.0681817	0.0805474	0.0764307	0.0835642	0.00636405	-0.0225074	-0.0143762	0.009045	-0.0184126	0.0613362	0.120169	0.13645	0.1302	0.138613	0.132473	0.112445	0.0952896	0.0961767	0.0980166	0.0931239
GGTGAAGAGTCCCACG-1	0.0636966	0.0139159	0.0667234	0.0682647	0.0855602	0.0820886	0.0975087	0.107941	0.115441	0.0396856	0.0504585	0.0567939	0.0556846	0.0332055	0.0847696	0.0760678	0.0911121	0.0877791	0.0977498	0.099971	0.0997657	0.0193595	0.0470092	0.0558837	0.0543406	0.0201376	0.0555046	0.0632102	0.0829415	0.0715909	0.0840865	0.0884377	0.11118	0.008727	0.000186271	0.0108089	0.0231681	-0.0046209	0.0709923	0.121987	0.133918	0.130373	0.133358	0.130525	0.120488	0.0875653	0.0953409	0.107268	0.0962056
GTAGGCCAGCCCAATT-1	0.0372138	0.0151961	0.0208571	0.0252911	0.0460849	0.0418251	0.0538946	0.0417443	0.0457792	-0.0108551	-0.00679239	0.0225048	0.0341374	-0.00457698	0.0399895	0.0353959	0.0558144	0.0539089	0.0683321	0.0520886	0.0574368	0.00197933	0.0189972	0.0464133	0.0498534	0.0101708	0.0439645	0.0489532	0.06843	0.0628901	0.0659183	0.055963	0.0615415	0.0121752	-0.00858013	0.0185207	0.0303762	-0.00415557	0.043397	0.123798	0.138158	0.133857	0.133649	0.115064	0.0997879	0.0999622	0.104311	0.119335	0.108928
GTCACAATCAACACGT-1	0.0390177	-0.0140942	0.0501906	0.0445064	0.0631196	0.0618622	0.0757283	0.0714289	0.0703909	0.00884734	0.0118503	0.0107792	0.0209174	-0.00626066	0.0603071	0.0499585	0.0691801	0.0660407	0.0751493	0.0701138	0.0645021	0.00702339	0.030132	0.0292039	0.0332861	-0.0112237	0.0447671	0.0508772	0.0696807	0.0628036	0.0707008	0.0687233	0.075068	3.09708e-05	-0.0242192	-0.0197347	-0.00218567	-0.0269559	0.0507006	0.103545	0.112965	0.110757	0.114409	0.110855	0.0949297	0.0790327	0.0854619	0.0918129	0.0820605
GTCGTAAAGAGACTTA-1	0.0570239	0.0320915	0.0339367	0.0324228	0.0530666	0.0516252	0.0702033	0.07046	0.0763539	0.0165954	0.0200892	0.0499833	0.0664264	0.0246675	0.0408044	0.0290712	0.0510803	0.0517548	0.0690088	0.0605766	0.0685251	0.0162509	0.0338514	0.0611012	0.0769186	0.0206824	0.0522368	0.0530939	0.0717667	0.0682707	0.0788682	0.0789052	0.0891674	0.0340545	0.00898104	0.0385727	0.0545466	0.0200402	0.0550345	0.122013	0.137128	0.136159	0.14004	0.133429	0.123297	0.11152	0.122938	0.14131	0.141863
GTCTTCGGTGCAACGA-1	0.0441277	0.0189051	0.0411037	0.0241186	0.0459282	0.0465388	0.0678842	0.0639761	0.0771952	0.0042066	-0.00603114	0.0215798	0.0410731	-0.00200662	0.0507889	0.0221224	0.0456164	0.0457287	0.0670125	0.0562834	0.0700107	0.00560561	0.0119882	0.0346875	0.0506843	-0.00234728	0.0495761	0.0387561	0.058	0.0557902	0.0682149	0.067023	0.0921176	0.0138417	-0.0178206	0.00863253	0.0315101	-0.0125014	0.047362	0.157066	0.171431	0.168398	0.170295	0.164036	0.151388	0.147286	0.143528	0.154657	0.148265
GTGAAGGCAACTGCGC-1	0.0335593	0.0102591	0.0397533	0.0172545	0.0358622	0.0344506	0.0500891	0.0339018	0.0699355	0.00715434	0.00964755	0.0379837	0.0702197	-0.0113153	0.0512781	0.0132715	0.0358859	0.0379672	0.0545519	0.0377682	0.074955	0.0201153	0.0386108	0.0606879	0.0866044	-0.00324917	0.0373507	0.0198521	0.0366783	0.0322072	0.0389432	0.0344549	0.0783063	0.0105595	-0.011293	0.0144859	0.0522365	-0.0296419	0.0626938	0.178194	0.190747	0.189039	0.191935	0.187883	0.181898	0.188275	0.191407	0.200122	0.196956
GTGAAGGTCAGTTCGA-1	0.0727307	0.00182601	0.0843775	0.0749077	0.0960433	0.0964493	0.113711	0.10604	0.118848	0.0532657	0.0724702	0.0931616	0.0999006	0.0699814	0.105019	0.089162	0.112102	0.111011	0.125385	0.114147	0.115667	0.0630738	0.0955219	0.113636	0.11137	0.0780951	0.0417011	0.0480003	0.0671531	0.0620636	0.0773402	0.0667902	0.10077	0.00878516	0.00808032	0.0361928	0.0565279	0.0221293	0.100368	0.112157	0.12611	0.122993	0.134013	0.117269	0.118492	0.0842003	0.0994237	0.123059	0.122994
GTGCTTCTCCGCGGTA-1	0.0424635	0.0116651	0.0763416	0.0719073	0.0939253	0.0851377	0.0970868	0.0846646	0.0671165	0.0135357	0.00437427	0.00989873	0.0186807	0.00936656	0.0868728	0.0706227	0.0930739	0.0835536	0.0920619	0.0751539	0.050818	-0.00764177	-0.000983863	0.00521727	0.0161244	-0.0105473	0.0822421	0.0821501	0.100589	0.0917523	0.0968033	0.0861603	0.0714748	0.00596576	-0.0227488	-0.0173313	0.000526594	-0.00674285	0.0375643	0.12988	0.141431	0.13194	0.132459	0.116466	0.089514	0.0815765	0.072393	0.0768792	0.0688051
TACTCATCATCGGTTA-1	0.0326476	-0.0210653	0.0435727	0.0435425	0.0642459	0.0617706	0.0774493	0.0781674	0.100773	0.0219436	0.0232555	0.0340206	0.0470387	0.00120849	0.06058	0.0481935	0.0689747	0.0657207	0.0771968	0.076999	0.102982	0.0172778	0.0338829	0.0516493	0.0588412	-0.00538975	0.0297666	0.0376856	0.0572018	0.0490277	0.0600182	0.0578164	0.095125	-0.00529587	-0.0192677	-0.00328031	0.0216042	-0.0257741	0.0593677	0.118994	0.132095	0.129417	0.134301	0.135537	0.143785	0.109998	0.112171	0.132284	0.122526
TAGACCAGTAAATGAC-1	0.0965087	0.0280998	0.0760753	0.0864697	0.106933	0.103531	0.112006	0.10825	0.13099	0.0651146	0.0665384	0.071084	0.0716392	0.0522893	0.103305	0.106113	0.126303	0.123116	0.124352	0.116303	0.123906	0.0618453	0.0774461	0.0803948	0.0804326	0.054894	0.0523116	0.0709975	0.0888969	0.0816131	0.0896099	0.0870029	0.118302	0.0305598	0.010749	0.026114	0.0457897	0.0187899	0.121937	0.159366	0.171699	0.169436	0.168331	0.157546	0.150692	0.134578	0.135115	0.142236	0.12747
TAGTTGGCAGCTGGCT-1	0.0299112	-0.00610588	0.0484655	0.0477505	0.0657329	0.0666541	0.0824904	0.0710525	0.0632858	0.0180343	0.0150912	0.0258218	0.029172	0.00515965	0.0542798	0.0451759	0.0643787	0.0639021	0.0762191	0.0639077	0.0573368	0.0104525	0.0286461	0.0396117	0.0381003	-0.00529943	0.0372498	0.0410445	0.0576151	0.0522441	0.0594428	0.0525695	0.0558647	-0.0050045	-0.0291092	-0.0139092	0.00183961	-0.0209882	0.053154	0.118116	0.128094	0.124384	0.127589	0.115402	0.0963999	0.0876146	0.0890538	0.0970043	0.0877199
TCAGGATCACTAGTAC-1	0.0903871	0.0262914	0.0906763	0.0940252	0.113055	0.113102	0.129073	0.134252	0.132248	0.0674084	0.058137	0.0736721	0.075085	0.0544258	0.104173	0.10655	0.12452	0.123464	0.133255	0.128615	0.116665	0.0477874	0.0573189	0.0724082	0.0805579	0.048719	0.061508	0.0766513	0.0962238	0.0899497	0.102475	0.100303	0.120969	0.0259769	0.00650832	0.0242481	0.0401298	0.0144684	0.106859	0.157819	0.172032	0.172539	0.177067	0.171257	0.149632	0.12389	0.117031	0.126785	0.117456
TCGCGAGCATGCCTAA-1	0.04753	0.0361584	0.0533639	0.0419099	0.0595124	0.058639	0.0754313	0.0775899	0.0758553	0.00683093	-0.00821656	0.00956594	0.0215351	-0.000407895	0.0686055	0.0459898	0.0677041	0.068992	0.0845377	0.0798808	0.0757196	0.010244	0.00997872	0.0212421	0.0303106	0.00108085	0.0755207	0.0597864	0.0781337	0.0758201	0.0832084	0.0863633	0.0876729	0.0233082	-0.0173774	-0.0058705	0.0113785	0.000488124	0.0283221	0.145724	0.161106	0.159026	0.161609	0.163679	0.143331	0.130184	0.129557	0.13621	0.125825
TCGGGACCACTAGTAC-1	0.0485099	0.0141288	0.0808874	0.07267	0.0883767	0.0857874	0.102169	0.0990296	0.0805144	0.0191046	0.00935175	0.0119702	0.0213476	0.00803265	0.0934445	0.0739689	0.0903743	0.0891491	0.101075	0.0913248	0.066157	-0.00479296	0.000490044	0.00529821	0.0131606	-0.00859534	0.0896955	0.0847494	0.102926	0.0952589	0.100181	0.100465	0.0895368	0.017672	-0.0156035	-0.0127427	0.00371515	-0.00567329	0.0402819	0.125785	0.137367	0.135006	0.13743	0.123655	0.0956191	0.068688	0.0677278	0.069586	0.0651822
TCTGAGAGTCTTCAAG-1	0.0373722	-0.00540027	0.0410989	0.0381029	0.0596869	0.0580637	0.0735311	0.0660784	0.0617545	0.00360582	-0.000265944	0.0089004	0.0236048	-0.00288466	0.0553357	0.0443741	0.0657392	0.0622334	0.0754927	0.0669068	0.0630947	0.0121101	0.0218305	0.0320034	0.0424508	-0.00140018	0.04372	0.043911	0.0634575	0.0587733	0.0672379	0.0642819	0.0669886	0.0081959	-0.0254639	-0.0159927	0.00804442	-0.0134909	0.0435483	0.107131	0.120675	0.116307	0.121905	0.110752	0.0945966	0.0817423	0.0820861	0.0898714	0.0873417
TCTTCGGTCAAAGACA-1	0.105927	0.0258002	0.0804614	0.0907451	0.110584	0.116644	0.127229	0.11722	0.139032	0.0891247	0.0995061	0.110051	0.117743	0.0795547	0.101517	0.0986397	0.11821	0.127617	0.131594	0.119061	0.134986	0.0859652	0.116701	0.131109	0.131862	0.0837118	0.0472857	0.0626248	0.0793992	0.0803441	0.0865963	0.0783744	0.11976	0.0451566	0.0391474	0.0591865	0.0767395	0.0378757	0.155719	0.150572	0.162976	0.167878	0.169928	0.154337	0.157741	0.141995	0.152216	0.173646	0.166015
TGACGGCAGACAAGCC-1	0.0400028	-0.00918566	0.0404643	0.0436973	0.0649064	0.0633198	0.0790165	0.0719396	0.0690155	0.0082618	0.00107178	0.00203934	0.0134337	-0.00401308	0.0655546	0.0571768	0.0789441	0.0756499	0.0864436	0.0813887	0.0717303	0.0134867	0.0214545	0.0231111	0.0283122	-0.00532565	0.0457228	0.0529819	0.0704156	0.0632629	0.0703106	0.0687284	0.0721727	0.00445057	-0.0228773	-0.0200395	0.000594618	-0.0136751	0.0534919	0.119059	0.131334	0.126214	0.131321	0.123315	0.109041	0.0963162	0.0868077	0.0891423	0.082354
TGACGGCGTTCCATGA-1	0.096042	0.0380278	0.0241416	0.0484096	0.065113	0.0648558	0.0836496	0.101061	0.122442	0.0536781	0.0514492	0.0661886	0.0639145	0.0329929	0.0449627	0.057346	0.0769955	0.0787281	0.0968293	0.111695	0.133129	0.0751648	0.0944755	0.104784	0.0918339	0.0436949	0.00934144	0.0390105	0.0573948	0.0530088	0.0675465	0.0799935	0.121491	0.0355822	0.0169345	0.0374383	0.0486111	0.00880303	0.115645	0.125899	0.137891	0.138981	0.146963	0.159009	0.160374	0.152145	0.154163	0.163412	0.143962
TGCCAAAAGGAGTTTA-1	0.0275307	0.00552151	0.0336275	0.014971	0.0323762	0.0325307	0.048012	0.0406743	0.0603093	-0.00426605	-0.00588045	0.0198452	0.0453478	-0.0173432	0.051426	0.0209489	0.0407845	0.0429397	0.0579414	0.0455324	0.0687652	0.0105555	0.0250112	0.0468324	0.0664837	-0.00636101	0.0398276	0.0256662	0.0417264	0.0389157	0.0474194	0.0445952	0.0724426	0.00455329	-0.021794	0.0041597	0.0337355	-0.0243264	0.0411646	0.155649	0.167118	0.165281	0.165329	0.156727	0.146376	0.143276	0.143929	0.157724	0.157294
TGCTACCTCGGTGTTA-1	0.0363632	0.0194595	0.0365543	0.0279369	0.0485942	0.0517701	0.0681514	0.0547728	0.0689042	0.0090722	0.00480072	0.0278772	0.0469466	-0.00125541	0.0389277	0.0213683	0.0438267	0.0496779	0.0653041	0.043925	0.0654975	0.00506261	0.0169348	0.039528	0.0541105	-0.00824564	0.0424347	0.0379423	0.0551829	0.0551136	0.0635794	0.0555206	0.0781492	0.0153701	-0.0126743	0.00953253	0.0315035	-0.0105573	0.0513999	0.144619	0.158729	0.157523	0.160471	0.148726	0.137211	0.132438	0.129977	0.145073	0.142516
TGGACGCGTTTGACTG-1	0.031199	0.000579459	0.0371355	0.0346677	0.0506119	0.0493033	0.0648065	0.0668464	0.0669771	0.0144967	0.00667272	0.0149	0.0267695	0.0031848	0.0570713	0.0468609	0.0633092	0.0594183	0.0692374	0.0704066	0.0719418	0.0223471	0.0319412	0.0394655	0.0455905	0.00914123	0.0315311	0.0347999	0.0484018	0.0439444	0.052885	0.056261	0.0660486	-0.00160837	-0.0295335	-0.0185185	0.00344123	-0.0176025	0.0433977	0.102304	0.110738	0.106193	0.107822	0.109454	0.100137	0.091885	0.0925996	0.0992162	0.0921563
TGGTTAGAGAAACGCC-1	0.0133285	-0.0135825	0.0641863	0.0406666	0.0537146	0.0497891	0.0559862	0.0490251	0.0575779	0.0142289	0.0112935	0.0283978	0.0438436	-0.000475894	0.0724846	0.0361002	0.0487059	0.0460048	0.0506448	0.0403185	0.0554222	0.0102777	0.0324854	0.0447156	0.0563462	-0.00548325	0.0535292	0.0343186	0.0488678	0.042177	0.0425514	0.0388197	0.0528964	0.00159742	-0.0236811	-0.00761898	0.0165129	-0.0215152	0.00829925	0.120445	0.134263	0.13261	0.132378	0.127278	0.124173	0.108095	0.118551	0.131304	0.137228
TGGTTAGGTATTCTCT-1	0.0429563	0.00329452	0.0216736	0.0328476	0.049618	0.0444604	0.0569099	0.0659858	0.0796993	0.019537	0.0112893	0.0150779	0.0334038	-0.00260613	0.0490879	0.0523925	0.07195	0.0667991	0.0754903	0.0848955	0.0945306	0.0341124	0.0430335	0.047513	0.0588594	0.00553665	0.0221532	0.0345887	0.0532878	0.0435804	0.0515728	0.0654423	0.0893485	0.0120101	-0.0173846	-0.00820024	0.016509	-0.0155636	0.053924	0.105063	0.116467	0.111153	0.113828	0.118963	0.115869	0.0989756	0.095065	0.104434	0.103736
TGTATTCTCCTCTAGC-1	0.0350528	0.00355513	0.0504013	0.0523424	0.0712483	0.0701495	0.0779527	0.0673477	0.0506602	0.0144378	0.0128203	0.0227209	0.0268166	0.00659447	0.0498507	0.0435975	0.0641918	0.0635597	0.0672847	0.0528752	0.0399394	0.0015208	0.0202854	0.0318562	0.0329564	-0.00104103	0.0563085	0.0612848	0.0781437	0.0744097	0.0786425	0.0705777	0.0590567	0.0177262	-0.00905224	0.00229529	0.0106806	0.000144149	0.0322109	0.0929258	0.104263	0.101803	0.101525	0.0884427	0.0672771	0.0621399	0.0627192	0.0773063	0.0735334
TGTGTTTGTGGGTATG-1	0.0590977	0.00818085	0.0517847	0.0595491	0.0853398	0.0780608	0.0962664	0.0893962	0.0931386	0.0300234	0.0258009	0.0303101	0.0431616	0.0114699	0.0594537	0.0631644	0.0922322	0.0821461	0.096736	0.0937805	0.0904109	0.0228421	0.0340029	0.0385896	0.0510502	0.0094016	0.045977	0.0530524	0.0774151	0.06609	0.0807828	0.0720724	0.0897188	0.00523979	-0.0131876	-0.000561986	0.0241081	-0.0162572	0.0723873	0.124674	0.144481	0.136209	0.142979	0.13369	0.119838	0.0921753	0.096221	0.101343	0.0976846
TTAGGCAAGCGGCTTC-1	0.0269629	-0.00532339	0.0240835	0.0103316	0.0352385	0.0401968	0.0556222	0.0467088	0.0520763	0.000903039	-0.00782022	0.026412	0.0416667	-0.00952412	0.034707	0.00943971	0.036452	0.0439485	0.0606258	0.0454933	0.0555914	0.00649045	0.0185458	0.0475632	0.0594815	-0.00237515	0.0315977	0.020821	0.0419567	0.0435725	0.0489781	0.0422409	0.0569929	-0.000978808	-0.0301274	0.00316667	0.0247485	-0.0251959	0.0321164	0.11416	0.1289	0.12742	0.128627	0.115706	0.104952	0.108339	0.112185	0.130191	0.127821
TTAGGCATCTCACATT-1	0.0780194	0.0121195	0.0701453	0.0748284	0.0945859	0.0957386	0.109287	0.105402	0.123835	0.0675637	0.0703941	0.0749628	0.0709218	0.0408356	0.0894203	0.0860231	0.106207	0.108137	0.115786	0.112507	0.128891	0.0794182	0.0958587	0.095753	0.0869762	0.0518059	0.027568	0.0446671	0.0653165	0.061284	0.0735246	0.0680539	0.111003	0.0202892	0.00943088	0.0256652	0.0367482	-0.00147627	0.120126	0.129933	0.147017	0.145413	0.152238	0.150964	0.153574	0.136755	0.136946	0.146445	0.130413
TTAGTTCGTAAACCTC-1	0.0614011	-0.000295337	0.0557434	0.0645708	0.0867943	0.0877059	0.104118	0.105023	0.12564	0.0526155	0.0500575	0.0533743	0.0542831	0.0207746	0.0670004	0.0643947	0.0843105	0.0840319	0.0982228	0.0938645	0.110492	0.0375439	0.0530383	0.0618599	0.064892	0.0172631	0.0486899	0.059633	0.0790419	0.0774876	0.0878297	0.0902374	0.122471	0.0291796	0.0087136	0.0150115	0.0307649	-0.00618132	0.100399	0.138498	0.15301	0.15358	0.158497	0.153699	0.153511	0.132761	0.134144	0.142834	0.126328
TTATGCTTCTTGCAAG-1	0.0479358	0.005549	0.0539158	0.0413102	0.0689311	0.0714163	0.0977046	0.0899733	0.101272	0.0154304	0.0057617	0.0372228	0.055009	0.00703905	0.0723444	0.0447023	0.0716018	0.0772102	0.105594	0.0936008	0.106915	0.0287647	0.0348246	0.0581704	0.0736549	0.0126198	0.047937	0.0391494	0.0641984	0.0630239	0.0779656	0.0755709	0.105639	0.0138791	-0.0183762	0.0103354	0.0356589	-0.0128044	0.0681354	0.191624	0.210178	0.210756	0.216342	0.211975	0.203536	0.187496	0.190171	0.20229	0.197607
TTCCCAGCACAAGTAA-1	0.0523019	0.00503371	0.0559767	0.0664956	0.0784396	0.0755879	0.0895674	0.0835189	0.0882188	0.0338605	0.0327967	0.0438755	0.052424	0.02715	0.0683079	0.0706977	0.0847807	0.0826931	0.0909298	0.0864487	0.0871472	0.0327757	0.0528552	0.0627941	0.0614452	0.0238665	0.045664	0.0626117	0.0778204	0.0701984	0.0776305	0.0735406	0.091732	0.0235948	0.00277566	0.0175443	0.030074	0.0106735	0.0747067	0.115316	0.125258	0.122679	0.126768	0.121115	0.112427	0.0917982	0.0959419	0.109429	0.104515
TTCGAAGCAAGCGTAG-1	0.0575775	0.0333255	0.0265065	0.0214072	0.0469395	0.0470004	0.0628507	0.0560853	0.066669	0.00156855	0.00407197	0.0264085	0.0325106	0.0048932	0.0263377	0.0113186	0.036682	0.0389794	0.0573487	0.0449754	0.059443	-0.00653994	0.0139634	0.0366883	0.0416188	-0.00491859	0.0673223	0.0605086	0.0837557	0.0811964	0.0898369	0.0793843	0.08433	0.03708	0.00777838	0.0355876	0.046958	0.0250757	0.0376283	0.114609	0.128374	0.126975	0.128546	0.117507	0.114585	0.100534	0.110345	0.120371	0.114407
TTCGAAGGTACCCAAT-1	0.0258216	-0.0154318	0.0459023	0.04215	0.0608258	0.057861	0.0735793	0.0595054	0.0530869	0.0109479	0.00147391	0.0142117	0.0205065	-0.00701973	0.0490378	0.0398046	0.0586798	0.0544778	0.0690777	0.0555876	0.0498282	0.00719395	0.0129108	0.0263477	0.0278923	-0.0131004	0.0395818	0.0407949	0.0588837	0.051726	0.0595257	0.0528097	0.0498929	-0.00881171	-0.0388533	-0.0235425	-0.00791368	-0.0269303	0.032077	0.0977985	0.108647	0.103653	0.109847	0.100552	0.0803909	0.0724313	0.0661289	0.0758772	0.0686289
TTCTACACAAACAACA-1	0.0239265	-0.0108584	0.0470568	0.0456054	0.0669756	0.0620254	0.0751334	0.0675731	0.0585657	0.0110807	0.0109764	0.018449	0.0311538	-0.00661637	0.0488165	0.039357	0.0617966	0.0537796	0.0624875	0.0531539	0.050843	-0.00238852	0.0175484	0.0272367	0.0369677	-0.0198187	0.0443543	0.0487597	0.0686996	0.0587602	0.0646171	0.0587932	0.06004	-0.00189593	-0.0226586	-0.0139639	0.00896254	-0.0249571	0.0300338	0.0915536	0.102491	0.0959449	0.0986874	0.0905281	0.075341	0.0655582	0.0674833	0.0775851	0.0742608
TTCTACACACGGCCAT-1	0.019555	0.00469833	0.0340049	0.00724208	0.0237615	0.0289099	0.0447297	0.0284624	0.0461309	-0.0185158	-0.0227585	0.0128073	0.0401433	-0.0243171	0.0555044	0.012181	0.0310294	0.0392739	0.0550732	0.0316065	0.0512212	-0.0107017	0.0035628	0.034376	0.055169	-0.017318	0.0455513	0.0184548	0.034147	0.0350637	0.0419974	0.0336217	0.0606666	-0.00840243	-0.0352639	-0.00065486	0.0287872	-0.0338842	0.0426775	0.151142	0.165615	0.165698	0.166791	0.158675	0.145914	0.141169	0.143163	0.159241	0.154756
TTCTCCTGTCAGAATA-1	0.0215705	-0.0151072	0.037491	0.025455	0.0438651	0.040707	0.0554559	0.0520991	0.0476674	-0.00348833	-0.0152794	-0.00356565	0.0144601	-0.0126813	0.0423521	0.0236797	0.0418006	0.0366826	0.049604	0.0449918	0.047517	-0.00692175	-0.00183889	0.0131175	0.0267481	-0.0179818	0.0421406	0.0336357	0.0502627	0.0439128	0.049533	0.0458099	0.0519286	-0.00917715	-0.0419083	-0.0287399	-0.00199264	-0.0283121	0.0288229	0.0979039	0.107979	0.101715	0.104437	0.100212	0.0856313	0.0801599	0.0730547	0.0818041	0.0780558
TTGTAGGAGGACCACA-1	0.0295242	-0.0217851	0.0447642	0.0345444	0.0593052	0.0590649	0.0791916	0.0679371	0.073225	0.00810545	0.00371943	0.0188884	0.036862	-0.0122725	0.0607861	0.0385569	0.0614431	0.0586672	0.0752987	0.0662529	0.068102	0.00552954	0.0261738	0.0374477	0.0496169	-0.0143222	0.032167	0.0261225	0.0477226	0.0442906	0.059988	0.0522298	0.0707154	-0.013795	-0.0350935	-0.0189992	0.00780092	-0.0367794	0.0529332	0.112326	0.125141	0.125254	0.133958	0.12735	0.118696	0.0952414	0.0983203	0.107059	0.102878
AAAGATGGTGTGGTTT-1	0.076024	0.0804208	0.027032	0.0373531	0.0410774	0.0365727	0.0398342	0.0716055	0.0716029	0.0382207	0.0711373	0.094792	0.0995628	0.0625478	0.00344143	0.012154	0.0193411	0.0154156	0.00986008	0.0427943	0.0465751	0.00257994	0.0577512	0.089529	0.0939778	0.0385442	0.0793855	0.0884525	0.0961706	0.094755	0.0865919	0.124803	0.118908	0.11799	0.115511	0.129305	0.134911	0.119011	0.0278628	0.0020977	0.000482035	-0.00334206	-0.00734844	0.00916316	0.0111301	-0.0370107	0.00265372	0.0463537	0.0572981
AAAGATGGTTGTCGCG-1	0.113738	0.103073	0.0693414	0.0956025	0.103039	0.0964758	0.106009	0.128549	0.114347	0.0750132	0.0926786	0.0973074	0.0976323	0.087073	0.0481179	0.0711463	0.0794362	0.0725816	0.0727928	0.090411	0.0818868	0.031402	0.0721646	0.0836794	0.0841613	0.0529215	0.12017	0.141964	0.154467	0.153718	0.152869	0.166777	0.152886	0.13958	0.121207	0.136858	0.133125	0.136984	0.0452074	0.0335816	0.0403616	0.0350382	0.0423747	0.039603	0.0267795	-0.0387141	-0.0155653	0.0200461	0.0370753
AAAGTAGGTCGTCTTC-1	0.0586093	0.0707441	0.0483971	0.063336	0.0676564	0.0591472	0.0542833	0.0445311	0.0263753	0.0191675	0.0291785	0.0403205	0.0534767	0.0471341	0.0391342	0.0523979	0.0580542	0.048939	0.0394146	0.0256346	0.0137888	0.000405807	0.0274297	0.044451	0.0559735	0.0332946	0.08299	0.0978264	0.0976756	0.0901558	0.0759431	0.071787	0.0560301	0.0632752	0.0420489	0.0566291	0.0682884	0.073332	0.00614815	0.0493117	0.0482903	0.0365673	0.0318343	0.00823896	-0.0164663	-0.0290209	-0.0181524	0.00911479	0.0283839
AAAGTAGTCTGTACGA-1	0.0566104	0.0660239	0.0196441	0.0355795	0.0408888	0.0357034	0.0395472	0.0764199	0.0715841	0.0354555	0.065931	0.0837562	0.0808483	0.0517203	-0.0156056	-0.00201317	0.00269702	-0.0047787	-0.00805455	0.0276856	0.0369523	-0.0231359	0.0307909	0.0637627	0.0575155	0.00676643	0.0929905	0.0996373	0.104969	0.102738	0.098389	0.141996	0.132754	0.122852	0.11684	0.129279	0.120709	0.120515	0.0120308	-0.0110938	-0.0110604	-0.0203256	-0.0171237	0.00298531	0.00913922	-0.0515309	-0.0134421	0.0332923	0.036467
AAATGCCGTCAAGCGA-1	0.0920746	0.0885278	0.0593784	0.0952024	0.105144	0.0983799	0.105505	0.0958668	0.0631117	0.0535318	0.0528972	0.0599136	0.0702781	0.0723027	0.035706	0.0735973	0.0841215	0.0738142	0.0734303	0.0642616	0.0323812	0.0110089	0.0333091	0.0449844	0.0575605	0.0466563	0.103175	0.132234	0.13993	0.137063	0.134397	0.131355	0.110766	0.113624	0.0898194	0.0981075	0.106772	0.117533	0.0261465	0.0485488	0.053234	0.0435571	0.0460181	0.0202562	-0.0143233	-0.0399572	-0.0328241	-0.0077223	0.0178738
AAATGCCGTGGTAACG-1	0.077714	0.0856118	0.0339913	0.0524466	0.0588925	0.0615852	0.0606359	0.103133	0.111	0.0900874	0.140083	0.176246	0.169582	0.125909	-0.030683	-0.0116723	-0.00489215	-0.00408885	-0.0118533	0.0279794	0.0461034	0.00928346	0.0906936	0.144551	0.139375	0.0561742	0.101968	0.114386	0.117696	0.12074	0.113463	0.16384	0.167851	0.175474	0.183538	0.210602	0.211326	0.186526	0.0639623	-0.0413558	-0.0478374	-0.0493279	-0.0518448	-0.0330863	-0.00825558	-0.055921	0.0099813	0.089449	0.0870921
AAATGCCTCGGAAACG-1	0.0322368	0.0291746	0.0490452	0.0476818	0.0517665	0.0440934	0.0399989	0.0459747	0.0347808	0.0238031	0.0298276	0.0349785	0.0427438	0.0282314	0.038278	0.0259834	0.0278558	0.0167786	0.00568618	0.0163894	0.0156409	-0.0140443	0.0126526	0.0291582	0.0320187	0.00122837	0.091197	0.0876778	0.0874845	0.0821923	0.0713394	0.0718005	0.0606744	0.0612892	0.0409489	0.056268	0.0582354	0.0550739	-0.0004203	0.0274096	0.0262456	0.0138281	0.00850059	0.00842214	0.00240785	-0.0276993	-0.0135753	0.0112306	0.0234705
AACCATGCACAACTGT-1	0.0980326	0.107253	0.0584538	0.0968819	0.101377	0.102077	0.101376	0.116888	0.117367	0.107086	0.134087	0.14848	0.136377	0.135469	0.0200938	0.0560262	0.0658423	0.0682011	0.0630848	0.0764254	0.0747531	0.0551625	0.110183	0.137254	0.12521	0.104972	0.0893041	0.120807	0.128064	0.12703	0.119157	0.142298	0.142284	0.150633	0.141211	0.159436	0.148803	0.162895	0.105078	0.0177366	0.0170713	0.0103482	0.00895898	0.0050048	0.011592	-0.012352	0.0218508	0.0664326	0.0748973
AACCGCGCAAAGCAAT-1	0.0715845	0.0870347	0.0266567	0.0496997	0.0525156	0.0500036	0.0489801	0.0875276	0.0940094	0.0490428	0.0997279	0.12585	0.124403	0.0844034	-0.0255999	-0.00646705	-0.00457774	-0.00762764	-0.0153787	0.0294028	0.044427	-0.0134998	0.0653296	0.102109	0.100977	0.0328728	0.10919	0.121926	0.122608	0.122322	0.115175	0.152888	0.153334	0.151575	0.15668	0.173529	0.172525	0.160727	0.0405229	-0.0317123	-0.0393606	-0.0436303	-0.0459319	-0.0215499	-0.000787961	-0.0637752	-0.00252638	0.05744	0.0612601
AACCGCGGTAGTACCT-1	0.0935629	0.0983524	0.0443601	0.0713269	0.0745011	0.0666568	0.0712248	0.061521	0.047214	0.0256715	0.0451223	0.0551367	0.0647528	0.0495327	0.0375676	0.0600209	0.0618543	0.0495996	0.048255	0.0419654	0.0304234	-0.000594612	0.0435712	0.0562124	0.0709653	0.0355851	0.0911492	0.111118	0.112511	0.103979	0.0935658	0.102899	0.0887905	0.0850877	0.0678342	0.0785049	0.0901456	0.0910914	0.0257235	0.0597141	0.0554568	0.04465	0.0450333	0.0223955	0.00371718	-0.0155416	0.00638571	0.0327152	0.0475432
AACCGCGGTCCTAGCG-1	0.0715201	0.0659835	0.0500786	0.0767322	0.0820561	0.0730148	0.0684853	0.0536678	0.0340396	0.0258552	0.0402182	0.0507938	0.0609079	0.0506642	0.0454233	0.0645124	0.0702521	0.0579268	0.0500428	0.0329501	0.0139388	-0.000310031	0.0319973	0.046577	0.0598254	0.0342587	0.0800233	0.104248	0.10582	0.0962047	0.0815401	0.0755928	0.0591152	0.0630204	0.0446079	0.0588767	0.0697915	0.0680522	0.0181294	0.0588932	0.0576787	0.0442934	0.0389538	0.0106751	-0.0119457	-0.0237916	-0.00591713	0.0200697	0.0386214
AACCGCGTCTGTCTAT-1	0.0366806	0.0426827	0.0282917	0.0303394	0.0329696	0.0281989	0.0254404	0.0440226	0.0446145	0.0181607	0.0560559	0.078509	0.0780073	0.0360191	0.0206549	0.0112482	0.0127541	0.00661701	-0.00438209	0.0146705	0.0303218	-0.0146326	0.0461273	0.0766972	0.0739447	0.0144679	0.0845002	0.0817963	0.0824734	0.0783904	0.0703403	0.099278	0.0956224	0.0924039	0.0894977	0.106935	0.109598	0.0925795	0.0027328	0.000528533	-0.0057265	-0.0147134	-0.0196494	-0.0210911	-0.00347739	-0.0466483	0.00125864	0.0506849	0.0492518
AACTCAGCACAAGTAA-1	0.0947322	0.119208	0.00776408	0.061473	0.064923	0.0659858	0.0678053	0.11946	0.113258	0.092872	0.122791	0.145428	0.130097	0.119559	-0.00421391	0.0450492	0.0482554	0.0503141	0.0462273	0.103043	0.107908	0.0687707	0.120701	0.149635	0.132132	0.10101	0.0746626	0.121502	0.125279	0.127338	0.12039	0.162761	0.160911	0.162985	0.160115	0.183927	0.16654	0.175268	0.0721119	-0.0343572	-0.0402995	-0.0446707	-0.0428911	-0.00328066	0.00524314	-0.0557609	-0.00645908	0.0550133	0.048596
AACTCAGCACCATCCT-1	0.0528702	0.0594477	0.0404597	0.0457436	0.051808	0.0499327	0.0512726	0.0819702	0.0823347	0.0470131	0.0676801	0.0823402	0.0854947	0.0601929	0.00884731	0.010268	0.0130517	0.0082564	0.00389408	0.0345394	0.0501489	-0.00137239	0.0394089	0.0661086	0.0707783	0.0216667	0.0993633	0.0970542	0.0990452	0.10055	0.0976078	0.12222	0.122442	0.115737	0.102757	0.115214	0.117089	0.109883	0.01375	-0.00874246	-0.0122143	-0.016937	-0.0150929	0.00519157	0.0208379	-0.0428949	-0.00746361	0.0305223	0.0409132
AACTCAGTCCGTACAA-1	0.0414981	0.0531452	0.029389	0.0389924	0.044042	0.0411486	0.0346793	0.0720259	0.0860594	0.0703528	0.103522	0.132026	0.126852	0.0786535	-0.00225749	-0.000309436	0.00283023	-0.00144254	-0.0159066	0.0259062	0.0519146	0.0114283	0.0751811	0.111441	0.11093	0.0353647	0.0839834	0.086838	0.0870185	0.0859435	0.0774586	0.119092	0.132552	0.134862	0.13449	0.158433	0.162222	0.137345	0.0123782	-0.0413373	-0.0477522	-0.0542882	-0.0628553	-0.0469222	-0.00939285	-0.0547223	0.00364155	0.065676	0.0686184
AACTCAGTCCTGTACC-1	0.0533489	0.0750911	0.0161408	0.0404771	0.0469073	0.0395921	0.0476721	0.0796274	0.0595305	0.0253166	0.044727	0.0557989	0.0620424	0.0491641	-0.00438106	0.0149652	0.0228759	0.0125427	0.0128168	0.0414124	0.0252764	-0.0153793	0.024092	0.0438142	0.0516037	0.0206238	0.0895272	0.104604	0.10907	0.103339	0.102083	0.131725	0.113783	0.106749	0.0928264	0.10596	0.107799	0.112942	-0.000314278	-0.00790724	-0.00599773	-0.0149597	-0.00968988	0.00378158	-0.0176249	-0.061323	-0.0324543	0.00359217	0.0190304
AACTGGTTCTCGAGTA-1	0.0426412	0.0536082	0.0252869	0.0354936	0.0387353	0.0407747	0.037247	0.078315	0.0864973	0.0758617	0.116347	0.157192	0.162322	0.11347	-0.0241978	-0.0194326	-0.0182144	-0.0165507	-0.0255473	0.00831398	0.0253473	-0.00113859	0.0754979	0.130686	0.137766	0.0583555	0.066315	0.0685094	0.0681651	0.0687474	0.0598398	0.101684	0.116971	0.121551	0.138262	0.174303	0.182921	0.152019	0.0497119	-0.0488129	-0.0566886	-0.0606117	-0.0650381	-0.0580307	-0.0269027	-0.0601611	0.0071269	0.0811357	0.0941813
AACTGGTTCTGCTGTC-1	0.0930187	0.0884654	0.0729742	0.0922721	0.0980865	0.101703	0.0994179	0.132528	0.146019	0.124221	0.168638	0.182665	0.177225	0.153296	0.00746879	0.0269515	0.0326016	0.0349558	0.0261499	0.0516414	0.076581	0.0298946	0.104071	0.133051	0.139869	0.0802429	0.10259	0.119234	0.123058	0.127239	0.122519	0.15204	0.164045	0.160193	0.164115	0.183152	0.192386	0.176758	0.100682	0.00540704	0.000132254	-0.000708766	-0.00343214	0.0112589	0.0421784	-0.0116548	0.0603548	0.101571	0.108253
AACTTTCCATTAGCCA-1	0.0500149	0.0534608	0.0369202	0.056642	0.0623559	0.0525668	0.0520241	0.0424917	0.0264895	0.019137	0.0239226	0.0344105	0.049782	0.0283479	0.0333002	0.0451182	0.0490727	0.0364127	0.0299327	0.0178943	0.0105723	-0.0101561	0.0155787	0.032761	0.0504023	0.0110008	0.085359	0.0974042	0.0978177	0.0892702	0.0764949	0.0754835	0.0640864	0.0634033	0.0442034	0.0588908	0.0722901	0.0615465	-0.0010638	0.0455931	0.0435683	0.0325991	0.0292656	0.00924632	-0.0081792	-0.0180618	-0.0108806	0.0158573	0.0338529
AACTTTCTCCCTGACT-1	0.0975432	0.109634	0.0142954	0.0615913	0.0662666	0.0635534	0.0684925	0.106963	0.0871751	0.0566041	0.0786898	0.0963198	0.0985253	0.0856145	-0.0151689	0.0300977	0.0387914	0.0339036	0.0312673	0.0742028	0.059058	0.0173684	0.0608224	0.0912313	0.0945179	0.0584978	0.0896028	0.12948	0.13644	0.135502	0.133489	0.17676	0.158168	0.159959	0.14312	0.161275	0.155219	0.167721	0.0251922	-0.0190202	-0.0213545	-0.0265269	-0.0229263	-0.000930545	-0.0161046	-0.0705428	-0.0334924	0.012469	0.0304387
AAGGAGCAGTTCGCAT-1	0.0670308	0.0816476	0.0198718	0.0530471	0.0587658	0.0603775	0.0556195	0.0909	0.0916141	0.0800343	0.140667	0.187803	0.179498	0.130658	-0.0205492	0.00992389	0.0118028	0.014012	0.00298225	0.0330783	0.0428776	0.0175398	0.0987938	0.161416	0.152923	0.0818185	0.0755565	0.099663	0.101726	0.102088	0.0916515	0.133077	0.144537	0.1483	0.170888	0.212146	0.212139	0.183086	0.067941	-0.048748	-0.0545464	-0.0564748	-0.0604686	-0.0550266	-0.0326345	-0.0742409	0.009708	0.098071	0.0904625
[truncated: 2,345 more rows]
[truncated: 60 more columns]

## Sheet: pearson_correlation_matrix
Supplemental Data. Jean-Baptiste et al. (2019) Plant Cell 10.1105/tpc.18.00785
[truncated: 3,123 more rows]
