# Supplementary material for: Dynamics of Gene Expression in Single Root Cells of Arabidopsis thaliana
Source: Plant Cell. 2019 Mar 28;31(5):993–1011. doi: 10.1105/tpc.18.00785 (PMC8516002; doi:10.1105/tpc.18.00785)
Supplement: Supplementary Data [file plcell_v31_5_993_s1.zip › plcell_v31_5_993_s1/TPC2018-RA-00785R1_Supplemental_Data_set_4.xlsx]

## Sheet: Info_Sheet
Supplemental Data. Jean-Baptiste et al. (2019) Plant Cell 10.1105/tpc.18.00785
Supplemental Data Set 4. Novel High Specificity Genes
Sheet	Description
high_spec_genes_by_louvain	Set of novel high specificity genes (specificity > 0.7) by louvain component for the 3121 cells in the control dataset/analysis.
high_spec_genes_by_annotation	Set of novel high specificity genes (specificity > 0.7) by annotated cell type group for the 3121 cells in the control dataset/analysis.
high_spec_genes_for_stele	Set of novel high specificity genes (specificity > 0.7) by louvain component for the 508 reclustered stele cells in the control dataset/analysis.
high_spec_genes_for_nonhair	Set of novel high specificity genes (specificity > 0.8) by branch for the 636 nonHair cells in the control dataset/analysis.

## Sheet: high_spec_genes_by_louvain
Supplemental Data. Jean-Baptiste et al. (2019) Plant Cell 10.1105/tpc.18.00785
Description: Output of the find_cluster_markers() function in Monocle3. Set of novel high specificity genes by louvain component for all 3121 cells in the control dataset/analysis. Each row describes a gene, and the columns tell which louvain component the gene is specific for, the gene name, a specificity score range from 0 (not specifc) to 1 (very specific), moran's I value, moran's test static…
Louvain Component	Gene	gene_short_name	specificity	morans_I	morans_test_statistic	pval	qval	mean	num_cells_expressed_in_group	percentage	status	id	num_cells_expressed_in_dataset	Nuclear_genes	Mitochondria_genes	Chloroplast_genes	use_for_ordering
1	AT5G63660	AT5G63660	0.753612	0.194783	4.54293	2.77383e-06	0.000261399	1.51983	18	0.857143	OK	AT5G63660	144	TRUE	FALSE	FALSE	TRUE
1	AT5G65790	AT5G65790	0.73423	0.229097	5.3155	5.31819e-08	9.12045e-06	1.06635	17	0.809524	OK	AT5G65790	169	TRUE	FALSE	FALSE	TRUE
1	AT5G45210	AT5G45210	0.7312	0.166049	3.88187	5.18283e-05	0.0026665	0.66905	11	0.52381	OK	AT5G45210	114	TRUE	FALSE	FALSE	FALSE
1	AT3G23730	AT3G23730	0.72467	0.121242	2.8329	0.00230642	0.0458777	1.58045	18	0.857143	OK	AT3G23730	158	TRUE	FALSE	FALSE	TRUE
1	AT1G16390	AT1G16390	0.722971	0.16075	3.7644	8.34757e-05	0.00378344	0.66905	10	0.47619	OK	AT1G16390	114	TRUE	FALSE	FALSE	TRUE
1	AT2G22000	AT2G22000	0.706987	0.150652	3.50532	0.000228032	0.00786381	0.716678	13	0.619048	OK	AT2G22000	163	TRUE	FALSE	FALSE	FALSE
1	AT5G10278	AT5G10278	0.705879	0.106445	2.98327	0.00142591	0.0321657	0.04652	1	0.047619	OK	AT5G10278	13	TRUE	FALSE	FALSE	FALSE
2	AT2G15300	AT2G15300	0.920032	0.241949	5.73288	4.93711e-09	1.08026e-06	0.436556	62	0.217544	OK	AT2G15300	67	TRUE	FALSE	FALSE	TRUE
2	AT3G52790	AT3G52790	0.91872	0.372049	8.89195	3.00219e-19	4.39612e-16	0.585835	47	0.164912	OK	AT3G52790	50	TRUE	FALSE	FALSE	TRUE
2	AT2G21100	AT2G21100	0.918027	0.154031	3.83151	6.36786e-05	0.00308444	0.199713	28	0.0982456	OK	AT2G21100	31	TRUE	FALSE	FALSE	TRUE
2	AT1G60690	AT1G60690	0.913848	0.238993	6.16352	3.55737e-10	1.18804e-07	0.0678226	18	0.0631579	OK	AT1G60690	19	TRUE	FALSE	FALSE	FALSE
2	AT2G22620	AT2G22620	0.89446	0.187458	4.45912	4.1149e-06	0.000351261	0.351398	58	0.203509	OK	AT2G22620	64	TRUE	FALSE	FALSE	TRUE
2	AT3G10910	AT3G10910	0.892257	0.169983	4.01779	2.93733e-05	0.00176946	0.394883	72	0.252632	OK	AT3G10910	80	TRUE	FALSE	FALSE	TRUE
2	AT1G61590	AT1G61590	0.889636	0.257246	5.97382	1.1588e-09	3.29236e-07	1.16862	162	0.568421	OK	AT1G61590	176	TRUE	FALSE	FALSE	TRUE
2	AT1G07740	AT1G07740	0.880401	0.131504	3.33725	0.000423055	0.0126195	0.128254	21	0.0736842	OK	AT1G07740	26	TRUE	FALSE	FALSE	TRUE
2	AT1G28815	AT1G28815	0.876447	0.187381	4.47552	3.81119e-06	0.000329772	0.68079	53	0.185965	OK	AT1G28815	62	TRUE	FALSE	FALSE	TRUE
2	AT4G21340	AT4G21340	0.872677	0.130431	3.14676	0.000825463	0.0210074	0.361226	45	0.157895	OK	AT4G21340	51	TRUE	FALSE	FALSE	TRUE
2	AT1G44970	AT1G44970	0.86976	0.214943	5.08915	1.79833e-07	2.54315e-05	0.627907	61	0.214035	OK	AT1G44970	77	TRUE	FALSE	FALSE	TRUE
2	AT4G13580	AT4G13580	0.862001	0.32544	7.68518	7.63899e-15	7.65347e-12	1.36591	68	0.238596	OK	AT4G13580	79	TRUE	FALSE	FALSE	TRUE
2	AT2G40113	AT2G40113	0.856966	0.313172	7.4031	6.65211e-14	5.27624e-11	1.1421	62	0.217544	OK	AT2G40113	76	TRUE	FALSE	FALSE	TRUE
2	AT5G63590	AT5G63590	0.855875	0.123279	2.90725	0.00182312	0.0383479	0.42973	84	0.294737	OK	AT5G63590	93	TRUE	FALSE	FALSE	TRUE
2	AT1G43020	AT1G43020	0.852554	0.297969	7.14157	4.61366e-13	2.92752e-10	0.390144	48	0.168421	OK	AT1G43020	54	TRUE	FALSE	FALSE	TRUE
2	AT3G09540	AT3G09540	0.847497	0.161655	3.97264	3.55405e-05	0.00202604	0.131336	28	0.0982456	OK	AT3G09540	33	TRUE	FALSE	FALSE	FALSE
2	AT1G65690	AT1G65690	0.84427	0.129426	3.12211	0.000897792	0.022517	0.252873	36	0.126316	OK	AT1G65690	49	TRUE	FALSE	FALSE	TRUE
2	AT3G24020	AT3G24020	0.839744	0.323462	7.6211	1.25763e-14	1.08819e-11	1.50602	70	0.245614	OK	AT3G24020	81	TRUE	FALSE	FALSE	TRUE
2	AT5G06200	AT5G06200	0.83474	0.323633	7.6273	1.19858e-14	1.08648e-11	0.869604	65	0.22807	OK	AT5G06200	84	TRUE	FALSE	FALSE	TRUE
2	AT5G42180	AT5G42180	0.828236	0.255851	5.97958	1.11854e-09	3.22614e-07	1.68835	96	0.336842	OK	AT5G42180	124	TRUE	FALSE	FALSE	TRUE
2	AT5G47530	AT5G47530	0.811023	0.217776	5.24469	7.82738e-08	1.25212e-05	0.188152	34	0.119298	OK	AT5G47530	48	TRUE	FALSE	FALSE	TRUE
2	AT4G17215	AT4G17215	0.809427	0.239303	5.65316	7.87603e-09	1.64756e-06	0.915589	60	0.210526	OK	AT4G17215	78	TRUE	FALSE	FALSE	TRUE
2	AT5G65530	AT5G65530	0.805012	0.310142	7.353	9.69048e-14	7.37872e-11	1.17839	52	0.182456	OK	AT5G65530	70	TRUE	FALSE	FALSE	TRUE
2	AT5G35110	AT5G35110	0.803477	0.119389	2.95947	0.00154086	0.0338304	0.125163	26	0.0912281	OK	AT5G35110	32	TRUE	FALSE	FALSE	TRUE
2	AT3G11550	AT3G11550	0.789996	0.298736	7.03345	1.00746e-12	5.8115e-10	1.3031	66	0.231579	OK	AT3G11550	88	TRUE	FALSE	FALSE	TRUE
2	AT2G27370	AT2G27370	0.785139	0.25089	5.84621	2.51453e-09	6.19852e-07	1.4267	109	0.382456	OK	AT2G27370	164	TRUE	FALSE	FALSE	TRUE
2	AT1G80820	AT1G80820	0.784729	0.167134	4.04978	2.5633e-05	0.0016211	0.258307	36	0.126316	OK	AT1G80820	43	TRUE	FALSE	FALSE	TRUE
2	AT2G39430	AT2G39430	0.781298	0.295744	6.92805	2.13338e-12	1.19444e-09	1.52147	81	0.284211	OK	AT2G39430	116	TRUE	FALSE	FALSE	TRUE
2	AT5G15290	AT5G15290	0.775973	0.165484	3.86067	5.65385e-05	0.00283039	1.05315	133	0.466667	OK	AT5G15290	160	TRUE	FALSE	FALSE	TRUE
2	AT2G30210	AT2G30210	0.775017	0.298709	7.10149	6.17104e-13	3.671e-10	1.03835	61	0.214035	OK	AT2G30210	79	TRUE	FALSE	FALSE	TRUE
2	AT3G55230	AT3G55230	0.773143	0.302392	7.12684	5.13509e-13	3.15328e-10	1.8987	70	0.245614	OK	AT3G55230	98	TRUE	FALSE	FALSE	TRUE
2	AT1G01120	AT1G01120	0.755464	0.12368	2.87273	0.00203474	0.0418286	0.729327	131	0.459649	OK	AT1G01120	253	TRUE	FALSE	FALSE	TRUE
2	AT1G71740	AT1G71740	0.752907	0.311171	7.33854	1.07965e-13	7.90467e-11	1.11945	59	0.207018	OK	AT1G71740	89	TRUE	FALSE	FALSE	TRUE
2	AT4G05100	AT4G05100	0.751785	0.148899	3.46834	0.000261842	0.0088849	0.70014	136	0.477193	OK	AT4G05100	157	TRUE	FALSE	FALSE	TRUE
2	AT2G47630	AT2G47630	0.748557	0.21911	5.29554	5.93338e-08	9.99538e-06	0.182322	33	0.115789	OK	AT2G47630	49	TRUE	FALSE	FALSE	TRUE
2	AT1G20380	AT1G20380	0.737321	0.184491	4.48179	3.701e-06	0.000323175	0.125163	32	0.112281	OK	AT1G20380	39	TRUE	FALSE	FALSE	FALSE
2	AT5G10280	AT5G10280	0.730111	0.126522	3.03296	0.00121086	0.0283517	0.176456	46	0.161404	OK	AT5G10280	54	TRUE	FALSE	FALSE	FALSE
2	AT3G15518	AT3G15518	0.726922	0.167507	3.89867	4.83616e-05	0.00252222	0.746106	78	0.273684	OK	AT3G15518	183	TRUE	FALSE	FALSE	TRUE
2	AT3G55390	AT3G55390	0.726722	0.154196	3.66317	0.000124558	0.00504486	0.188152	39	0.136842	OK	AT3G55390	65	TRUE	FALSE	FALSE	FALSE
2	AT5G67340	AT5G67340	0.722358	0.249709	5.81469	3.03741e-09	7.13828e-07	0.757686	83	0.291228	OK	AT5G67340	145	TRUE	FALSE	FALSE	TRUE
2	AT2G36100	AT2G36100	0.722347	0.25099	5.84232	2.57395e-09	6.20223e-07	2.37106	119	0.417544	OK	AT2G36100	185	TRUE	FALSE	FALSE	TRUE
2	AT1G08320	AT1G08320	0.722329	0.160234	3.74556	8.99968e-05	0.00395653	0.239155	49	0.17193	OK	AT1G08320	129	TRUE	FALSE	FALSE	TRUE
2	AT5G66390	AT5G66390	0.721656	0.283415	6.61144	1.90301e-11	9.05642e-09	2.4678	98	0.34386	OK	AT5G66390	162	TRUE	FALSE	FALSE	TRUE
2	AT3G22240	AT3G22240	0.715087	0.128189	2.97989	0.00144176	0.0324412	0.670076	135	0.473684	OK	AT3G22240	211	TRUE	FALSE	FALSE	TRUE
2	AT1G35260	AT1G35260	0.712671	0.146517	3.4008	0.000335943	0.0106917	0.65196	142	0.498246	OK	AT1G35260	211	TRUE	FALSE	FALSE	FALSE
2	AT2G43840	AT2G43840	0.710084	0.125491	3.25997	0.000557117	0.0157348	0.0378703	11	0.0385965	OK	AT2G43840	19	TRUE	FALSE	FALSE	FALSE
2	AT4G02090	AT4G02090	0.705247	0.256261	5.99998	9.86703e-10	2.88967e-07	1.26917	70	0.245614	OK	AT4G02090	152	TRUE	FALSE	FALSE	TRUE
2	AT3G44753	AT3G44753	0.702985	0.155434	3.72321	9.83543e-05	0.00427459	0.100083	26	0.0912281	OK	AT3G44753	57	TRUE	FALSE	FALSE	FALSE
3	AT4G23410	AT4G23410	0.925671	0.154107	3.68886	0.000112628	0.00468121	0.239093	52	0.167203	OK	AT4G23410	56	TRUE	FALSE	FALSE	TRUE
3	AT5G67200	AT5G67200	0.892005	0.309217	11.1789	2.58648e-29	6.15453e-26	0.0191089	6	0.0192926	OK	AT5G67200	7	TRUE	FALSE	FALSE	FALSE
3	AT1G74055	AT1G74055	0.843755	0.120832	2.8786	0.00199724	0.0411912	0.234017	58	0.186495	OK	AT1G74055	64	TRUE	FALSE	FALSE	FALSE
3	AT5G37660	AT5G37660	0.825223	0.196518	4.59023	2.21383e-06	0.000219492	0.881613	102	0.327974	OK	AT5G37660	118	TRUE	FALSE	FALSE	TRUE
3	AT2G31310	AT2G31310	0.812649	0.155873	3.75423	8.6939e-05	0.00386311	0.165569	41	0.131833	OK	AT2G31310	49	TRUE	FALSE	FALSE	FALSE
3	AT1G26790	AT1G26790	0.812384	0.115823	2.98723	0.00140758	0.0319365	0.0623255	18	0.0578778	OK	AT1G26790	21	TRUE	FALSE	FALSE	FALSE
3	AT5G47720	AT5G47720	0.80133	0.167996	4.12336	1.86692e-05	0.00127298	0.0920896	26	0.0836013	OK	AT5G47720	33	TRUE	FALSE	FALSE	FALSE
3	AT1G21510	AT1G21510	0.792889	0.143863	3.88604	5.09473e-05	0.00263435	0.0501673	13	0.0418006	OK	AT1G21510	15	TRUE	FALSE	FALSE	FALSE
3	AT4G18340	AT4G18340	0.792802	0.131805	3.09752	0.000975721	0.0241219	0.538729	85	0.273312	OK	AT4G18340	107	TRUE	FALSE	FALSE	TRUE
3	AT2G18800	AT2G18800	0.780221	0.273372	6.31011	1.39416e-10	5.20376e-08	1.45539	205	0.659164	OK	AT2G18800	255	TRUE	FALSE	FALSE	TRUE
3	AT1G13340	AT1G13340	0.773236	0.133312	3.18222	0.000730743	0.0191868	0.223786	45	0.144695	OK	AT1G13340	62	TRUE	FALSE	FALSE	TRUE
3	AT5G44530	AT5G44530	0.760388	0.16315	3.78264	7.75858e-05	0.00358364	0.710678	175	0.562701	OK	AT5G44530	210	TRUE	FALSE	FALSE	FALSE
3	AT1G27660	AT1G27660	0.758943	0.150518	3.51049	0.000223637	0.00778273	0.446416	120	0.385852	OK	AT1G27660	139	TRUE	FALSE	FALSE	FALSE
3	AT4G15340	AT4G15340	0.758091	0.123439	2.91733	0.00176519	0.0375024	0.387076	62	0.199357	OK	AT4G15340	86	TRUE	FALSE	FALSE	TRUE
3	AT1G71692	AT1G71692	0.755819	0.151655	3.52057	0.000215313	0.00753435	0.737179	162	0.5209	OK	AT1G71692	208	TRUE	FALSE	FALSE	TRUE
3	AT3G26610	AT3G26610	0.746804	0.190268	4.42747	4.76733e-06	0.00039803	0.667087	120	0.385852	OK	AT3G26610	150	TRUE	FALSE	FALSE	TRUE
3	AT3G45700	AT3G45700	0.742029	0.12606	2.92624	0.00171542	0.0368149	1.03443	182	0.585209	OK	AT3G45700	258	TRUE	FALSE	FALSE	TRUE
3	AT5G47920	AT5G47920	0.733306	0.160553	3.75366	8.71367e-05	0.00386311	0.645401	89	0.286174	OK	AT5G47920	122	TRUE	FALSE	FALSE	TRUE
3	AT1G26450	AT1G26450	0.726917	0.185851	4.31869	7.84779e-06	0.000623395	1.5991	131	0.421222	OK	AT1G26450	185	TRUE	FALSE	FALSE	TRUE
3	AT5G17760	AT5G17760	0.720285	0.132113	3.08513	0.00101733	0.024924	0.678572	106	0.340836	OK	AT5G17760	155	TRUE	FALSE	FALSE	TRUE
3	AT1G49200	AT1G49200	0.719295	0.129697	3.17002	0.000762133	0.0198739	0.126675	28	0.0900322	OK	AT1G49200	38	TRUE	FALSE	FALSE	FALSE
3	AT5G24800	AT5G24800	0.718293	0.158362	3.69168	0.000111387	0.00466535	0.689927	103	0.33119	OK	AT5G24800	144	TRUE	FALSE	FALSE	TRUE
3	AT3G62690	AT3G62690	0.717078	0.134064	3.20443	0.000676644	0.01804	0.205628	46	0.14791	OK	AT3G62690	64	TRUE	FALSE	FALSE	TRUE
3	AT4G29100	AT4G29100	0.714974	0.167991	3.87881	5.24843e-05	0.00269297	1.11351	247	0.794212	OK	AT4G29100	351	TRUE	FALSE	FALSE	TRUE
3	AT2G31083	AT2G31083	0.711146	0.148422	3.45321	0.000276975	0.00927681	2.14817	133	0.427653	OK	AT2G31083	217	TRUE	FALSE	FALSE	TRUE
3	AT5G46730	AT5G46730	0.70928	0.124893	2.91799	0.00176148	0.0374654	0.575565	106	0.340836	OK	AT5G46730	149	TRUE	FALSE	FALSE	TRUE
3	AT5G23370	AT5G23370	0.705329	0.150078	3.53269	0.000205677	0.00732286	0.293293	60	0.192926	OK	AT5G23370	93	TRUE	FALSE	FALSE	TRUE
3	AT2G31085	AT2G31085	0.702501	0.158212	3.66742	0.000122505	0.00499259	1.24862	157	0.504823	OK	AT2G31085	253	TRUE	FALSE	FALSE	TRUE
4	AT3G25570	AT3G25570	1	0.192711	19.7085	9.12127e-87	8.68163e-83	0.0631789	5	0.0362319	OK	AT3G25570	5	TRUE	FALSE	FALSE	TRUE
4	AT1G04330	AT1G04330	1	0.201088	10.7816	2.10168e-27	4.00076e-24	0.0355909	5	0.0362319	OK	AT1G04330	5	TRUE	FALSE	FALSE	FALSE
4	AT4G21310	AT4G21310	0.958723	0.121332	2.96564	0.00151025	0.0335071	0.61401	38	0.275362	OK	AT4G21310	40	TRUE	FALSE	FALSE	TRUE
4	AT2G15310	AT2G15310	0.938072	0.216553	5.42191	2.94826e-08	5.36417e-06	0.237532	24	0.173913	OK	AT2G15310	25	TRUE	FALSE	FALSE	TRUE
4	AT5G02600	AT5G02600	0.93373	0.158282	3.86321	5.59535e-05	0.00281037	0.532332	34	0.246377	OK	AT5G02600	38	TRUE	FALSE	FALSE	TRUE
4	AT5G06850	AT5G06850	0.904317	0.141091	3.34474	0.000411799	0.0123449	0.728738	65	0.471014	OK	AT5G06850	75	TRUE	FALSE	FALSE	TRUE
4	AT1G10380	AT1G10380	0.871863	0.153847	3.79775	7.3008e-05	0.003398	0.35595	27	0.195652	OK	AT1G10380	35	TRUE	FALSE	FALSE	TRUE
4	AT3G03505	AT3G03505	0.866902	0.118078	2.92126	0.00174308	0.0372405	0.330242	28	0.202899	OK	AT3G03505	35	TRUE	FALSE	FALSE	TRUE
4	AT5G04080	AT5G04080	0.847145	0.158039	3.78212	7.77496e-05	0.00358364	0.880889	46	0.333333	OK	AT5G04080	61	TRUE	FALSE	FALSE	TRUE
4	AT5G57350	AT5G57350	0.793889	0.167479	4.02231	2.88156e-05	0.00174693	0.536578	33	0.23913	OK	AT5G57350	56	TRUE	FALSE	FALSE	TRUE
4	AT5G64240	AT5G64240	0.783576	0.137711	3.27327	0.000531552	0.015216	0.796331	42	0.304348	OK	AT5G64240	90	TRUE	FALSE	FALSE	TRUE
4	AT1G71050	AT1G71050	0.75486	0.130586	3.07413	0.0010556	0.0256633	0.718193	73	0.528986	OK	AT1G71050	97	TRUE	FALSE	FALSE	TRUE
4	AT1G75820	AT1G75820	0.747001	0.129487	3.22015	0.00064062	0.0173222	0.202645	16	0.115942	OK	AT1G75820	36	TRUE	FALSE	FALSE	TRUE
4	AT5G43870	AT5G43870	0.738042	0.193334	4.95584	3.60087e-07	4.56975e-05	0.116171	13	0.0942029	OK	AT5G43870	22	TRUE	FALSE	FALSE	TRUE
4	AT4G22900	AT4G22900	0.725727	0.111605	3.1165	0.000915061	0.0228243	0.0900262	10	0.0724638	OK	AT4G22900	14	TRUE	FALSE	FALSE	FALSE
4	AT3G60490	AT3G60490	0.724491	0.125494	2.93186	0.0016847	0.0364432	0.497696	55	0.398551	OK	AT3G60490	141	TRUE	FALSE	FALSE	TRUE
4	AT5G65280	AT5G65280	0.722583	0.118903	2.80625	0.0025061	0.049047	0.470909	37	0.268116	OK	AT5G65280	92	TRUE	FALSE	FALSE	TRUE
5	AT1G61550	AT1G61550	0.796286	0.126076	3.68767	0.000113158	0.00469298	0.0158037	8	0.0141593	OK	AT1G61550	11	TRUE	FALSE	FALSE	FALSE
5	AT1G02310	AT1G02310	0.729516	0.128402	3.08603	0.00101425	0.0248805	0.0847965	39	0.0690265	OK	AT1G02310	51	TRUE	FALSE	FALSE	FALSE
5	AT4G15290	AT4G15290	0.722128	0.145224	3.37338	0.000371262	0.0115291	0.66442	159	0.281416	OK	AT4G15290	232	TRUE	FALSE	FALSE	TRUE
5	AT3G49120	AT3G49120	0.705791	0.142115	3.53203	0.000206191	0.00732286	0.0815392	22	0.0389381	OK	AT3G49120	32	TRUE	FALSE	FALSE	TRUE
6	AT3G16530	AT3G16530	0.767858	0.261765	24.2309	5.262e-130	1.00168e-125	0.0363676	1	0.0185185	OK	AT3G16530	5	TRUE	FALSE	FALSE	TRUE
7	AT4G36160	AT4G36160	1	0.194788	4.82983	6.83234e-07	8.2841e-05	0.658661	32	0.542373	OK	AT4G36160	32	TRUE	FALSE	FALSE	TRUE
7	AT5G03170	AT5G03170	0.953371	0.120751	2.92804	0.00170552	0.036685	1.40726	42	0.711864	OK	AT5G03170	45	TRUE	FALSE	FALSE	TRUE
7	AT1G01900	AT1G01900	0.951732	0.141328	3.76978	8.16951e-05	0.00372937	0.517582	17	0.288136	OK	AT1G01900	18	TRUE	FALSE	FALSE	TRUE
7	AT2G47670	AT2G47670	0.951289	0.218399	6.27164	1.78637e-10	6.4161e-08	0.365114	13	0.220339	OK	AT2G47670	14	TRUE	FALSE	FALSE	TRUE
7	AT3G10080	AT3G10080	0.943653	0.21082	5.0872	1.81692e-07	2.54315e-05	1.39893	44	0.745763	OK	AT3G10080	50	TRUE	FALSE	FALSE	TRUE
7	AT1G68810	AT1G68810	0.935716	0.140365	3.35912	0.000390961	0.0118496	1.46764	51	0.864407	OK	AT1G68810	58	TRUE	FALSE	FALSE	TRUE
7	AT5G60490	AT5G60490	0.934255	0.194853	4.69162	1.35524e-06	0.000147419	1.09295	41	0.694915	OK	AT5G60490	49	TRUE	FALSE	FALSE	TRUE
7	AT2G35760	AT2G35760	0.922058	0.128611	3.2611	0.000554911	0.0156958	0.595291	22	0.372881	OK	AT2G35760	26	TRUE	FALSE	FALSE	TRUE
7	AT1G75717	AT1G75717	0.920852	0.38875	11.6665	9.45422e-32	2.99951e-28	0.29191	10	0.169492	OK	AT1G75717	11	TRUE	FALSE	FALSE	TRUE
7	AT5G28145	AT5G28145	0.918778	0.118848	4.03247	2.75969e-05	0.00171088	0.112117	6	0.101695	OK	AT5G28145	8	TRUE	FALSE	FALSE	FALSE
7	AT2G21050	AT2G21050	0.916867	0.178307	5.10547	1.6499e-07	2.41596e-05	0.316912	11	0.186441	OK	AT2G21050	13	TRUE	FALSE	FALSE	TRUE
7	AT1G03820	AT1G03820	0.913844	0.125551	3.38875	0.000351059	0.0110642	0.399799	13	0.220339	OK	AT1G03820	17	TRUE	FALSE	FALSE	TRUE
7	AT3G44730	AT3G44730	0.913093	0.174916	4.22068	1.21783e-05	0.000905569	0.87829	40	0.677966	OK	AT3G44730	47	TRUE	FALSE	FALSE	TRUE
7	AT5G02640	AT5G02640	0.909591	0.16386	3.95106	3.89035e-05	0.00214036	1.52826	43	0.728814	OK	AT5G02640	58	TRUE	FALSE	FALSE	TRUE
7	AT4G23680	AT4G23680	0.909306	0.186512	4.73475	1.09663e-06	0.000123524	0.79766	19	0.322034	OK	AT4G23680	25	TRUE	FALSE	FALSE	TRUE
7	AT3G05180	AT3G05180	0.896086	0.263199	8.46446	1.28674e-17	1.5309e-14	0.0968498	6	0.101695	OK	AT3G05180	9	TRUE	FALSE	FALSE	FALSE
7	AT1G08283	AT1G08283	0.888197	0.142861	3.39689	0.000340782	0.010776	2.04056	49	0.830508	OK	AT1G08283	72	TRUE	FALSE	FALSE	TRUE
7	AT2G24140	AT2G24140	0.869366	0.130393	4.16515	1.55575e-05	0.00110771	0.112117	7	0.118644	OK	AT2G24140	9	TRUE	FALSE	FALSE	FALSE
7	AT1G33440	AT1G33440	0.851776	0.201271	5.89362	1.88917e-09	4.92634e-07	0.127155	7	0.118644	OK	AT1G33440	11	TRUE	FALSE	FALSE	FALSE
7	AT1G14890	AT1G14890	0.83972	0.148701	3.52882	0.000208706	0.00736221	1.21577	46	0.779661	OK	AT1G14890	84	TRUE	FALSE	FALSE	TRUE
7	AT4G23670	AT4G23670	0.834827	0.16341	3.89348	4.94085e-05	0.00256978	1.15357	37	0.627119	OK	AT4G23670	68	TRUE	FALSE	FALSE	TRUE
7	AT4G32880	AT4G32880	0.771726	0.200898	4.71382	1.21558e-06	0.000134534	1.39473	45	0.762712	OK	AT4G32880	96	TRUE	FALSE	FALSE	TRUE
7	AT3G55990	AT3G55990	0.768191	0.121868	2.96721	0.00150258	0.0333759	0.547435	15	0.254237	OK	AT3G55990	47	TRUE	FALSE	FALSE	TRUE
7	AT2G39880	AT2G39880	0.765862	0.178632	5.29007	6.11342e-08	1.01196e-05	0.0495969	3	0.0508475	OK	AT2G39880	11	TRUE	FALSE	FALSE	FALSE
7	AT3G17600	AT3G17600	0.760417	0.157918	3.71446	0.00010182	0.00438516	0.411099	17	0.288136	OK	AT3G17600	92	TRUE	FALSE	FALSE	FALSE
7	AT3G12750	AT3G12750	0.740555	0.151955	6.39942	7.79854e-11	3.22724e-08	0.0333364	2	0.0338983	OK	AT3G12750	6	TRUE	FALSE	FALSE	FALSE
7	AT2G20500	AT2G20500	0.72435	0.116911	2.83665	0.00227946	0.0454365	0.279171	13	0.220339	OK	AT2G20500	50	TRUE	FALSE	FALSE	FALSE
7	AT3G51380	AT3G51380	0.723301	0.145244	3.46145	0.000268635	0.00906692	0.212922	7	0.118644	OK	AT3G51380	71	TRUE	FALSE	FALSE	FALSE
7	AT1G06520	AT1G06520	0.722536	0.394883	15.5425	8.94133e-55	4.25518e-51	0.0333364	2	0.0338983	OK	AT1G06520	6	TRUE	FALSE	FALSE	FALSE
7	AT5G44005	AT5G44005	0.705341	0.144028	3.41085	0.000323802	0.0103944	0.29191	15	0.254237	OK	AT5G44005	75	TRUE	FALSE	FALSE	TRUE
8	AT1G66030	AT1G66030	0.778328	0.124169	3.80603	7.06065e-05	0.00331868	0.0156009	7	0.0110063	OK	AT1G66030	10	TRUE	FALSE	FALSE	FALSE
8	AT3G25950	AT3G25950	0.760689	0.144956	3.54447	0.000196705	0.00713234	0.0639487	31	0.0487421	OK	AT3G25950	39	TRUE	FALSE	FALSE	TRUE
8	AT1G44180	AT1G44180	0.747595	0.242074	9.56499	5.61062e-22	8.90031e-19	0.00783089	5	0.00786164	OK	AT1G44180	6	TRUE	FALSE	FALSE	FALSE
8	AT1G55240	AT1G55240	0.735728	0.135263	3.16871	0.000765595	0.0199369	0.27582	98	0.154088	OK	AT1G55240	120	TRUE	FALSE	FALSE	TRUE
8	AT4G14150	AT4G14150	0.713951	0.171481	4.60465	2.06577e-06	0.000206968	0.0186921	11	0.0172956	OK	AT4G14150	16	TRUE	FALSE	FALSE	FALSE
8	AT2G32610	AT2G32610	0.707661	0.155293	3.63402	0.00013952	0.00547609	0.356046	97	0.152516	OK	AT2G32610	134	TRUE	FALSE	FALSE	TRUE
9	AT2G33520	AT2G33520	1	0.321642	12.364	2.04566e-35	7.78822e-32	0.00818558	6	0.00821918	OK	AT2G33520	6	TRUE	FALSE	FALSE	FALSE
9	AT5G26070	AT5G26070	1	0.390876	11.0151	1.61518e-28	3.41629e-25	0.0203397	13	0.0178082	OK	AT5G26070	13	TRUE	FALSE	FALSE	FALSE
9	AT1G79250	AT1G79250	1	0.262167	6.75824	6.98372e-12	3.69071e-09	0.0349968	20	0.0273973	OK	AT1G79250	20	TRUE	FALSE	FALSE	FALSE
9	AT1G54940	AT1G54940	1	0.177524	4.13691	1.76005e-05	0.00122727	0.28734	146	0.2	OK	AT1G54940	146	TRUE	FALSE	FALSE	FALSE
9	AT3G58000	AT3G58000	1	0.142021	3.64762	0.000132342	0.00522668	0.0442135	22	0.030137	OK	AT3G58000	22	TRUE	FALSE	FALSE	FALSE
9	AT1G23540	AT1G23540	1	0.145411	3.40454	0.000331379	0.0106019	0.219301	119	0.163014	OK	AT1G23540	119	TRUE	FALSE	FALSE	FALSE
9	AT1G55640	AT1G55640	1	0.119746	2.89843	0.00187516	0.0391335	0.0688102	45	0.0616438	OK	AT1G55640	45	TRUE	FALSE	FALSE	FALSE
9	AT3G07490	AT3G07490	0.946054	0.192111	4.56125	2.54255e-06	0.000240796	0.147475	66	0.090411	OK	AT3G07490	67	TRUE	FALSE	FALSE	FALSE
9	AT5G24880	AT5G24880	0.94288	0.268434	6.19653	2.88599e-10	9.98866e-08	0.731445	270	0.369863	OK	AT5G24880	274	TRUE	FALSE	FALSE	TRUE
9	AT2G22290	AT2G22290	0.928773	0.196506	4.57763	2.3514e-06	0.000227215	0.262364	141	0.193151	OK	AT2G22290	144	TRUE	FALSE	FALSE	FALSE
9	AT1G59725	AT1G59725	0.918705	0.156151	3.6462	0.000133074	0.00523807	0.250705	130	0.178082	OK	AT1G59725	133	TRUE	FALSE	FALSE	FALSE
9	AT1G06923	AT1G06923	0.915655	0.203751	4.72254	1.16461e-06	0.000129646	0.619987	196	0.268493	OK	AT1G06923	201	TRUE	FALSE	FALSE	TRUE
9	AT3G15700	AT3G15700	0.910388	0.173513	4.0371	2.70584e-05	0.00169452	0.408201	167	0.228767	OK	AT3G15700	172	TRUE	FALSE	FALSE	FALSE
9	AT5G23030	AT5G23030	0.906934	0.275089	6.36545	9.73571e-11	3.86102e-08	0.482764	202	0.276712	OK	AT5G23030	209	TRUE	FALSE	FALSE	FALSE
9	AT2G20520	AT2G20520	0.902328	0.24286	5.65612	7.74174e-09	1.63746e-06	0.583974	142	0.194521	OK	AT2G20520	149	TRUE	FALSE	FALSE	TRUE
9	AT1G02570	AT1G02570	0.900726	0.224448	5.21769	9.05859e-08	1.41344e-05	0.41093	158	0.216438	OK	AT1G02570	161	TRUE	FALSE	FALSE	TRUE
9	AT2G25240	AT2G25240	0.897141	0.200131	4.64695	1.68437e-06	0.000175212	0.446616	172	0.235616	OK	AT2G25240	178	TRUE	FALSE	FALSE	FALSE
9	AT2G20030	AT2G20030	0.895725	0.11848	2.94221	0.00162937	0.035402	0.0455233	31	0.0424658	OK	AT2G20030	32	TRUE	FALSE	FALSE	FALSE
9	AT5G43230	AT5G43230	0.893475	0.131915	3.09033	0.000999685	0.0245979	0.222595	123	0.168493	OK	AT5G43230	126	TRUE	FALSE	FALSE	FALSE
9	AT1G16440	AT1G16440	0.89286	0.201958	4.69184	1.35381e-06	0.000147419	0.333532	166	0.227397	OK	AT1G16440	171	TRUE	FALSE	FALSE	FALSE
9	AT5G36270	AT5G36270	0.891798	0.180058	4.2245	1.19735e-05	0.000893831	0.234585	105	0.143836	OK	AT5G36270	107	TRUE	FALSE	FALSE	FALSE
9	AT5G18910	AT5G18910	0.891676	0.215283	5.0622	2.07225e-07	2.81766e-05	0.151015	89	0.121918	OK	AT5G18910	90	TRUE	FALSE	FALSE	FALSE
9	AT5G03640	AT5G03640	0.891408	0.158785	3.73446	9.40609e-05	0.00411619	0.181179	92	0.126027	OK	AT5G03640	95	TRUE	FALSE	FALSE	FALSE
9	AT1G69240	AT1G69240	0.887785	0.158585	3.6845	0.000114575	0.00473114	0.334513	195	0.267123	OK	AT1G69240	206	TRUE	FALSE	FALSE	FALSE
9	AT1G52660	AT1G52660	0.884383	0.217724	5.02418	2.5279e-07	3.36512e-05	0.763874	316	0.432877	OK	AT1G52660	333	TRUE	FALSE	FALSE	TRUE
9	AT2G47530	AT2G47530	0.88376	0.215875	4.98185	3.14895e-07	4.10571e-05	0.807576	306	0.419178	OK	AT2G47530	323	TRUE	FALSE	FALSE	TRUE
9	AT5G51270	AT5G51270	0.882832	0.137004	3.17875	0.000739545	0.0193912	0.404551	239	0.327397	OK	AT5G51270	252	TRUE	FALSE	FALSE	FALSE
9	AT4G14860	AT4G14860	0.881376	0.116739	3.2713	0.000535277	0.0152996	0.0203397	13	0.0178082	OK	AT4G14860	14	TRUE	FALSE	FALSE	FALSE
9	AT3G12540	AT3G12540	0.880157	0.195948	4.52971	2.9533e-06	0.000275375	0.573221	259	0.354795	OK	AT3G12540	267	TRUE	FALSE	FALSE	FALSE
9	AT2G29620	AT2G29620	0.878516	0.159801	3.70252	0.000106735	0.00453528	0.486982	238	0.326027	OK	AT2G29620	245	TRUE	FALSE	FALSE	FALSE
9	AT4G33730	AT4G33730	0.875256	0.233294	5.40472	3.24556e-08	5.82853e-06	0.580147	205	0.280822	OK	AT4G33730	216	TRUE	FALSE	FALSE	TRUE
9	AT1G48930	AT1G48930	0.872902	0.216095	4.99091	3.00471e-07	3.94466e-05	0.699973	264	0.361644	OK	AT1G48930	279	TRUE	FALSE	FALSE	FALSE
9	AT5G57540	AT5G57540	0.869313	0.259984	6.07941	6.03133e-10	1.85181e-07	0.461405	120	0.164384	OK	AT5G57540	126	TRUE	FALSE	FALSE	TRUE
9	AT1G34510	AT1G34510	0.868199	0.196702	4.58132	2.31023e-06	0.000224883	0.622195	141	0.193151	OK	AT1G34510	150	TRUE	FALSE	FALSE	TRUE
9	AT1G63450	AT1G63450	0.86721	0.179287	4.1342	1.78094e-05	0.00123074	0.939579	417	0.571233	OK	AT1G63450	437	TRUE	FALSE	FALSE	FALSE
9	AT3G54870	AT3G54870	0.861959	0.196819	4.56906	2.44963e-06	0.000234328	0.33745	185	0.253425	OK	AT3G54870	190	TRUE	FALSE	FALSE	FALSE
9	AT5G40860	AT5G40860	0.860756	0.224109	5.17453	1.14244e-07	1.76809e-05	0.734079	276	0.378082	OK	AT5G40860	289	TRUE	FALSE	FALSE	FALSE
9	AT4G25190	AT4G25190	0.857837	0.14707	3.45291	0.000277291	0.00927681	0.207126	99	0.135616	OK	AT4G25190	105	TRUE	FALSE	FALSE	FALSE
9	AT1G01453	AT1G01453	0.857033	0.192087	4.51399	3.18101e-06	0.000288507	0.1948	91	0.124658	OK	AT1G01453	92	TRUE	FALSE	FALSE	FALSE
9	AT1G34540	AT1G34540	0.856026	0.134719	3.22347	0.000633229	0.0172202	0.142735	56	0.0767123	OK	AT1G34540	58	TRUE	FALSE	FALSE	FALSE
9	AT1G30990	AT1G30990	0.855812	0.191869	4.43553	4.59226e-06	0.000386962	0.754899	273	0.373973	OK	AT1G30990	284	TRUE	FALSE	FALSE	FALSE
9	AT5G24313	AT5G24313	0.85459	0.222866	5.16509	1.20161e-07	1.82991e-05	0.518468	198	0.271233	OK	AT5G24313	211	TRUE	FALSE	FALSE	TRUE
9	AT5G19790	AT5G19790	0.853559	0.18325	4.2634	1.00669e-05	0.000772713	0.409111	163	0.223288	OK	AT5G19790	172	TRUE	FALSE	FALSE	FALSE
9	AT4G13390	AT4G13390	0.851777	0.235097	5.44741	2.55545e-08	4.86456e-06	0.751675	198	0.271233	OK	AT4G13390	214	TRUE	FALSE	FALSE	TRUE
9	AT4G22080	AT4G22080	0.851383	0.201336	4.68363	1.40922e-06	0.00015242	0.417267	152	0.208219	OK	AT4G22080	157	TRUE	FALSE	FALSE	TRUE
9	AT4G03330	AT4G03330	0.851118	0.160029	3.70151	0.000107158	0.00454312	0.49202	279	0.382192	OK	AT4G03330	300	TRUE	FALSE	FALSE	FALSE
9	AT4G08400	AT4G08400	0.85044	0.226925	5.25477	7.4105e-08	1.19548e-05	0.873755	209	0.286301	OK	AT4G08400	225	TRUE	FALSE	FALSE	TRUE
9	AT1G34760	AT1G34760	0.845701	0.125568	2.93018	0.0016938	0.0365985	0.307686	153	0.209589	OK	AT1G34760	160	TRUE	FALSE	FALSE	FALSE
9	AT5G61350	AT5G61350	0.844306	0.220329	5.09331	1.75937e-07	2.52433e-05	0.550573	247	0.338356	OK	AT5G61350	258	TRUE	FALSE	FALSE	FALSE
9	AT5G19560	AT5G19560	0.843734	0.193789	4.48976	3.56511e-06	0.000315653	0.565469	205	0.280822	OK	AT5G19560	216	TRUE	FALSE	FALSE	TRUE
9	AT1G73580	AT1G73580	0.841068	0.266271	6.12853	4.43482e-10	1.43087e-07	1.10544	383	0.524658	OK	AT1G73580	406	TRUE	FALSE	FALSE	TRUE
9	AT5G65160	AT5G65160	0.840757	0.171723	3.96361	3.69117e-05	0.00206271	0.69793	348	0.476712	OK	AT5G65160	376	TRUE	FALSE	FALSE	FALSE
9	AT5G35190	AT5G35190	0.83983	0.268081	6.1901	3.00622e-10	1.0219e-07	1.23659	270	0.369863	OK	AT5G35190	287	TRUE	FALSE	FALSE	TRUE
9	AT4G08410	AT4G08410	0.839829	0.255445	5.91576	1.65169e-09	4.36689e-07	0.950229	209	0.286301	OK	AT4G08410	225	TRUE	FALSE	FALSE	TRUE
9	AT1G73860	AT1G73860	0.839283	0.177571	4.09732	2.08982e-05	0.00138131	0.628061	375	0.513699	OK	AT1G73860	395	TRUE	FALSE	FALSE	FALSE
9	AT1G12040	AT1G12040	0.83748	0.24858	5.72744	5.0979e-09	1.10277e-06	1.18181	343	0.469863	OK	AT1G12040	367	TRUE	FALSE	FALSE	TRUE
9	AT1G54970	AT1G54970	0.836724	0.273251	6.31778	1.32672e-10	5.05109e-08	0.983053	234	0.320548	OK	AT1G54970	252	TRUE	FALSE	FALSE	TRUE
9	AT2G46860	AT2G46860	0.835879	0.19783	4.57247	2.40999e-06	0.0002317	0.668181	269	0.368493	OK	AT2G46860	288	TRUE	FALSE	FALSE	FALSE
9	AT4G02270	AT4G02270	0.835439	0.24288	5.61519	9.81717e-09	2.00946e-06	1.18976	227	0.310959	OK	AT4G02270	246	TRUE	FALSE	FALSE	TRUE
9	AT5G19800	AT5G19800	0.831335	0.280973	6.48672	4.38636e-11	1.94183e-08	0.775295	252	0.345205	OK	AT5G19800	276	TRUE	FALSE	FALSE	TRUE
9	AT3G10710	AT3G10710	0.831115	0.252726	5.83622	2.66985e-09	6.35291e-07	0.829927	255	0.349315	OK	AT3G10710	266	TRUE	FALSE	FALSE	TRUE
9	AT3G07600	AT3G07600	0.830798	0.122673	2.91682	0.00176811	0.0375226	0.113818	65	0.0890411	OK	AT3G07600	73	TRUE	FALSE	FALSE	FALSE
9	AT5G06640	AT5G06640	0.829598	0.239912	5.55314	1.40294e-08	2.8411e-06	0.903053	205	0.280822	OK	AT5G06640	226	TRUE	FALSE	FALSE	TRUE
9	AT5G58010	AT5G58010	0.829447	0.229813	5.29126	6.07399e-08	1.01196e-05	1.22699	407	0.557534	OK	AT5G58010	433	TRUE	FALSE	FALSE	TRUE
9	AT1G12950	AT1G12950	0.828947	0.187329	4.32542	7.61221e-06	0.000608849	0.628061	334	0.457534	OK	AT1G12950	352	TRUE	FALSE	FALSE	FALSE
9	AT3G49960	AT3G49960	0.828848	0.25734	5.92637	1.54857e-09	4.1519e-07	1.6119	370	0.506849	OK	AT3G49960	404	TRUE	FALSE	FALSE	TRUE
9	AT2G03720	AT2G03720	0.827804	0.236012	5.44883	2.53505e-08	4.86456e-06	0.939579	264	0.361644	OK	AT2G03720	286	TRUE	FALSE	FALSE	TRUE
9	AT5G49080	AT5G49080	0.827272	0.263426	6.13897	4.15297e-10	1.36304e-07	0.517652	133	0.182192	OK	AT5G49080	140	TRUE	FALSE	FALSE	TRUE
9	AT1G34330	AT1G34330	0.82665	0.183541	4.27694	9.47419e-06	0.000736125	0.328614	141	0.193151	OK	AT1G34330	149	TRUE	FALSE	FALSE	FALSE
9	AT5G04960	AT5G04960	0.825461	0.250516	5.77864	3.76524e-09	8.52381e-07	1.43182	292	0.4	OK	AT5G04960	319	TRUE	FALSE	FALSE	TRUE
9	AT4G07960	AT4G07960	0.825359	0.21046	4.86025	5.86179e-07	7.19904e-05	0.644014	286	0.391781	OK	AT4G07960	309	TRUE	FALSE	FALSE	FALSE
9	AT3G60280	AT3G60280	0.824885	0.249594	5.76259	4.14159e-09	9.16735e-07	0.813059	276	0.378082	OK	AT3G60280	305	TRUE	FALSE	FALSE	TRUE
9	AT2G24980	AT2G24980	0.8212	0.214469	4.9701	3.34587e-07	4.3148e-05	0.842983	204	0.279452	OK	AT2G24980	224	TRUE	FALSE	FALSE	TRUE
9	AT4G25790	AT4G25790	0.819424	0.221396	5.13615	1.40214e-07	2.08524e-05	0.652611	182	0.249315	OK	AT4G25790	197	TRUE	FALSE	FALSE	TRUE
9	AT5G23990	AT5G23990	0.816179	0.135328	3.22183	0.00063688	0.0172645	0.308693	75	0.10274	OK	AT5G23990	81	TRUE	FALSE	FALSE	TRUE
9	AT5G61550	AT5G61550	0.815183	0.198697	4.58085	2.31545e-06	0.000224883	0.68282	365	0.5	OK	AT5G61550	397	TRUE	FALSE	FALSE	FALSE
9	AT5G17390	AT5G17390	0.809731	0.177316	4.09932	2.07183e-05	0.0013742	0.574765	263	0.360274	OK	AT5G17390	289	TRUE	FALSE	FALSE	FALSE
9	AT1G30850	AT1G30850	0.805813	0.179337	4.1434	1.71101e-05	0.00120187	0.860517	309	0.423288	OK	AT1G30850	335	TRUE	FALSE	FALSE	TRUE
9	AT5G06630	AT5G06630	0.804275	0.200867	4.67406	1.47651e-06	0.000157903	0.614074	159	0.217808	OK	AT5G06630	165	TRUE	FALSE	FALSE	TRUE
9	AT1G70460	AT1G70460	0.802286	0.201333	4.63901	1.75038e-06	0.000180109	0.988165	395	0.541096	OK	AT1G70460	422	TRUE	FALSE	FALSE	FALSE
9	AT5G57530	AT5G57530	0.801534	0.276134	6.40289	7.62328e-11	3.22482e-08	1.02225	182	0.249315	OK	AT5G57530	198	TRUE	FALSE	FALSE	TRUE
9	AT5G11440	AT5G11440	0.798802	0.224188	5.17025	1.16889e-07	1.79443e-05	0.878319	315	0.431507	OK	AT5G11440	345	TRUE	FALSE	FALSE	FALSE
9	AT4G19680	AT4G19680	0.796088	0.185197	4.31836	7.85957e-06	0.000623395	0.30567	141	0.193151	OK	AT4G19680	156	TRUE	FALSE	FALSE	TRUE
9	AT4G29180	AT4G29180	0.793826	0.209294	4.81622	7.31509e-07	8.75786e-05	1.13625	496	0.679452	OK	AT4G29180	542	TRUE	FALSE	FALSE	FALSE
9	AT5G06990	AT5G06990	0.792404	0.216083	5.00287	2.82414e-07	3.73336e-05	0.587787	211	0.289041	OK	AT5G06990	227	TRUE	FALSE	FALSE	TRUE
9	AT4G26770	AT4G26770	0.791589	0.123826	2.86644	0.00207559	0.0425306	0.582445	341	0.467123	OK	AT4G26770	378	TRUE	FALSE	FALSE	FALSE
9	AT5G67400	AT5G67400	0.791386	0.237751	5.48129	2.11119e-08	4.10089e-06	1.68665	320	0.438356	OK	AT5G67400	367	TRUE	FALSE	FALSE	TRUE
9	AT2G45750	AT2G45750	0.788602	0.179021	4.12072	1.88843e-05	0.00127929	1.37735	563	0.771233	OK	AT2G45750	630	TRUE	FALSE	FALSE	FALSE
9	AT2G35890	AT2G35890	0.785819	0.12993	3.11541	0.00091844	0.0228243	0.0764536	51	0.069863	OK	AT2G35890	57	TRUE	FALSE	FALSE	FALSE
9	AT4G34580	AT4G34580	0.785031	0.231236	5.32163	5.14203e-08	8.89851e-06	1.42261	447	0.612329	OK	AT4G34580	513	TRUE	FALSE	FALSE	TRUE
9	AT1G05990	AT1G05990	0.784776	0.13943	3.30141	0.000480999	0.0139578	0.153368	80	0.109589	OK	AT1G05990	84	TRUE	FALSE	FALSE	FALSE
9	AT1G22500	AT1G22500	0.780891	0.14358	3.31193	0.000463273	0.0135259	0.852373	487	0.667123	OK	AT1G22500	581	TRUE	FALSE	FALSE	FALSE
9	AT3G60330	AT3G60330	0.780787	0.196295	4.52506	3.01889e-06	0.000277621	1.33356	371	0.508219	OK	AT3G60330	426	TRUE	FALSE	FALSE	TRUE
9	AT1G04280	AT1G04280	0.778858	0.185982	4.2878	9.02262e-06	0.000706809	0.775926	375	0.513699	OK	AT1G04280	422	TRUE	FALSE	FALSE	FALSE
9	AT5G05840	AT5G05840	0.777239	0.245814	5.78901	3.5401e-09	8.11921e-07	0.163888	77	0.105479	OK	AT5G05840	86	TRUE	FALSE	FALSE	FALSE
9	AT3G13782	AT3G13782	0.775821	0.121184	2.8063	0.0025057	0.049047	0.573221	331	0.453425	OK	AT3G13782	361	TRUE	FALSE	FALSE	FALSE
9	AT1G62980	AT1G62980	0.773837	0.257554	5.93173	1.49876e-09	4.08564e-07	1.698	330	0.452055	OK	AT1G62980	387	TRUE	FALSE	FALSE	TRUE
9	AT2G47540	AT2G47540	0.771518	0.21293	4.89767	4.8489e-07	6.07261e-05	1.64523	539	0.738356	OK	AT2G47540	605	TRUE	FALSE	FALSE	TRUE
9	AT4G00460	AT4G00460	0.76834	0.130047	3.00146	0.00134343	0.0307005	0.965472	549	0.752055	OK	AT4G00460	621	TRUE	FALSE	FALSE	FALSE
9	AT5G24870	AT5G24870	0.767887	0.124065	2.8774	0.00200485	0.0413034	0.396291	236	0.323288	OK	AT5G24870	279	TRUE	FALSE	FALSE	FALSE
9	AT3G14280	AT3G14280	0.767111	0.127988	2.96171	0.00152966	0.0337122	0.570902	320	0.438356	OK	AT3G14280	381	TRUE	FALSE	FALSE	FALSE
9	AT3G07070	AT3G07070	0.765696	0.221319	5.09284	1.76369e-07	2.52433e-05	1.40495	447	0.612329	OK	AT3G07070	522	TRUE	FALSE	FALSE	TRUE
9	AT2G47360	AT2G47360	0.764442	0.182364	4.19809	1.34588e-05	0.000985389	1.06754	497	0.680822	OK	AT2G47360	610	TRUE	FALSE	FALSE	FALSE
9	AT2G45890	AT2G45890	0.763305	0.218411	5.02516	2.51505e-07	3.36512e-05	1.158	466	0.638356	OK	AT2G45890	511	TRUE	FALSE	FALSE	FALSE
9	AT5G05500	AT5G05500	0.763169	0.254145	5.8446	2.53895e-09	6.19852e-07	2.1954	454	0.621918	OK	AT5G05500	525	TRUE	FALSE	FALSE	TRUE
9	AT4G00680	AT4G00680	0.761766	0.263883	6.07197	6.31744e-10	1.90887e-07	1.99814	398	0.545205	OK	AT4G00680	463	TRUE	FALSE	FALSE	TRUE
9	AT3G01730	AT3G01730	0.761683	0.170201	3.98972	3.30762e-05	0.00193141	0.207126	109	0.149315	OK	AT3G01730	118	TRUE	FALSE	FALSE	FALSE
9	AT2G41970	AT2G41970	0.761428	0.252594	5.80408	3.23598e-09	7.51221e-07	1.52962	527	0.721918	OK	AT2G41970	595	TRUE	FALSE	FALSE	TRUE
9	AT4G01110	AT4G01110	0.760705	0.23495	5.43673	2.71339e-08	5.01762e-06	0.489504	203	0.278082	OK	AT4G01110	225	TRUE	FALSE	FALSE	FALSE
9	AT4G30320	AT4G30320	0.759264	0.190739	4.41516	5.04674e-06	0.000417695	0.784089	214	0.293151	OK	AT4G30320	262	TRUE	FALSE	FALSE	TRUE
9	AT5G49270	AT5G49270	0.75926	0.212494	4.8848	5.1767e-07	6.44076e-05	1.5626	618	0.846575	OK	AT5G49270	695	TRUE	FALSE	FALSE	FALSE
9	AT5G22410	AT5G22410	0.758434	0.268785	6.20303	2.76937e-10	9.76254e-08	1.21039	271	0.371233	OK	AT5G22410	309	TRUE	FALSE	FALSE	TRUE
9	AT3G62680	AT3G62680	0.75822	0.26572	6.11796	4.73892e-10	1.5035e-07	2.45313	373	0.510959	OK	AT3G62680	448	TRUE	FALSE	FALSE	TRUE
9	AT1G27740	AT1G27740	0.75756	0.20258	4.66066	1.57596e-06	0.000165745	1.19889	528	0.723288	OK	AT1G27740	600	TRUE	FALSE	FALSE	FALSE
9	AT3G54040	AT3G54040	0.752522	0.181542	4.19274	1.37802e-05	0.00100506	0.92719	274	0.375342	OK	AT3G54040	323	TRUE	FALSE	FALSE	TRUE
9	AT1G03550	AT1G03550	0.751878	0.12902	2.98151	0.00143413	0.0323079	0.677268	405	0.554795	OK	AT1G03550	464	TRUE	FALSE	FALSE	FALSE
9	AT4G09500	AT4G09500	0.750355	0.122274	2.85659	0.00214107	0.0434978	0.223691	140	0.191781	OK	AT4G09500	155	TRUE	FALSE	FALSE	FALSE
9	AT4G31250	AT4G31250	0.741563	0.23608	5.43663	2.71494e-08	5.01762e-06	0.815486	359	0.491781	OK	AT4G31250	415	TRUE	FALSE	FALSE	FALSE
9	AT5G24310	AT5G24310	0.739354	0.153445	3.543	0.000197801	0.00714486	0.651183	362	0.49589	OK	AT5G24310	417	TRUE	FALSE	FALSE	FALSE
9	AT2G38790	AT2G38790	0.738776	0.158544	3.65885	0.000126675	0.00509807	1.25784	380	0.520548	OK	AT2G38790	461	TRUE	FALSE	FALSE	TRUE
9	AT3G54590	AT3G54590	0.737872	0.259184	5.96085	1.25466e-09	3.51232e-07	2.09169	453	0.620548	OK	AT3G54590	530	TRUE	FALSE	FALSE	TRUE
9	AT4G40090	AT4G40090	0.734452	0.257822	5.93134	1.50239e-09	4.08564e-07	2.20782	426	0.583562	OK	AT4G40090	523	TRUE	FALSE	FALSE	TRUE
9	AT5G18661	AT5G18661	0.732838	0.146505	3.41527	0.00031859	0.0102731	0.243215	141	0.193151	OK	AT5G18661	165	TRUE	FALSE	FALSE	FALSE
9	AT3G09925	AT3G09925	0.732069	0.247109	5.67848	6.79491e-09	1.45335e-06	2.3779	532	0.728767	OK	AT3G09925	641	TRUE	FALSE	FALSE	TRUE
9	AT5G13150	AT5G13150	0.730421	0.155018	3.57169	0.000177346	0.00660657	0.976883	560	0.767123	OK	AT5G13150	662	TRUE	FALSE	FALSE	FALSE
9	AT3G23190	AT3G23190	0.730133	0.186775	4.29473	8.74546e-06	0.000690783	1.56232	649	0.889041	OK	AT3G23190	800	TRUE	FALSE	FALSE	FALSE
9	AT1G12560	AT1G12560	0.729925	0.261087	6.00563	9.52964e-10	2.83447e-07	1.97864	402	0.550685	OK	AT1G12560	485	TRUE	FALSE	FALSE	TRUE
9	AT4G09990	AT4G09990	0.727582	0.228155	5.24311	7.89477e-08	1.25237e-05	1.54698	580	0.794521	OK	AT4G09990	663	TRUE	FALSE	FALSE	FALSE
9	AT5G57625	AT5G57625	0.725408	0.235945	5.43853	2.68609e-08	5.01762e-06	2.30682	319	0.436986	OK	AT5G57625	394	TRUE	FALSE	FALSE	TRUE
9	AT3G21180	AT3G21180	0.722409	0.152957	3.52281	0.000213498	0.00748461	1.05187	570	0.780822	OK	AT3G21180	752	TRUE	FALSE	FALSE	FALSE
9	AT3G21340	AT3G21340	0.720937	0.169292	3.9002	4.80575e-05	0.00252017	0.842983	371	0.508219	OK	AT3G21340	546	TRUE	FALSE	FALSE	FALSE
9	AT5G55050	AT5G55050	0.720926	0.126235	2.9191	0.00175522	0.0374078	0.659718	336	0.460274	OK	AT5G55050	450	TRUE	FALSE	FALSE	FALSE
9	AT5G13990	AT5G13990	0.720061	0.170389	3.92015	4.42473e-05	0.00235936	1.29604	628	0.860274	OK	AT5G13990	810	TRUE	FALSE	FALSE	FALSE
9	AT1G53680	AT1G53680	0.720026	0.206999	4.75683	9.83294e-07	0.000114134	1.95971	667	0.913699	OK	AT1G53680	792	TRUE	FALSE	FALSE	FALSE
9	AT5G46870	AT5G46870	0.71925	0.221499	5.11893	1.53635e-07	2.26713e-05	0.672385	253	0.346575	OK	AT5G46870	294	TRUE	FALSE	FALSE	TRUE
9	AT4G25820	AT4G25820	0.716861	0.226995	5.23531	8.23562e-08	1.29565e-05	2.10413	288	0.394521	OK	AT4G25820	366	TRUE	FALSE	FALSE	TRUE
9	AT3G52460	AT3G52460	0.71604	0.166163	3.84549	6.01554e-05	0.00296663	0.381434	216	0.29589	OK	AT3G52460	275	TRUE	FALSE	FALSE	FALSE
9	AT2G44110	AT2G44110	0.711724	0.161155	3.70942	0.000103866	0.00444333	1.21324	571	0.782192	OK	AT2G44110	807	TRUE	FALSE	FALSE	FALSE
9	AT3G16390	AT3G16390	0.711106	0.199439	4.5871	2.24722e-06	0.000221648	1.88374	575	0.787671	OK	AT3G16390	691	TRUE	FALSE	FALSE	TRUE
9	AT4G22640	AT4G22640	0.711015	0.128843	2.99298	0.00138132	0.0314908	0.395369	157	0.215068	OK	AT4G22640	231	TRUE	FALSE	FALSE	TRUE
9	AT1G66470	AT1G66470	0.707037	0.125093	2.89183	0.00191503	0.0398846	0.772136	388	0.531507	OK	AT1G66470	459	TRUE	FALSE	FALSE	FALSE
9	AT2G34910	AT2G34910	0.700729	0.207859	4.77606	8.93835e-07	0.000105031	2.34049	669	0.916438	OK	AT2G34910	843	TRUE	FALSE	FALSE	TRUE
10	AT5G18840	AT5G18840	0.882327	0.306142	7.23873	2.26457e-13	1.59661e-10	0.381148	60	0.27027	OK	AT5G18840	68	TRUE	FALSE	FALSE	FALSE
10	AT3G21670	AT3G21670	0.876977	0.287802	6.67154	1.2657e-11	6.17793e-09	0.787638	147	0.662162	OK	AT3G21670	173	TRUE	FALSE	FALSE	FALSE
10	AT5G07190	AT5G07190	0.874512	0.19627	4.61968	1.92169e-06	0.000195621	0.463791	77	0.346847	OK	AT5G07190	87	TRUE	FALSE	FALSE	FALSE
10	AT1G02850	AT1G02850	0.850689	0.122603	2.94642	0.00160737	0.035009	0.246297	46	0.207207	OK	AT1G02850	57	TRUE	FALSE	FALSE	TRUE
10	AT1G09750	AT1G09750	0.848841	0.311517	7.23234	2.37371e-13	1.61378e-10	0.783531	127	0.572072	OK	AT1G09750	154	TRUE	FALSE	FALSE	TRUE
10	AT1G62510	AT1G62510	0.840917	0.310403	7.20531	2.8955e-13	1.90065e-10	1.07583	129	0.581081	OK	AT1G62510	163	TRUE	FALSE	FALSE	TRUE
10	AT4G21890	AT4G21890	0.836336	0.170199	6.09106	5.60813e-10	1.7501e-07	0.0222726	5	0.0225225	OK	AT4G21890	8	TRUE	FALSE	FALSE	FALSE
10	AT5G64620	AT5G64620	0.830173	0.435277	10.0339	5.40822e-24	9.35916e-21	1.5443	187	0.842342	OK	AT5G64620	254	TRUE	FALSE	FALSE	TRUE
10	AT4G37980	AT4G37980	0.830143	0.121124	4.47167	3.8806e-06	0.000334258	0.0266682	5	0.0225225	OK	AT4G37980	8	TRUE	FALSE	FALSE	TRUE
10	AT5G57785	AT5G57785	0.81671	0.143663	3.35403	0.000398214	0.0120324	0.887038	103	0.463964	OK	AT5G57785	155	TRUE	FALSE	FALSE	TRUE
10	AT3G18830	AT3G18830	0.799551	0.218335	5.05616	2.13888e-07	2.88764e-05	0.80188	133	0.599099	OK	AT3G18830	213	TRUE	FALSE	FALSE	FALSE
10	AT2G45180	AT2G45180	0.785769	0.362518	8.36043	3.12456e-17	3.49877e-14	1.66037	182	0.81982	OK	AT2G45180	266	TRUE	FALSE	FALSE	TRUE
10	AT2G40260	AT2G40260	0.781399	0.132605	3.23299	0.000612511	0.0168008	0.165667	36	0.162162	OK	AT2G40260	41	TRUE	FALSE	FALSE	FALSE
10	AT2G39010	AT2G39010	0.775878	0.228186	5.26673	6.94394e-08	1.12979e-05	0.817913	142	0.63964	OK	AT2G39010	288	TRUE	FALSE	FALSE	FALSE
10	AT1G12845	AT1G12845	0.761644	0.297676	6.86762	3.26405e-12	1.77527e-09	1.1484	153	0.689189	OK	AT1G12845	264	TRUE	FALSE	FALSE	FALSE
10	AT3G12700	AT3G12700	0.755207	0.167504	3.87506	5.32997e-05	0.00271287	1.00585	140	0.630631	OK	AT3G12700	308	TRUE	FALSE	FALSE	TRUE
10	AT5G13630	AT5G13630	0.753803	0.140115	3.31594	0.000456675	0.0133537	0.320908	59	0.265766	OK	AT5G13630	87	TRUE	FALSE	FALSE	TRUE
10	AT1G72210	AT1G72210	0.750607	0.137734	3.25434	0.000568273	0.0159788	0.246297	53	0.238739	OK	AT1G72210	83	TRUE	FALSE	FALSE	FALSE
10	AT1G62770	AT1G62770	0.748825	0.216694	5.08093	1.87797e-07	2.60942e-05	0.330664	69	0.310811	OK	AT1G62770	98	TRUE	FALSE	FALSE	FALSE
10	AT1G58360	AT1G58360	0.747225	0.274705	6.34081	1.14279e-10	4.43961e-08	1.23981	167	0.752252	OK	AT1G58360	263	TRUE	FALSE	FALSE	TRUE
10	AT1G70370	AT1G70370	0.741613	0.322108	7.46403	4.19582e-14	3.47268e-11	0.979139	131	0.59009	OK	AT1G70370	175	TRUE	FALSE	FALSE	TRUE
10	AT5G42250	AT5G42250	0.738831	0.211396	4.87892	5.33354e-07	6.59281e-05	0.890742	149	0.671171	OK	AT5G42250	314	TRUE	FALSE	FALSE	FALSE
10	AT3G27170	AT3G27170	0.738087	0.147387	3.42855	0.000303404	0.00993807	0.576208	102	0.459459	OK	AT3G27170	174	TRUE	FALSE	FALSE	FALSE
10	AT5G65380	AT5G65380	0.736562	0.276293	6.37926	8.89711e-11	3.60352e-08	0.946462	154	0.693694	OK	AT5G65380	263	TRUE	FALSE	FALSE	FALSE
10	AT5G38550	AT5G38550	0.724322	0.164443	3.83429	6.29638e-05	0.00306542	0.510826	95	0.427928	OK	AT5G38550	138	TRUE	FALSE	FALSE	FALSE
10	AT2G02950	AT2G02950	0.719267	0.140121	3.38502	0.000355864	0.0111602	0.177052	35	0.157658	OK	AT2G02950	46	TRUE	FALSE	FALSE	FALSE
10	AT3G21560	AT3G21560	0.718412	0.160467	3.86397	5.57787e-05	0.002809	0.138586	26	0.117117	OK	AT3G21560	48	TRUE	FALSE	FALSE	FALSE
10	AT4G30420	AT4G30420	0.715497	0.192586	4.48745	3.604e-06	0.000316156	0.49722	88	0.396396	OK	AT4G30420	134	TRUE	FALSE	FALSE	FALSE
10	AT5G15850	AT5G15850	0.713526	0.203802	6.51269	3.69088e-11	1.67285e-08	0.0178576	4	0.018018	OK	AT5G15850	9	TRUE	FALSE	FALSE	FALSE
10	AT4G20362	AT4G20362	0.712096	0.161829	3.75602	8.632e-05	0.00386311	0.795801	112	0.504505	OK	AT4G20362	211	TRUE	FALSE	FALSE	FALSE
10	AT3G05150	AT3G05150	0.704263	0.131293	3.04273	0.00117221	0.0276851	0.775267	127	0.572072	OK	AT3G05150	282	TRUE	FALSE	FALSE	FALSE
11	AT1G03650	AT1G03650	0.717324	0.171471	4.84009	6.48918e-07	7.91846e-05	0.0295588	3	0.03	OK	AT1G03650	15	TRUE	FALSE	FALSE	FALSE
11	AT4G01340	AT4G01340	0.7101	0.184843	6.40783	7.38041e-11	3.19303e-08	0.0295588	3	0.03	OK	AT4G01340	8	TRUE	FALSE	FALSE	FALSE
11	AT1G57590	AT1G57590	0.703234	0.139275	3.23322	0.000612009	0.0168008	0.841567	48	0.48	OK	AT1G57590	246	TRUE	FALSE	FALSE	FALSE

## Sheet: high_spec_genes_by_annotation
Supplemental Data. Jean-Baptiste et al. (2019) Plant Cell 10.1105/tpc.18.00785
Description: Output of the find_cluster_markers() function in Monocle3. Set of novel high specificity genes by annotation for all 3121 cells in the control dataset/analysis. Each row describes a gene, and the columns tell which annotation the gene is specific for, the gene name, a specificity score range from 0 (not specifc) to 1 (very specific), moran's I value, moran's test static value, p valu…
Annotation	Gene	gene_short_name	specificity	morans_I	morans_test_statistic	pval	qval	mean	num_cells_expressed_in_group	percentage	status	id	num_cells_expressed	Nuclear_genes	Mitochondria_genes	Chloroplast_genes	use_for_ordering
cortex	AT2G40260	AT2G40260	0.921026	0.132605	3.23299	0.000612511	0.0168008	0.165667	36	0.162162	OK	AT2G40260	41	TRUE	FALSE	FALSE	FALSE
cortex	AT5G07190	AT5G07190	0.920543	0.19627	4.61968	1.92169e-06	0.000195621	0.463791	77	0.346847	OK	AT5G07190	87	TRUE	FALSE	FALSE	FALSE
cortex	AT5G18840	AT5G18840	0.910913	0.306142	7.23873	2.26457e-13	1.59661e-10	0.381148	60	0.27027	OK	AT5G18840	68	TRUE	FALSE	FALSE	FALSE
cortex	AT1G09750	AT1G09750	0.903478	0.311517	7.23234	2.37371e-13	1.61378e-10	0.783531	127	0.572072	OK	AT1G09750	154	TRUE	FALSE	FALSE	TRUE
cortex	AT3G21670	AT3G21670	0.899345	0.287802	6.67154	1.2657e-11	6.17793e-09	0.787638	147	0.662162	OK	AT3G21670	173	TRUE	FALSE	FALSE	FALSE
cortex	AT1G62510	AT1G62510	0.89376	0.310403	7.20531	2.8955e-13	1.90065e-10	1.07583	129	0.581081	OK	AT1G62510	163	TRUE	FALSE	FALSE	TRUE
cortex	AT1G02850	AT1G02850	0.886927	0.122603	2.94642	0.00160737	0.035009	0.246297	46	0.207207	OK	AT1G02850	57	TRUE	FALSE	FALSE	TRUE
cortex	AT5G64620	AT5G64620	0.880521	0.435277	10.0339	5.40822e-24	9.35916e-21	1.5443	187	0.842342	OK	AT5G64620	254	TRUE	FALSE	FALSE	TRUE
cortex	AT1G62770	AT1G62770	0.864055	0.216694	5.08093	1.87797e-07	2.60942e-05	0.330664	69	0.310811	OK	AT1G62770	98	TRUE	FALSE	FALSE	FALSE
cortex	AT4G21890	AT4G21890	0.863292	0.170199	6.09106	5.60813e-10	1.7501e-07	0.0222726	5	0.0225225	OK	AT4G21890	8	TRUE	FALSE	FALSE	FALSE
cortex	AT4G37980	AT4G37980	0.863292	0.121124	4.47167	3.8806e-06	0.000334258	0.0266682	5	0.0225225	OK	AT4G37980	8	TRUE	FALSE	FALSE	TRUE
cortex	AT1G70370	AT1G70370	0.860007	0.322108	7.46403	4.19582e-14	3.47268e-11	0.979139	131	0.59009	OK	AT1G70370	175	TRUE	FALSE	FALSE	TRUE
cortex	AT2G02950	AT2G02950	0.85819	0.140121	3.38502	0.000355864	0.0111602	0.177052	35	0.157658	OK	AT2G02950	46	TRUE	FALSE	FALSE	FALSE
cortex	AT2G45180	AT2G45180	0.84718	0.362518	8.36043	3.12456e-17	3.49877e-14	1.66037	182	0.81982	OK	AT2G45180	266	TRUE	FALSE	FALSE	TRUE
cortex	AT5G57785	AT5G57785	0.846433	0.143663	3.35403	0.000398214	0.0120324	0.887038	103	0.463964	OK	AT5G57785	155	TRUE	FALSE	FALSE	TRUE
cortex	AT5G65380	AT5G65380	0.834328	0.276293	6.37926	8.89711e-11	3.60352e-08	0.946462	154	0.693694	OK	AT5G65380	263	TRUE	FALSE	FALSE	FALSE
cortex	AT5G13630	AT5G13630	0.834045	0.140115	3.31594	0.000456675	0.0133537	0.320908	59	0.265766	OK	AT5G13630	87	TRUE	FALSE	FALSE	TRUE
cortex	AT2G39010	AT2G39010	0.829277	0.228186	5.26673	6.94394e-08	1.12979e-05	0.817913	142	0.63964	OK	AT2G39010	288	TRUE	FALSE	FALSE	FALSE
cortex	AT3G18830	AT3G18830	0.826317	0.218335	5.05616	2.13888e-07	2.88764e-05	0.80188	133	0.599099	OK	AT3G18830	213	TRUE	FALSE	FALSE	FALSE
cortex	AT4G20362	AT4G20362	0.826211	0.161829	3.75602	8.632e-05	0.00386311	0.795801	112	0.504505	OK	AT4G20362	211	TRUE	FALSE	FALSE	FALSE
cortex	AT1G72210	AT1G72210	0.819503	0.137734	3.25434	0.000568273	0.0159788	0.246297	53	0.238739	OK	AT1G72210	83	TRUE	FALSE	FALSE	FALSE
cortex	AT1G12845	AT1G12845	0.818253	0.297676	6.86762	3.26405e-12	1.77527e-09	1.1484	153	0.689189	OK	AT1G12845	264	TRUE	FALSE	FALSE	FALSE
cortex	AT5G38550	AT5G38550	0.816993	0.164443	3.83429	6.29638e-05	0.00306542	0.510826	95	0.427928	OK	AT5G38550	138	TRUE	FALSE	FALSE	FALSE
cortex	AT3G27170	AT3G27170	0.811697	0.147387	3.42855	0.000303404	0.00993807	0.576208	102	0.459459	OK	AT3G27170	174	TRUE	FALSE	FALSE	FALSE
cortex	AT1G58360	AT1G58360	0.809343	0.274705	6.34081	1.14279e-10	4.43961e-08	1.23981	167	0.752252	OK	AT1G58360	263	TRUE	FALSE	FALSE	TRUE
cortex	AT4G30420	AT4G30420	0.807386	0.192586	4.48745	3.604e-06	0.000316156	0.49722	88	0.396396	OK	AT4G30420	134	TRUE	FALSE	FALSE	FALSE
cortex	AT5G42250	AT5G42250	0.802805	0.211396	4.87892	5.33354e-07	6.59281e-05	0.890742	149	0.671171	OK	AT5G42250	314	TRUE	FALSE	FALSE	FALSE
cortex	AT3G21560	AT3G21560	0.80131	0.160467	3.86397	5.57787e-05	0.002809	0.138586	26	0.117117	OK	AT3G21560	48	TRUE	FALSE	FALSE	FALSE
cortex	AT3G05150	AT3G05150	0.801304	0.131293	3.04273	0.00117221	0.0276851	0.775267	127	0.572072	OK	AT3G05150	282	TRUE	FALSE	FALSE	FALSE
cortex	AT5G11420	AT5G11420	0.795295	0.253551	5.84454	2.53984e-09	6.19852e-07	1.26809	159	0.716216	OK	AT5G11420	357	TRUE	FALSE	FALSE	TRUE
cortex	AT3G12700	AT3G12700	0.791626	0.167504	3.87506	5.32997e-05	0.00271287	1.00585	140	0.630631	OK	AT3G12700	308	TRUE	FALSE	FALSE	TRUE
cortex	AT4G27460	AT4G27460	0.791246	0.130015	3.03907	0.00118655	0.0279545	0.362514	78	0.351351	OK	AT4G27460	139	TRUE	FALSE	FALSE	FALSE
cortex	AT1G13930	AT1G13930	0.787523	0.152393	3.53274	0.000205635	0.00732286	0.96551	122	0.54955	OK	AT1G13930	246	TRUE	FALSE	FALSE	TRUE
cortex	AT3G20100	AT3G20100	0.776643	0.172044	3.98524	3.37064e-05	0.00196218	0.60859	114	0.513514	OK	AT3G20100	237	TRUE	FALSE	FALSE	FALSE
cortex	AT5G42092	AT5G42092	0.757597	0.36902	16.9727	6.53455e-65	4.14639e-61	0.00896867	2	0.00900901	OK	AT5G42092	6	TRUE	FALSE	FALSE	FALSE
cortex	AT1G55360	AT1G55360	0.755862	0.204275	4.70752	1.25373e-06	0.000137953	1.08196	165	0.743243	OK	AT1G55360	382	TRUE	FALSE	FALSE	FALSE
cortex	AT5G15850	AT5G15850	0.750532	0.203802	6.51269	3.69088e-11	1.67285e-08	0.0178576	4	0.018018	OK	AT5G15850	9	TRUE	FALSE	FALSE	FALSE
cortex	AT2G48020	AT2G48020	0.741158	0.171947	3.97259	3.55483e-05	0.00202604	0.73505	128	0.576577	OK	AT2G48020	338	TRUE	FALSE	FALSE	FALSE
cortex	AT5G64330	AT5G64330	0.740994	0.238164	5.48749	2.03845e-08	4.0004e-06	0.97405	158	0.711712	OK	AT5G64330	347	TRUE	FALSE	FALSE	FALSE
cortex	AT5G49360	AT5G49360	0.736179	0.202156	4.65092	1.65231e-06	0.000172821	1.35076	188	0.846847	OK	AT5G49360	643	TRUE	FALSE	FALSE	FALSE
cortex	AT1G12250	AT1G12250	0.735065	0.111093	2.88997	0.00192641	0.0400777	0.0266682	6	0.027027	OK	AT1G12250	20	TRUE	FALSE	FALSE	FALSE
cortex	AT5G03150	AT5G03150	0.73374	0.21477	4.96133	3.50057e-07	4.47227e-05	0.693147	127	0.572072	OK	AT5G03150	259	TRUE	FALSE	FALSE	FALSE
cortex	AT5G05270	AT5G05270	0.733559	0.164568	3.79783	7.29834e-05	0.003398	1.07276	139	0.626126	OK	AT5G05270	426	TRUE	FALSE	FALSE	TRUE
cortex	AT5G41790	AT5G41790	0.730212	0.221228	5.10261	1.67504e-07	2.43405e-05	0.747925	140	0.630631	OK	AT5G41790	307	TRUE	FALSE	FALSE	FALSE
cortex	AT5G08640	AT5G08640	0.724359	0.206226	4.74794	1.02751e-06	0.000117829	1.35193	169	0.761261	OK	AT5G08640	512	TRUE	FALSE	FALSE	TRUE
cortex	AT5G44160	AT5G44160	0.71994	0.120311	2.8117	0.00246406	0.0485065	0.256805	51	0.22973	OK	AT5G44160	148	TRUE	FALSE	FALSE	FALSE
cortex	AT5G42100	AT5G42100	0.71755	0.151823	3.50987	0.000224165	0.00778686	0.719815	126	0.567568	OK	AT5G42100	320	TRUE	FALSE	FALSE	FALSE
cortex	AT1G06640	AT1G06640	0.71634	0.195729	4.51387	3.18273e-06	0.000288507	0.80188	136	0.612613	OK	AT1G06640	365	TRUE	FALSE	FALSE	FALSE
cortex	AT3G44310	AT3G44310	0.712761	0.146368	3.37919	0.000363497	0.0113621	1.16961	157	0.707207	OK	AT3G44310	446	TRUE	FALSE	FALSE	FALSE
cortex	AT2G38170	AT2G38170	0.708068	0.145874	3.36515	0.000382515	0.0116755	0.970642	160	0.720721	OK	AT2G38170	509	TRUE	FALSE	FALSE	FALSE
cortex	AT4G04830	AT4G04830	0.707413	0.15794	3.64975	0.000131247	0.00520595	1.03026	133	0.599099	OK	AT4G04830	337	TRUE	FALSE	FALSE	TRUE
cortex	AT1G05680	AT1G05680	0.704095	0.139316	3.21129	0.000660696	0.0176892	2.00767	173	0.779279	OK	AT1G05680	823	TRUE	FALSE	FALSE	TRUE
cortex	AT1G44180	AT1G44180	0.701567	0.242074	9.56499	5.61062e-22	8.90031e-19	0.00449439	1	0.0045045	OK	AT1G44180	6	TRUE	FALSE	FALSE	FALSE
cortex	AT1G12090	AT1G12090	0.701023	0.373792	8.5787	4.7976e-18	6.08848e-15	3.69169	220	0.990991	OK	AT1G12090	706	TRUE	FALSE	FALSE	TRUE
endodermis	AT5G10278	AT5G10278	1	0.106445	2.98327	0.00142591	0.0321657	0.0540672	13	0.0424837	OK	AT5G10278	13	TRUE	FALSE	FALSE	FALSE
endodermis	AT1G16390	AT1G16390	0.947231	0.16075	3.7644	8.34757e-05	0.00378344	0.537907	108	0.352941	OK	AT1G16390	114	TRUE	FALSE	FALSE	TRUE
endodermis	AT5G45210	AT5G45210	0.944186	0.166049	3.88187	5.18283e-05	0.0026665	0.443931	110	0.359477	OK	AT5G45210	114	TRUE	FALSE	FALSE	FALSE
endodermis	AT4G16270	AT4G16270	0.938388	0.156351	3.75407	8.69944e-05	0.00386311	0.192617	47	0.153595	OK	AT4G16270	49	TRUE	FALSE	FALSE	FALSE
endodermis	AT2G15300	AT2G15300	0.934752	0.241949	5.73288	4.93711e-09	1.08026e-06	0.41198	62	0.202614	OK	AT2G15300	67	TRUE	FALSE	FALSE	TRUE
endodermis	AT1G43020	AT1G43020	0.933475	0.297969	7.14157	4.61366e-13	2.92752e-10	0.367725	48	0.156863	OK	AT1G43020	54	TRUE	FALSE	FALSE	TRUE
endodermis	AT1G61590	AT1G61590	0.93242	0.257246	5.97382	1.1588e-09	3.29236e-07	1.12016	162	0.529412	OK	AT1G61590	176	TRUE	FALSE	FALSE	TRUE
endodermis	AT4G21340	AT4G21340	0.931336	0.130431	3.14676	0.000825463	0.0210074	0.3402	45	0.147059	OK	AT4G21340	51	TRUE	FALSE	FALSE	TRUE
endodermis	AT2G21100	AT2G21100	0.930078	0.154031	3.83151	6.36786e-05	0.00308444	0.187212	28	0.0915033	OK	AT2G21100	31	TRUE	FALSE	FALSE	TRUE
endodermis	AT1G60690	AT1G60690	0.929774	0.238993	6.16352	3.55737e-10	1.18804e-07	0.0633123	18	0.0588235	OK	AT1G60690	19	TRUE	FALSE	FALSE	FALSE
endodermis	AT3G10910	AT3G10910	0.925306	0.169983	4.01779	2.93733e-05	0.00176946	0.372239	72	0.235294	OK	AT3G10910	80	TRUE	FALSE	FALSE	TRUE
endodermis	AT2G22000	AT2G22000	0.921012	0.150652	3.50532	0.000228032	0.00786381	0.615009	153	0.5	OK	AT2G22000	163	TRUE	FALSE	FALSE	FALSE
endodermis	AT3G52790	AT3G52790	0.920034	0.372049	8.89195	3.00219e-19	4.39612e-16	0.554936	47	0.153595	OK	AT3G52790	50	TRUE	FALSE	FALSE	TRUE
endodermis	AT3G24020	AT3G24020	0.913754	0.323462	7.6211	1.25763e-14	1.08819e-11	1.45114	70	0.228758	OK	AT3G24020	81	TRUE	FALSE	FALSE	TRUE
endodermis	AT5G63590	AT5G63590	0.912951	0.123279	2.90725	0.00182312	0.0383479	0.405465	84	0.27451	OK	AT5G63590	93	TRUE	FALSE	FALSE	TRUE
endodermis	AT2G22620	AT2G22620	0.912024	0.187458	4.45912	4.1149e-06	0.000351261	0.330854	58	0.189542	OK	AT2G22620	64	TRUE	FALSE	FALSE	TRUE
endodermis	AT5G65790	AT5G65790	0.911207	0.229097	5.3155	5.31819e-08	9.12045e-06	0.794086	153	0.5	OK	AT5G65790	169	TRUE	FALSE	FALSE	TRUE
endodermis	AT4G22110	AT4G22110	0.908719	0.128969	3.00384	0.00133299	0.0305683	0.545511	145	0.473856	OK	AT4G22110	167	TRUE	FALSE	FALSE	FALSE
endodermis	AT3G32980	AT3G32980	0.907604	0.232941	5.36876	3.96397e-08	7.05216e-06	1.85507	295	0.964052	OK	AT3G32980	333	TRUE	FALSE	FALSE	TRUE
endodermis	AT5G57620	AT5G57620	0.901645	0.190843	4.40633	5.25682e-06	0.000431331	1.68676	279	0.911765	OK	AT5G57620	316	TRUE	FALSE	FALSE	TRUE
endodermis	AT4G05100	AT4G05100	0.895639	0.148899	3.46834	0.000261842	0.0088849	0.673345	140	0.457516	OK	AT4G05100	157	TRUE	FALSE	FALSE	TRUE
endodermis	AT5G10280	AT5G10280	0.893809	0.126522	3.03296	0.00121086	0.0283517	0.170818	48	0.156863	OK	AT5G10280	54	TRUE	FALSE	FALSE	FALSE
endodermis	AT3G09540	AT3G09540	0.891228	0.161655	3.97264	3.55405e-05	0.00202604	0.122854	28	0.0915033	OK	AT3G09540	33	TRUE	FALSE	FALSE	FALSE
endodermis	AT1G07740	AT1G07740	0.890351	0.131504	3.33725	0.000423055	0.0126195	0.119959	21	0.0686275	OK	AT1G07740	26	TRUE	FALSE	FALSE	TRUE
endodermis	AT4G13580	AT4G13580	0.889643	0.32544	7.68518	7.63899e-15	7.65347e-12	1.31344	68	0.222222	OK	AT4G13580	79	TRUE	FALSE	FALSE	TRUE
endodermis	AT1G28815	AT1G28815	0.888673	0.187381	4.47552	3.81119e-06	0.000329772	0.646316	53	0.173203	OK	AT1G28815	62	TRUE	FALSE	FALSE	TRUE
endodermis	AT2G40113	AT2G40113	0.886738	0.313172	7.4031	6.65211e-14	5.27624e-11	1.09425	62	0.202614	OK	AT2G40113	76	TRUE	FALSE	FALSE	TRUE
endodermis	AT1G44970	AT1G44970	0.885976	0.214943	5.08915	1.79833e-07	2.54315e-05	0.595383	61	0.199346	OK	AT1G44970	77	TRUE	FALSE	FALSE	TRUE
endodermis	AT1G20380	AT1G20380	0.884615	0.184491	4.48179	3.701e-06	0.000323175	0.119959	33	0.107843	OK	AT1G20380	39	TRUE	FALSE	FALSE	FALSE
endodermis	AT2G36307	AT2G36307	0.884446	0.145819	3.45013	0.000280161	0.00932368	0.227057	62	0.202614	OK	AT2G36307	73	TRUE	FALSE	FALSE	FALSE
endodermis	AT5G15290	AT5G15290	0.884314	0.165484	3.86067	5.65385e-05	0.00283039	1.00982	135	0.441176	OK	AT5G15290	160	TRUE	FALSE	FALSE	TRUE
endodermis	AT2G30210	AT2G30210	0.88306	0.298709	7.10149	6.17104e-13	3.671e-10	0.99422	62	0.202614	OK	AT2G30210	79	TRUE	FALSE	FALSE	TRUE
endodermis	AT5G06200	AT5G06200	0.874893	0.323633	7.6273	1.19858e-14	1.08648e-11	0.828923	65	0.212418	OK	AT5G06200	84	TRUE	FALSE	FALSE	TRUE
endodermis	AT5G35110	AT5G35110	0.874778	0.119389	2.95947	0.00154086	0.0338304	0.117057	26	0.0849673	OK	AT5G35110	32	TRUE	FALSE	FALSE	TRUE
endodermis	AT4G17215	AT4G17215	0.874645	0.239303	5.65316	7.87603e-09	1.64756e-06	0.873561	60	0.196078	OK	AT4G17215	78	TRUE	FALSE	FALSE	TRUE
endodermis	AT1G80820	AT1G80820	0.874521	0.167134	4.04978	2.5633e-05	0.0016211	0.242562	36	0.117647	OK	AT1G80820	43	TRUE	FALSE	FALSE	TRUE
endodermis	AT5G42180	AT5G42180	0.872021	0.255851	5.97958	1.11854e-09	3.22614e-07	1.63078	96	0.313725	OK	AT5G42180	124	TRUE	FALSE	FALSE	TRUE
endodermis	AT2G14900	AT2G14900	0.871174	0.240184	5.53397	1.56535e-08	3.13663e-06	2.16662	279	0.911765	OK	AT2G14900	348	TRUE	FALSE	FALSE	TRUE
endodermis	AT1G65690	AT1G65690	0.870478	0.129426	3.12211	0.000897792	0.022517	0.23742	36	0.117647	OK	AT1G65690	49	TRUE	FALSE	FALSE	TRUE
endodermis	AT5G47530	AT5G47530	0.86937	0.217776	5.24469	7.82738e-08	1.25212e-05	0.176312	34	0.111111	OK	AT5G47530	48	TRUE	FALSE	FALSE	TRUE
endodermis	AT3G23160	AT3G23160	0.867436	0.153765	3.5719	0.000177198	0.00660657	0.577201	151	0.493464	OK	AT3G23160	195	TRUE	FALSE	FALSE	FALSE
endodermis	AT3G11550	AT3G11550	0.861092	0.298736	7.03345	1.00746e-12	5.8115e-10	1.25183	66	0.215686	OK	AT3G11550	88	TRUE	FALSE	FALSE	TRUE
endodermis	AT2G32300	AT2G32300	0.860716	0.2323	5.35573	4.26055e-08	7.44071e-06	2.54796	291	0.95098	OK	AT2G32300	387	TRUE	FALSE	FALSE	TRUE
endodermis	AT3G55230	AT3G55230	0.859473	0.302392	7.12684	5.13509e-13	3.15328e-10	1.83858	70	0.228758	OK	AT3G55230	98	TRUE	FALSE	FALSE	TRUE
endodermis	AT5G65530	AT5G65530	0.854016	0.310142	7.353	9.69048e-14	7.37872e-11	1.12971	52	0.169935	OK	AT5G65530	70	TRUE	FALSE	FALSE	TRUE
endodermis	AT2G47630	AT2G47630	0.853071	0.21911	5.29554	5.93338e-08	9.99538e-06	0.170818	33	0.107843	OK	AT2G47630	49	TRUE	FALSE	FALSE	TRUE
endodermis	AT2G39430	AT2G39430	0.853021	0.295744	6.92805	2.13338e-12	1.19444e-09	1.46634	81	0.264706	OK	AT2G39430	116	TRUE	FALSE	FALSE	TRUE
endodermis	AT4G20140	AT4G20140	0.848584	0.207883	4.811	7.50889e-07	8.9337e-05	0.893818	195	0.637255	OK	AT4G20140	236	TRUE	FALSE	FALSE	TRUE
endodermis	AT3G22240	AT3G22240	0.842322	0.128189	2.97989	0.00144176	0.0324412	0.646316	138	0.45098	OK	AT3G22240	211	TRUE	FALSE	FALSE	TRUE
endodermis	AT1G05260	AT1G05260	0.838503	0.232531	5.35704	4.22979e-08	7.44071e-06	3.24812	284	0.928105	OK	AT1G05260	402	TRUE	FALSE	FALSE	TRUE
endodermis	AT2G27370	AT2G27370	0.838206	0.25089	5.84621	2.51453e-09	6.19852e-07	1.37396	110	0.359477	OK	AT2G27370	164	TRUE	FALSE	FALSE	TRUE
endodermis	AT3G22620	AT3G22620	0.834493	0.181158	4.18427	1.43043e-05	0.0010393	2.74021	257	0.839869	OK	AT3G22620	375	TRUE	FALSE	FALSE	TRUE
endodermis	AT2G36100	AT2G36100	0.833705	0.25099	5.84232	2.57395e-09	6.20223e-07	2.30748	121	0.395425	OK	AT2G36100	185	TRUE	FALSE	FALSE	TRUE
endodermis	AT1G71740	AT1G71740	0.828679	0.311171	7.33854	1.07965e-13	7.90467e-11	1.07324	60	0.196078	OK	AT1G71740	89	TRUE	FALSE	FALSE	TRUE
endodermis	AT1G35260	AT1G35260	0.826505	0.146517	3.4008	0.000335943	0.0106917	0.625554	146	0.477124	OK	AT1G35260	211	TRUE	FALSE	FALSE	FALSE
endodermis	AT5G67340	AT5G67340	0.82623	0.249709	5.81469	3.03741e-09	7.13828e-07	0.720546	83	0.271242	OK	AT5G67340	145	TRUE	FALSE	FALSE	TRUE
endodermis	AT5G63660	AT5G63660	0.822401	0.194783	4.54293	2.77383e-06	0.000261399	0.702903	100	0.326797	OK	AT5G63660	144	TRUE	FALSE	FALSE	TRUE
endodermis	AT5G66390	AT5G66390	0.816736	0.283415	6.61144	1.90301e-11	9.05642e-09	2.40352	100	0.326797	OK	AT5G66390	162	TRUE	FALSE	FALSE	TRUE
endodermis	AT3G55390	AT3G55390	0.815597	0.154196	3.66317	0.000124558	0.00504486	0.176312	39	0.127451	OK	AT3G55390	65	TRUE	FALSE	FALSE	FALSE
endodermis	AT5G64570	AT5G64570	0.811961	0.126317	2.92882	0.00170126	0.0366759	1.13603	203	0.663399	OK	AT5G64570	281	TRUE	FALSE	FALSE	TRUE
endodermis	AT1G30750	AT1G30750	0.81102	0.286197	6.72535	8.75873e-12	4.38766e-09	1.49165	68	0.222222	OK	AT1G30750	119	TRUE	FALSE	FALSE	TRUE
endodermis	AT1G76250	AT1G76250	0.810529	0.158938	3.71266	0.000102547	0.0044065	0.547403	87	0.284314	OK	AT1G76250	132	TRUE	FALSE	FALSE	TRUE
endodermis	AT4G11290	AT4G11290	0.810036	0.230193	5.30201	5.72671e-08	9.73336e-06	3.36572	286	0.934641	OK	AT4G11290	463	TRUE	FALSE	FALSE	TRUE
endodermis	AT3G22600	AT3G22600	0.807226	0.205874	4.74364	1.04954e-06	0.000119635	3.28157	292	0.954248	OK	AT3G22600	479	TRUE	FALSE	FALSE	TRUE
endodermis	AT4G32570	AT4G32570	0.805889	0.190133	4.52642	2.9996e-06	0.000277186	0.162519	36	0.117647	OK	AT4G32570	63	TRUE	FALSE	FALSE	FALSE
endodermis	AT1G02900	AT1G02900	0.796472	0.129033	2.98522	0.00141686	0.0320706	1.76527	230	0.751634	OK	AT1G02900	412	TRUE	FALSE	FALSE	TRUE
endodermis	AT4G32710	AT4G32710	0.796256	0.15333	3.54811	0.000194004	0.00706129	0.715765	173	0.565359	OK	AT4G32710	277	TRUE	FALSE	FALSE	FALSE
endodermis	AT4G11190	AT4G11190	0.79572	0.148715	3.44298	0.000287667	0.00952353	1.89368	204	0.666667	OK	AT4G11190	323	TRUE	FALSE	FALSE	TRUE
endodermis	AT3G11660	AT3G11660	0.793128	0.143062	3.30635	0.000472599	0.013735	1.0997	216	0.705882	OK	AT3G11660	359	TRUE	FALSE	FALSE	TRUE
endodermis	AT1G01120	AT1G01120	0.790346	0.12368	2.87273	0.00203474	0.0418286	0.69478	132	0.431373	OK	AT1G01120	253	TRUE	FALSE	FALSE	TRUE
endodermis	AT2G43840	AT2G43840	0.790083	0.125491	3.25997	0.000557117	0.0157348	0.0353167	11	0.0359477	OK	AT2G43840	19	TRUE	FALSE	FALSE	FALSE
endodermis	AT3G44753	AT3G44753	0.783556	0.155434	3.72321	9.83543e-05	0.00427459	0.0935261	26	0.0849673	OK	AT3G44753	57	TRUE	FALSE	FALSE	FALSE
endodermis	AT4G02090	AT4G02090	0.774221	0.256261	5.99998	9.86703e-10	2.88967e-07	1.21954	71	0.232026	OK	AT4G02090	152	TRUE	FALSE	FALSE	TRUE
endodermis	AT2G28670	AT2G28670	0.774054	0.234037	5.42127	2.95881e-08	5.36417e-06	2.7264	170	0.555556	OK	AT2G28670	341	TRUE	FALSE	FALSE	TRUE
endodermis	AT1G72310	AT1G72310	0.771999	0.187682	4.46123	4.07444e-06	0.000349374	0.23484	37	0.120915	OK	AT1G72310	72	TRUE	FALSE	FALSE	TRUE
endodermis	AT2G22460	AT2G22460	0.760645	0.143271	3.4567	0.000273413	0.00921185	0.0994608	24	0.0784314	OK	AT2G22460	45	TRUE	FALSE	FALSE	FALSE
endodermis	AT3G55990	AT3G55990	0.760238	0.121868	2.96721	0.00150258	0.0333759	0.0875559	24	0.0784314	OK	AT3G55990	47	TRUE	FALSE	FALSE	TRUE
endodermis	AT1G09090	AT1G09090	0.760009	0.143661	3.32459	0.000442742	0.0130667	1.09096	211	0.689542	OK	AT1G09090	310	TRUE	FALSE	FALSE	TRUE
endodermis	AT2G44578	AT2G44578	0.756166	0.133467	3.15909	0.000791318	0.020439	0.252766	42	0.137255	OK	AT2G44578	93	TRUE	FALSE	FALSE	TRUE
endodermis	AT3G15518	AT3G15518	0.753949	0.167507	3.89867	4.83616e-05	0.00252222	0.709355	78	0.254902	OK	AT3G15518	183	TRUE	FALSE	FALSE	TRUE
endodermis	AT1G08320	AT1G08320	0.748126	0.160234	3.74556	8.99968e-05	0.00395653	0.22445	49	0.160131	OK	AT1G08320	129	TRUE	FALSE	FALSE	TRUE
endodermis	AT5G10520	AT5G10520	0.747775	0.206798	4.8197	7.18856e-07	8.66084e-05	0.745665	49	0.160131	OK	AT5G10520	153	TRUE	FALSE	FALSE	TRUE
endodermis	AT4G35160	AT4G35160	0.742123	0.152321	3.75329	8.7263e-05	0.00386311	0.0602401	15	0.0490196	OK	AT4G35160	32	TRUE	FALSE	FALSE	FALSE
endodermis	AT3G23730	AT3G23730	0.741673	0.121242	2.8329	0.00230642	0.0458777	0.620295	79	0.25817	OK	AT3G23730	158	TRUE	FALSE	FALSE	TRUE
endodermis	AT4G34920	AT4G34920	0.73668	0.123123	2.86358	0.00209439	0.0427319	0.502952	91	0.297386	OK	AT4G34920	231	TRUE	FALSE	FALSE	TRUE
endodermis	AT5G38790	AT5G38790	0.728829	0.12971	3.01152	0.00129971	0.0299532	0.622051	138	0.45098	OK	AT5G38790	225	TRUE	FALSE	FALSE	FALSE
endodermis	AT2G37180	AT2G37180	0.728351	0.156706	3.61358	0.000150998	0.00585417	1.88826	242	0.79085	OK	AT2G37180	530	TRUE	FALSE	FALSE	TRUE
endodermis	AT3G56275	AT3G56275	0.727369	0.152159	3.52582	0.000211088	0.00741377	0.857054	121	0.395425	OK	AT3G56275	274	TRUE	FALSE	FALSE	TRUE
endodermis	AT2G47930	AT2G47930	0.726212	0.15822	3.6651	0.000123622	0.00501762	0.723721	148	0.48366	OK	AT2G47930	242	TRUE	FALSE	FALSE	FALSE
endodermis	AT3G16800	AT3G16800	0.724538	0.137374	3.17377	0.000752375	0.0196734	1.29033	222	0.72549	OK	AT3G16800	455	TRUE	FALSE	FALSE	TRUE
endodermis	AT2G28650	AT2G28650	0.72436	0.149533	3.51649	0.00021865	0.00763712	0.358634	44	0.143791	OK	AT2G28650	100	TRUE	FALSE	FALSE	TRUE
endodermis	AT2G38240	AT2G38240	0.720407	0.122228	2.82458	0.0023671	0.0468888	1.95705	242	0.79085	OK	AT2G38240	586	TRUE	FALSE	FALSE	TRUE
endodermis	AT1G13420	AT1G13420	0.720199	0.135025	3.12015	0.000903796	0.022608	1.67704	239	0.781046	OK	AT1G13420	464	TRUE	FALSE	FALSE	TRUE
endodermis	AT1G49580	AT1G49580	0.715807	0.122747	2.8622	0.00210354	0.0428725	0.23742	64	0.20915	OK	AT1G49580	173	TRUE	FALSE	FALSE	FALSE
endodermis	AT5G24580	AT5G24580	0.714956	0.147841	3.41497	0.000318942	0.0102731	0.83603	163	0.53268	OK	AT5G24580	388	TRUE	FALSE	FALSE	TRUE
endodermis	AT5G65280	AT5G65280	0.710751	0.118903	2.80625	0.0025061	0.049047	0.165293	37	0.120915	OK	AT5G65280	92	TRUE	FALSE	FALSE	TRUE
endodermis	AT1G72230	AT1G72230	0.70856	0.134623	3.12143	0.000899868	0.0225393	0.67501	111	0.362745	OK	AT1G72230	291	TRUE	FALSE	FALSE	TRUE
endodermis	AT1G70670	AT1G70670	0.703056	0.139696	3.24327	0.000590825	0.0164429	0.319048	84	0.27451	OK	AT1G70670	216	TRUE	FALSE	FALSE	TRUE
hair	AT2G33520	AT2G33520	1	0.321642	12.364	2.04566e-35	7.78822e-32	0.00818558	6	0.00821918	OK	AT2G33520	6	TRUE	FALSE	FALSE	FALSE
hair	AT5G26070	AT5G26070	1	0.390876	11.0151	1.61518e-28	3.41629e-25	0.0203397	13	0.0178082	OK	AT5G26070	13	TRUE	FALSE	FALSE	FALSE
hair	AT1G79250	AT1G79250	1	0.262167	6.75824	6.98372e-12	3.69071e-09	0.0349968	20	0.0273973	OK	AT1G79250	20	TRUE	FALSE	FALSE	FALSE
hair	AT5G18910	AT5G18910	1	0.215283	5.0622	2.07225e-07	2.81766e-05	0.151015	89	0.121918	OK	AT5G18910	90	TRUE	FALSE	FALSE	FALSE
hair	AT1G01453	AT1G01453	1	0.192087	4.51399	3.18101e-06	0.000288507	0.1948	91	0.124658	OK	AT1G01453	92	TRUE	FALSE	FALSE	FALSE
hair	AT1G54940	AT1G54940	1	0.177524	4.13691	1.76005e-05	0.00122727	0.28734	146	0.2	OK	AT1G54940	146	TRUE	FALSE	FALSE	FALSE
hair	AT3G58000	AT3G58000	1	0.142021	3.64762	0.000132342	0.00522668	0.0442135	22	0.030137	OK	AT3G58000	22	TRUE	FALSE	FALSE	FALSE
hair	AT1G23540	AT1G23540	1	0.145411	3.40454	0.000331379	0.0106019	0.219301	119	0.163014	OK	AT1G23540	119	TRUE	FALSE	FALSE	FALSE
hair	AT1G55640	AT1G55640	1	0.119746	2.89843	0.00187516	0.0391335	0.0688102	45	0.0616438	OK	AT1G55640	45	TRUE	FALSE	FALSE	FALSE
hair	AT5G36270	AT5G36270	0.970537	0.180058	4.2245	1.19735e-05	0.000893831	0.234585	105	0.143836	OK	AT5G36270	107	TRUE	FALSE	FALSE	FALSE
hair	AT3G07490	AT3G07490	0.962878	0.192111	4.56125	2.54255e-06	0.000240796	0.147475	66	0.090411	OK	AT3G07490	67	TRUE	FALSE	FALSE	FALSE
hair	AT5G43230	AT5G43230	0.961552	0.131915	3.09033	0.000999685	0.0245979	0.222595	123	0.168493	OK	AT5G43230	126	TRUE	FALSE	FALSE	FALSE
hair	AT1G34540	AT1G34540	0.95972	0.134719	3.22347	0.000633229	0.0172202	0.142735	56	0.0767123	OK	AT1G34540	58	TRUE	FALSE	FALSE	FALSE
hair	AT3G01730	AT3G01730	0.959174	0.170201	3.98972	3.30762e-05	0.00193141	0.207126	109	0.149315	OK	AT3G01730	118	TRUE	FALSE	FALSE	FALSE
hair	AT5G24880	AT5G24880	0.95753	0.268434	6.19653	2.88599e-10	9.98866e-08	0.731445	270	0.369863	OK	AT5G24880	274	TRUE	FALSE	FALSE	TRUE
hair	AT1G02570	AT1G02570	0.956046	0.224448	5.21769	9.05859e-08	1.41344e-05	0.41093	158	0.216438	OK	AT1G02570	161	TRUE	FALSE	FALSE	TRUE
hair	AT3G54870	AT3G54870	0.953755	0.196819	4.56906	2.44963e-06	0.000234328	0.33745	185	0.253425	OK	AT3G54870	190	TRUE	FALSE	FALSE	FALSE
hair	AT1G05990	AT1G05990	0.948299	0.13943	3.30141	0.000480999	0.0139578	0.153368	80	0.109589	OK	AT1G05990	84	TRUE	FALSE	FALSE	FALSE
hair	AT1G16440	AT1G16440	0.938716	0.201958	4.69184	1.35381e-06	0.000147419	0.333532	166	0.227397	OK	AT1G16440	171	TRUE	FALSE	FALSE	FALSE
hair	AT2G22290	AT2G22290	0.938497	0.196506	4.57763	2.3514e-06	0.000227215	0.262364	141	0.193151	OK	AT2G22290	144	TRUE	FALSE	FALSE	FALSE
hair	AT4G22080	AT4G22080	0.935246	0.201336	4.68363	1.40922e-06	0.00015242	0.417267	152	0.208219	OK	AT4G22080	157	TRUE	FALSE	FALSE	TRUE
hair	AT1G12950	AT1G12950	0.935107	0.187329	4.32542	7.61221e-06	0.000608849	0.628061	334	0.457534	OK	AT1G12950	352	TRUE	FALSE	FALSE	FALSE
hair	AT5G03640	AT5G03640	0.93472	0.158785	3.73446	9.40609e-05	0.00411619	0.181179	92	0.126027	OK	AT5G03640	95	TRUE	FALSE	FALSE	FALSE
hair	AT1G73860	AT1G73860	0.931163	0.177571	4.09732	2.08982e-05	0.00138131	0.628061	375	0.513699	OK	AT1G73860	395	TRUE	FALSE	FALSE	FALSE
hair	AT5G57540	AT5G57540	0.931049	0.259984	6.07941	6.03133e-10	1.85181e-07	0.461405	120	0.164384	OK	AT5G57540	126	TRUE	FALSE	FALSE	TRUE
hair	AT1G06923	AT1G06923	0.930215	0.203751	4.72254	1.16461e-06	0.000129646	0.619987	196	0.268493	OK	AT1G06923	201	TRUE	FALSE	FALSE	TRUE
hair	AT5G23030	AT5G23030	0.929863	0.275089	6.36545	9.73571e-11	3.86102e-08	0.482764	202	0.276712	OK	AT5G23030	209	TRUE	FALSE	FALSE	FALSE
hair	AT5G51270	AT5G51270	0.929239	0.137004	3.17875	0.000739545	0.0193912	0.404551	239	0.327397	OK	AT5G51270	252	TRUE	FALSE	FALSE	FALSE
hair	AT1G59725	AT1G59725	0.928572	0.156151	3.6462	0.000133074	0.00523807	0.250705	130	0.178082	OK	AT1G59725	133	TRUE	FALSE	FALSE	FALSE
hair	AT5G06630	AT5G06630	0.927706	0.200867	4.67406	1.47651e-06	0.000157903	0.614074	159	0.217808	OK	AT5G06630	165	TRUE	FALSE	FALSE	TRUE
hair	AT2G20520	AT2G20520	0.927415	0.24286	5.65612	7.74174e-09	1.63746e-06	0.583974	142	0.194521	OK	AT2G20520	149	TRUE	FALSE	FALSE	TRUE
hair	AT3G12540	AT3G12540	0.926392	0.195948	4.52971	2.9533e-06	0.000275375	0.573221	259	0.354795	OK	AT3G12540	267	TRUE	FALSE	FALSE	FALSE
hair	AT4G25190	AT4G25190	0.924249	0.14707	3.45291	0.000277291	0.00927681	0.207126	99	0.135616	OK	AT4G25190	105	TRUE	FALSE	FALSE	FALSE
hair	AT3G15700	AT3G15700	0.924116	0.173513	4.0371	2.70584e-05	0.00169452	0.408201	167	0.228767	OK	AT3G15700	172	TRUE	FALSE	FALSE	FALSE
hair	AT5G40860	AT5G40860	0.922284	0.224109	5.17453	1.14244e-07	1.76809e-05	0.734079	276	0.378082	OK	AT5G40860	289	TRUE	FALSE	FALSE	FALSE
hair	AT1G63450	AT1G63450	0.920885	0.179287	4.1342	1.78094e-05	0.00123074	0.939579	417	0.571233	OK	AT1G63450	437	TRUE	FALSE	FALSE	FALSE
hair	AT5G49080	AT5G49080	0.919147	0.263426	6.13897	4.15297e-10	1.36304e-07	0.517652	133	0.182192	OK	AT5G49080	140	TRUE	FALSE	FALSE	TRUE
hair	AT5G61350	AT5G61350	0.918391	0.220329	5.09331	1.75937e-07	2.52433e-05	0.550573	247	0.338356	OK	AT5G61350	258	TRUE	FALSE	FALSE	FALSE
hair	AT2G20030	AT2G20030	0.917677	0.11848	2.94221	0.00162937	0.035402	0.0455233	31	0.0424658	OK	AT2G20030	32	TRUE	FALSE	FALSE	FALSE
hair	AT4G14860	AT4G14860	0.917332	0.116739	3.2713	0.000535277	0.0152996	0.0203397	13	0.0178082	OK	AT4G14860	14	TRUE	FALSE	FALSE	FALSE
hair	AT2G29620	AT2G29620	0.916807	0.159801	3.70252	0.000106735	0.00453528	0.486982	238	0.326027	OK	AT2G29620	245	TRUE	FALSE	FALSE	FALSE
hair	AT2G35890	AT2G35890	0.91655	0.12993	3.11541	0.00091844	0.0228243	0.0764536	51	0.069863	OK	AT2G35890	57	TRUE	FALSE	FALSE	FALSE
hair	AT1G30990	AT1G30990	0.912178	0.191869	4.43553	4.59226e-06	0.000386962	0.754899	273	0.373973	OK	AT1G30990	284	TRUE	FALSE	FALSE	FALSE
hair	AT4G03330	AT4G03330	0.911929	0.160029	3.70151	0.000107158	0.00454312	0.49202	279	0.382192	OK	AT4G03330	300	TRUE	FALSE	FALSE	FALSE
hair	AT2G47530	AT2G47530	0.91155	0.215875	4.98185	3.14895e-07	4.10571e-05	0.807576	306	0.419178	OK	AT2G47530	323	TRUE	FALSE	FALSE	TRUE
hair	AT1G70460	AT1G70460	0.91104	0.201333	4.63901	1.75038e-06	0.000180109	0.988165	395	0.541096	OK	AT1G70460	422	TRUE	FALSE	FALSE	FALSE
hair	AT4G07960	AT4G07960	0.909533	0.21046	4.86025	5.86179e-07	7.19904e-05	0.644014	286	0.391781	OK	AT4G07960	309	TRUE	FALSE	FALSE	FALSE
hair	AT1G69240	AT1G69240	0.909186	0.158585	3.6845	0.000114575	0.00473114	0.334513	195	0.267123	OK	AT1G69240	206	TRUE	FALSE	FALSE	FALSE
hair	AT2G25240	AT2G25240	0.908863	0.200131	4.64695	1.68437e-06	0.000175212	0.446616	172	0.235616	OK	AT2G25240	178	TRUE	FALSE	FALSE	FALSE
hair	AT1G48930	AT1G48930	0.907489	0.216095	4.99091	3.00471e-07	3.94466e-05	0.699973	264	0.361644	OK	AT1G48930	279	TRUE	FALSE	FALSE	FALSE
hair	AT1G34760	AT1G34760	0.905553	0.125568	2.93018	0.0016938	0.0365985	0.307686	153	0.209589	OK	AT1G34760	160	TRUE	FALSE	FALSE	FALSE
hair	AT5G35190	AT5G35190	0.902304	0.268081	6.1901	3.00622e-10	1.0219e-07	1.23659	270	0.369863	OK	AT5G35190	287	TRUE	FALSE	FALSE	TRUE
hair	AT1G52660	AT1G52660	0.902243	0.217724	5.02418	2.5279e-07	3.36512e-05	0.763874	316	0.432877	OK	AT1G52660	333	TRUE	FALSE	FALSE	TRUE
hair	AT4G33730	AT4G33730	0.901754	0.233294	5.40472	3.24556e-08	5.82853e-06	0.580147	205	0.280822	OK	AT4G33730	216	TRUE	FALSE	FALSE	TRUE
hair	AT5G19560	AT5G19560	0.901499	0.193789	4.48976	3.56511e-06	0.000315653	0.565469	205	0.280822	OK	AT5G19560	216	TRUE	FALSE	FALSE	TRUE
hair	AT5G19790	AT5G19790	0.901401	0.18325	4.2634	1.00669e-05	0.000772713	0.409111	163	0.223288	OK	AT5G19790	172	TRUE	FALSE	FALSE	FALSE
hair	AT1G73580	AT1G73580	0.901129	0.266271	6.12853	4.43482e-10	1.43087e-07	1.10544	383	0.524658	OK	AT1G73580	406	TRUE	FALSE	FALSE	TRUE
hair	AT5G58010	AT5G58010	0.900616	0.229813	5.29126	6.07399e-08	1.01196e-05	1.22699	407	0.557534	OK	AT5G58010	433	TRUE	FALSE	FALSE	TRUE
hair	AT5G23990	AT5G23990	0.899061	0.135328	3.22183	0.00063688	0.0172645	0.308693	75	0.10274	OK	AT5G23990	81	TRUE	FALSE	FALSE	TRUE
hair	AT5G06640	AT5G06640	0.897856	0.239912	5.55314	1.40294e-08	2.8411e-06	0.903053	205	0.280822	OK	AT5G06640	226	TRUE	FALSE	FALSE	TRUE
hair	AT4G08400	AT4G08400	0.897603	0.226925	5.25477	7.4105e-08	1.19548e-05	0.873755	209	0.286301	OK	AT4G08400	225	TRUE	FALSE	FALSE	TRUE
hair	AT4G26770	AT4G26770	0.896248	0.123826	2.86644	0.00207559	0.0425306	0.582445	341	0.467123	OK	AT4G26770	378	TRUE	FALSE	FALSE	FALSE
hair	AT3G10710	AT3G10710	0.89623	0.252726	5.83622	2.66985e-09	6.35291e-07	0.829927	255	0.349315	OK	AT3G10710	266	TRUE	FALSE	FALSE	TRUE
hair	AT1G54970	AT1G54970	0.895795	0.273251	6.31778	1.32672e-10	5.05109e-08	0.983053	234	0.320548	OK	AT1G54970	252	TRUE	FALSE	FALSE	TRUE
hair	AT2G46860	AT2G46860	0.895419	0.19783	4.57247	2.40999e-06	0.0002317	0.668181	269	0.368493	OK	AT2G46860	288	TRUE	FALSE	FALSE	FALSE
hair	AT5G61550	AT5G61550	0.892783	0.198697	4.58085	2.31545e-06	0.000224883	0.68282	365	0.5	OK	AT5G61550	397	TRUE	FALSE	FALSE	FALSE
hair	AT1G34510	AT1G34510	0.892111	0.196702	4.58132	2.31023e-06	0.000224883	0.622195	141	0.193151	OK	AT1G34510	150	TRUE	FALSE	FALSE	TRUE
hair	AT4G13390	AT4G13390	0.89186	0.235097	5.44741	2.55545e-08	4.86456e-06	0.751675	198	0.271233	OK	AT4G13390	214	TRUE	FALSE	FALSE	TRUE
hair	AT1G66470	AT1G66470	0.890968	0.125093	2.89183	0.00191503	0.0398846	0.772136	388	0.531507	OK	AT1G66470	459	TRUE	FALSE	FALSE	FALSE
hair	AT1G12040	AT1G12040	0.890081	0.24858	5.72744	5.0979e-09	1.10277e-06	1.18181	343	0.469863	OK	AT1G12040	367	TRUE	FALSE	FALSE	TRUE
hair	AT4G00460	AT4G00460	0.889925	0.130047	3.00146	0.00134343	0.0307005	0.965472	549	0.752055	OK	AT4G00460	621	TRUE	FALSE	FALSE	FALSE
hair	AT4G08410	AT4G08410	0.889737	0.255445	5.91576	1.65169e-09	4.36689e-07	0.950229	209	0.286301	OK	AT4G08410	225	TRUE	FALSE	FALSE	TRUE
hair	AT2G24980	AT2G24980	0.888547	0.214469	4.9701	3.34587e-07	4.3148e-05	0.842983	204	0.279452	OK	AT2G24980	224	TRUE	FALSE	FALSE	TRUE
hair	AT3G07600	AT3G07600	0.888261	0.122673	2.91682	0.00176811	0.0375226	0.113818	65	0.0890411	OK	AT3G07600	73	TRUE	FALSE	FALSE	FALSE
hair	AT1G34330	AT1G34330	0.887532	0.183541	4.27694	9.47419e-06	0.000736125	0.328614	141	0.193151	OK	AT1G34330	149	TRUE	FALSE	FALSE	FALSE
hair	AT1G30850	AT1G30850	0.885889	0.179337	4.1434	1.71101e-05	0.00120187	0.860517	309	0.423288	OK	AT1G30850	335	TRUE	FALSE	FALSE	TRUE
hair	AT5G65160	AT5G65160	0.885137	0.171723	3.96361	3.69117e-05	0.00206271	0.69793	348	0.476712	OK	AT5G65160	376	TRUE	FALSE	FALSE	FALSE
hair	AT2G03720	AT2G03720	0.885127	0.236012	5.44883	2.53505e-08	4.86456e-06	0.939579	264	0.361644	OK	AT2G03720	286	TRUE	FALSE	FALSE	TRUE
hair	AT5G19800	AT5G19800	0.884979	0.280973	6.48672	4.38636e-11	1.94183e-08	0.775295	252	0.345205	OK	AT5G19800	276	TRUE	FALSE	FALSE	TRUE
hair	AT3G13782	AT3G13782	0.884161	0.121184	2.8063	0.0025057	0.049047	0.573221	331	0.453425	OK	AT3G13782	361	TRUE	FALSE	FALSE	FALSE
hair	AT2G45750	AT2G45750	0.882115	0.179021	4.12072	1.88843e-05	0.00127929	1.37735	563	0.771233	OK	AT2G45750	630	TRUE	FALSE	FALSE	FALSE
hair	AT1G27740	AT1G27740	0.879863	0.20258	4.66066	1.57596e-06	0.000165745	1.19889	528	0.723288	OK	AT1G27740	600	TRUE	FALSE	FALSE	FALSE
hair	AT5G13150	AT5G13150	0.879238	0.155018	3.57169	0.000177346	0.00660657	0.976883	560	0.767123	OK	AT5G13150	662	TRUE	FALSE	FALSE	FALSE
hair	AT2G45890	AT2G45890	0.878902	0.218411	5.02516	2.51505e-07	3.36512e-05	1.158	466	0.638356	OK	AT2G45890	511	TRUE	FALSE	FALSE	FALSE
hair	AT1G03550	AT1G03550	0.877474	0.12902	2.98151	0.00143413	0.0323079	0.677268	405	0.554795	OK	AT1G03550	464	TRUE	FALSE	FALSE	FALSE
hair	AT5G04960	AT5G04960	0.877127	0.250516	5.77864	3.76524e-09	8.52381e-07	1.43182	292	0.4	OK	AT5G04960	319	TRUE	FALSE	FALSE	TRUE
hair	AT4G25790	AT4G25790	0.876602	0.221396	5.13615	1.40214e-07	2.08524e-05	0.652611	182	0.249315	OK	AT4G25790	197	TRUE	FALSE	FALSE	TRUE
hair	AT5G49270	AT5G49270	0.875299	0.212494	4.8848	5.1767e-07	6.44076e-05	1.5626	618	0.846575	OK	AT5G49270	695	TRUE	FALSE	FALSE	FALSE
hair	AT3G49960	AT3G49960	0.874178	0.25734	5.92637	1.54857e-09	4.1519e-07	1.6119	370	0.506849	OK	AT3G49960	404	TRUE	FALSE	FALSE	TRUE
hair	AT3G60330	AT3G60330	0.873848	0.196295	4.52506	3.01889e-06	0.000277621	1.33356	371	0.508219	OK	AT3G60330	426	TRUE	FALSE	FALSE	TRUE
hair	AT5G11440	AT5G11440	0.871874	0.224188	5.17025	1.16889e-07	1.79443e-05	0.878319	315	0.431507	OK	AT5G11440	345	TRUE	FALSE	FALSE	FALSE
hair	AT5G06990	AT5G06990	0.871676	0.216083	5.00287	2.82414e-07	3.73336e-05	0.587787	211	0.289041	OK	AT5G06990	227	TRUE	FALSE	FALSE	TRUE
hair	AT4G29180	AT4G29180	0.871586	0.209294	4.81622	7.31509e-07	8.75786e-05	1.13625	496	0.679452	OK	AT4G29180	542	TRUE	FALSE	FALSE	FALSE
hair	AT2G41970	AT2G41970	0.870635	0.252594	5.80408	3.23598e-09	7.51221e-07	1.52962	527	0.721918	OK	AT2G41970	595	TRUE	FALSE	FALSE	TRUE
hair	AT4G01110	AT4G01110	0.87041	0.23495	5.43673	2.71339e-08	5.01762e-06	0.489504	203	0.278082	OK	AT4G01110	225	TRUE	FALSE	FALSE	FALSE
hair	AT2G47540	AT2G47540	0.869811	0.21293	4.89767	4.8489e-07	6.07261e-05	1.64523	539	0.738356	OK	AT2G47540	605	TRUE	FALSE	FALSE	TRUE
hair	AT5G22410	AT5G22410	0.869284	0.268785	6.20303	2.76937e-10	9.76254e-08	1.21039	271	0.371233	OK	AT5G22410	309	TRUE	FALSE	FALSE	TRUE
hair	AT5G57530	AT5G57530	0.868582	0.276134	6.40289	7.62328e-11	3.22482e-08	1.02225	182	0.249315	OK	AT5G57530	198	TRUE	FALSE	FALSE	TRUE
hair	AT3G60280	AT3G60280	0.868416	0.249594	5.76259	4.14159e-09	9.16735e-07	0.813059	276	0.378082	OK	AT3G60280	305	TRUE	FALSE	FALSE	TRUE
hair	AT5G24313	AT5G24313	0.868351	0.222866	5.16509	1.20161e-07	1.82991e-05	0.518468	198	0.271233	OK	AT5G24313	211	TRUE	FALSE	FALSE	TRUE
hair	AT4G00480	AT4G00480	0.867822	0.131396	3.06076	0.00110388	0.0265345	0.256022	141	0.193151	OK	AT4G00480	182	TRUE	FALSE	FALSE	FALSE
hair	AT4G00680	AT4G00680	0.867471	0.263883	6.07197	6.31744e-10	1.90887e-07	1.99814	398	0.545205	OK	AT4G00680	463	TRUE	FALSE	FALSE	TRUE
hair	AT4G02270	AT4G02270	0.861919	0.24288	5.61519	9.81717e-09	2.00946e-06	1.18976	227	0.310959	OK	AT4G02270	246	TRUE	FALSE	FALSE	TRUE
hair	AT1G22500	AT1G22500	0.860317	0.14358	3.31193	0.000463273	0.0135259	0.852373	487	0.667123	OK	AT1G22500	581	TRUE	FALSE	FALSE	FALSE
hair	AT4G09990	AT4G09990	0.859112	0.228155	5.24311	7.89477e-08	1.25237e-05	1.54698	580	0.794521	OK	AT4G09990	663	TRUE	FALSE	FALSE	FALSE
hair	AT4G09500	AT4G09500	0.857293	0.122274	2.85659	0.00214107	0.0434978	0.223691	140	0.191781	OK	AT4G09500	155	TRUE	FALSE	FALSE	FALSE
hair	AT5G17390	AT5G17390	0.856215	0.177316	4.09932	2.07183e-05	0.0013742	0.574765	263	0.360274	OK	AT5G17390	289	TRUE	FALSE	FALSE	FALSE
hair	AT3G51380	AT3G51380	0.853306	0.145244	3.46145	0.000268635	0.00906692	0.12476	64	0.0876712	OK	AT3G51380	71	TRUE	FALSE	FALSE	FALSE
hair	AT1G04280	AT1G04280	0.852517	0.185982	4.2878	9.02262e-06	0.000706809	0.775926	375	0.513699	OK	AT1G04280	422	TRUE	FALSE	FALSE	FALSE
hair	AT4G34580	AT4G34580	0.851594	0.231236	5.32163	5.14203e-08	8.89851e-06	1.42261	447	0.612329	OK	AT4G34580	513	TRUE	FALSE	FALSE	TRUE
hair	AT3G54040	AT3G54040	0.849362	0.181542	4.19274	1.37802e-05	0.00100506	0.92719	274	0.375342	OK	AT3G54040	323	TRUE	FALSE	FALSE	TRUE
hair	AT1G62980	AT1G62980	0.849227	0.257554	5.93173	1.49876e-09	4.08564e-07	1.698	330	0.452055	OK	AT1G62980	387	TRUE	FALSE	FALSE	TRUE
hair	AT4G30320	AT4G30320	0.845276	0.190739	4.41516	5.04674e-06	0.000417695	0.784089	214	0.293151	OK	AT4G30320	262	TRUE	FALSE	FALSE	TRUE
hair	AT5G67400	AT5G67400	0.844445	0.237751	5.48129	2.11119e-08	4.10089e-06	1.68665	320	0.438356	OK	AT5G67400	367	TRUE	FALSE	FALSE	TRUE
hair	AT1G53680	AT1G53680	0.843175	0.206999	4.75683	9.83294e-07	0.000114134	1.95971	667	0.913699	OK	AT1G53680	792	TRUE	FALSE	FALSE	FALSE
hair	AT4G31250	AT4G31250	0.842176	0.23608	5.43663	2.71494e-08	5.01762e-06	0.815486	359	0.491781	OK	AT4G31250	415	TRUE	FALSE	FALSE	FALSE
hair	AT5G24310	AT5G24310	0.84133	0.153445	3.543	0.000197801	0.00714486	0.651183	362	0.49589	OK	AT5G24310	417	TRUE	FALSE	FALSE	FALSE
hair	AT5G05500	AT5G05500	0.840571	0.254145	5.8446	2.53895e-09	6.19852e-07	2.1954	454	0.621918	OK	AT5G05500	525	TRUE	FALSE	FALSE	TRUE
hair	AT3G54590	AT3G54590	0.840253	0.259184	5.96085	1.25466e-09	3.51232e-07	2.09169	453	0.620548	OK	AT3G54590	530	TRUE	FALSE	FALSE	TRUE
hair	AT5G13990	AT5G13990	0.840021	0.170389	3.92015	4.42473e-05	0.00235936	1.29604	628	0.860274	OK	AT5G13990	810	TRUE	FALSE	FALSE	FALSE
hair	AT2G38790	AT2G38790	0.838799	0.158544	3.65885	0.000126675	0.00509807	1.25784	380	0.520548	OK	AT2G38790	461	TRUE	FALSE	FALSE	TRUE
hair	AT4G19680	AT4G19680	0.838719	0.185197	4.31836	7.85957e-06	0.000623395	0.30567	141	0.193151	OK	AT4G19680	156	TRUE	FALSE	FALSE	TRUE
hair	AT3G62680	AT3G62680	0.837357	0.26572	6.11796	4.73892e-10	1.5035e-07	2.45313	373	0.510959	OK	AT3G62680	448	TRUE	FALSE	FALSE	TRUE
hair	AT5G24870	AT5G24870	0.836889	0.124065	2.8774	0.00200485	0.0413034	0.396291	236	0.323288	OK	AT5G24870	279	TRUE	FALSE	FALSE	FALSE
hair	AT4G18640	AT4G18640	0.834571	0.177874	4.09618	2.10015e-05	0.00138292	1.02766	505	0.691781	OK	AT4G18640	594	TRUE	FALSE	FALSE	FALSE
hair	AT3G23190	AT3G23190	0.834001	0.186775	4.29473	8.74546e-06	0.000690783	1.56232	649	0.889041	OK	AT3G23190	800	TRUE	FALSE	FALSE	FALSE
hair	AT3G16390	AT3G16390	0.833229	0.199439	4.5871	2.24722e-06	0.000221648	1.88374	575	0.787671	OK	AT3G16390	691	TRUE	FALSE	FALSE	TRUE
hair	AT2G47360	AT2G47360	0.832992	0.182364	4.19809	1.34588e-05	0.000985389	1.06754	497	0.680822	OK	AT2G47360	610	TRUE	FALSE	FALSE	FALSE
hair	AT3G07070	AT3G07070	0.831444	0.221319	5.09284	1.76369e-07	2.52433e-05	1.40495	447	0.612329	OK	AT3G07070	522	TRUE	FALSE	FALSE	TRUE
hair	AT4G40090	AT4G40090	0.82821	0.257822	5.93134	1.50239e-09	4.08564e-07	2.20782	426	0.583562	OK	AT4G40090	523	TRUE	FALSE	FALSE	TRUE
hair	AT1G12560	AT1G12560	0.828102	0.261087	6.00563	9.52964e-10	2.83447e-07	1.97864	402	0.550685	OK	AT1G12560	485	TRUE	FALSE	FALSE	TRUE
hair	AT3G09925	AT3G09925	0.826898	0.247109	5.67848	6.79491e-09	1.45335e-06	2.3779	532	0.728767	OK	AT3G09925	641	TRUE	FALSE	FALSE	TRUE
hair	AT5G55050	AT5G55050	0.826677	0.126235	2.9191	0.00175522	0.0374078	0.659718	336	0.460274	OK	AT5G55050	450	TRUE	FALSE	FALSE	FALSE
hair	AT1G09170	AT1G09170	0.826181	0.145646	3.36964	0.000376331	0.01161	0.506157	270	0.369863	OK	AT1G09170	314	TRUE	FALSE	FALSE	FALSE
hair	AT3G21180	AT3G21180	0.826178	0.152957	3.52281	0.000213498	0.00748461	1.05187	570	0.780822	OK	AT3G21180	752	TRUE	FALSE	FALSE	FALSE
hair	AT5G46870	AT5G46870	0.823778	0.221499	5.11893	1.53635e-07	2.26713e-05	0.672385	253	0.346575	OK	AT5G46870	294	TRUE	FALSE	FALSE	TRUE
hair	AT3G14280	AT3G14280	0.822568	0.127988	2.96171	0.00152966	0.0337122	0.570902	320	0.438356	OK	AT3G14280	381	TRUE	FALSE	FALSE	FALSE
hair	AT5G18661	AT5G18661	0.822268	0.146505	3.41527	0.00031859	0.0102731	0.243215	141	0.193151	OK	AT5G18661	165	TRUE	FALSE	FALSE	FALSE
hair	AT1G05320	AT1G05320	0.82084	0.154488	3.55577	0.000188434	0.00693815	1.32267	637	0.872603	OK	AT1G05320	874	TRUE	FALSE	FALSE	FALSE
hair	AT2G34910	AT2G34910	0.819624	0.207859	4.77606	8.93835e-07	0.000105031	2.34049	669	0.916438	OK	AT2G34910	843	TRUE	FALSE	FALSE	TRUE
hair	AT4G22217	AT4G22217	0.818213	0.169861	3.90961	4.62225e-05	0.00244415	2.23545	603	0.826027	OK	AT4G22217	771	TRUE	FALSE	FALSE	TRUE
hair	AT1G65610	AT1G65610	0.811571	0.141987	3.27053	0.00053673	0.0153009	1.20835	630	0.863014	OK	AT1G65610	890	TRUE	FALSE	FALSE	FALSE
hair	AT2G44110	AT2G44110	0.810798	0.161155	3.70942	0.000103866	0.00444333	1.21324	571	0.782192	OK	AT2G44110	807	TRUE	FALSE	FALSE	FALSE
hair	AT1G27140	AT1G27140	0.810405	0.162251	3.73615	9.34291e-05	0.00409797	2.02977	508	0.69589	OK	AT1G27140	674	TRUE	FALSE	FALSE	TRUE
hair	AT5G57625	AT5G57625	0.809835	0.235945	5.43853	2.68609e-08	5.01762e-06	2.30682	319	0.436986	OK	AT5G57625	394	TRUE	FALSE	FALSE	TRUE
hair	AT1G08340	AT1G08340	0.809042	0.168007	3.87391	5.35514e-05	0.00271841	0.939044	320	0.438356	OK	AT1G08340	454	TRUE	FALSE	FALSE	FALSE
hair	AT5G02350	AT5G02350	0.806909	0.125611	2.89967	0.00186777	0.0390714	0.768966	444	0.608219	OK	AT5G02350	648	TRUE	FALSE	FALSE	FALSE
hair	AT1G53920	AT1G53920	0.806173	0.141409	3.25738	0.000562233	0.0158558	1.15109	591	0.809589	OK	AT1G53920	867	TRUE	FALSE	FALSE	FALSE
hair	AT5G05840	AT5G05840	0.803433	0.245814	5.78901	3.5401e-09	8.11921e-07	0.163888	77	0.105479	OK	AT5G05840	86	TRUE	FALSE	FALSE	FALSE
hair	AT3G21340	AT3G21340	0.802521	0.169292	3.9002	4.80575e-05	0.00252017	0.842983	371	0.508219	OK	AT3G21340	546	TRUE	FALSE	FALSE	FALSE
hair	AT4G22640	AT4G22640	0.802002	0.128843	2.99298	0.00138132	0.0314908	0.395369	157	0.215068	OK	AT4G22640	231	TRUE	FALSE	FALSE	TRUE
hair	AT4G25820	AT4G25820	0.797311	0.226995	5.23531	8.23562e-08	1.29565e-05	2.10413	288	0.394521	OK	AT4G25820	366	TRUE	FALSE	FALSE	TRUE
hair	AT3G61560	AT3G61560	0.795746	0.167092	3.84404	6.05133e-05	0.00297656	1.52068	663	0.908219	OK	AT3G61560	869	TRUE	FALSE	FALSE	FALSE
hair	AT1G30870	AT1G30870	0.791231	0.251277	5.77683	3.80607e-09	8.52381e-07	2.53402	458	0.627397	OK	AT1G30870	593	TRUE	FALSE	FALSE	TRUE
hair	AT2G04170	AT2G04170	0.788554	0.192989	4.43313	4.6437e-06	0.000389416	2.17163	707	0.968493	OK	AT2G04170	1057	TRUE	FALSE	FALSE	FALSE
hair	AT1G23750	AT1G23750	0.787164	0.177393	4.07774	2.27381e-05	0.00147458	1.81723	677	0.927397	OK	AT1G23750	977	TRUE	FALSE	FALSE	FALSE
hair	AT1G01750	AT1G01750	0.785007	0.224027	5.14459	1.3405e-07	2.00927e-05	2.66217	709	0.971233	OK	AT1G01750	976	TRUE	FALSE	FALSE	TRUE
hair	AT3G54580	AT3G54580	0.78253	0.220994	5.07655	1.9217e-07	2.65084e-05	3.05102	680	0.931507	OK	AT3G54580	920	TRUE	FALSE	FALSE	TRUE
hair	AT3G23175	AT3G23175	0.778912	0.143269	3.29868	0.000485694	0.0140726	1.37389	642	0.879452	OK	AT3G23175	1028	TRUE	FALSE	FALSE	FALSE
hair	AT5G44480	AT5G44480	0.773493	0.121415	2.80326	0.00252942	0.0492836	0.704046	411	0.563014	OK	AT5G44480	673	TRUE	FALSE	FALSE	FALSE
hair	AT4G22214	AT4G22214	0.766893	0.172765	3.97449	3.52645e-05	0.00202604	2.90112	617	0.845205	OK	AT4G22214	887	TRUE	FALSE	FALSE	TRUE
hair	AT4G37070	AT4G37070	0.765233	0.18632	4.28387	9.1835e-06	0.000716464	1.42261	532	0.728767	OK	AT4G37070	886	TRUE	FALSE	FALSE	FALSE
hair	AT1G67910	AT1G67910	0.763493	0.121285	2.80089	0.00254812	0.0495972	1.02619	401	0.549315	OK	AT1G67910	639	TRUE	FALSE	FALSE	FALSE
hair	AT3G17600	AT3G17600	0.758978	0.157918	3.71446	0.00010182	0.00438516	0.139166	68	0.0931507	OK	AT3G17600	92	TRUE	FALSE	FALSE	FALSE
hair	AT5G12050	AT5G12050	0.75679	0.175227	4.02947	2.79515e-05	0.00171088	2.38309	646	0.884932	OK	AT5G12050	950	TRUE	FALSE	FALSE	TRUE
hair	AT3G03000	AT3G03000	0.756285	0.129041	2.97729	0.00145407	0.0325643	0.724168	446	0.610959	OK	AT3G03000	717	TRUE	FALSE	FALSE	FALSE
hair	AT5G63270	AT5G63270	0.751512	0.201582	4.64047	1.73806e-06	0.000179814	1.7897	357	0.489041	OK	AT5G63270	546	TRUE	FALSE	FALSE	TRUE
hair	AT3G18170	AT3G18170	0.749683	0.144783	3.35057	0.000403228	0.0121299	0.491182	222	0.30411	OK	AT3G18170	340	TRUE	FALSE	FALSE	TRUE
hair	AT3G52460	AT3G52460	0.748394	0.166163	3.84549	6.01554e-05	0.00296663	0.381434	216	0.29589	OK	AT3G52460	275	TRUE	FALSE	FALSE	FALSE
hair	AT5G43350	AT5G43350	0.746084	0.155742	3.58726	0.000167086	0.00633596	1.04948	399	0.546575	OK	AT5G43350	727	TRUE	FALSE	FALSE	FALSE
hair	AT5G65690	AT5G65690	0.744437	0.125007	2.88122	0.00198071	0.0409835	1.7235	644	0.882192	OK	AT5G65690	1210	TRUE	FALSE	FALSE	FALSE
hair	AT1G33700	AT1G33700	0.743362	0.122278	2.84426	0.00222573	0.0446196	0.524161	149	0.20411	OK	AT1G33700	211	TRUE	FALSE	FALSE	TRUE
hair	AT1G05810	AT1G05810	0.742941	0.123127	2.83907	0.00226226	0.045141	1.16015	598	0.819178	OK	AT1G05810	1035	TRUE	FALSE	FALSE	FALSE
hair	AT1G51850	AT1G51850	0.740172	0.130782	3.01517	0.00128418	0.0296805	0.934749	478	0.654795	OK	AT1G51850	914	TRUE	FALSE	FALSE	FALSE
hair	AT5G40510	AT5G40510	0.739499	0.172783	3.97057	3.58511e-05	0.0020371	1.73153	707	0.968493	OK	AT5G40510	1375	TRUE	FALSE	FALSE	FALSE
hair	AT4G18430	AT4G18430	0.739172	0.182491	4.19955	1.3372e-05	0.000982817	1.15326	407	0.557534	OK	AT4G18430	649	TRUE	FALSE	FALSE	FALSE
hair	AT1G61795	AT1G61795	0.737499	0.129508	2.99163	0.00138745	0.0315927	0.662547	392	0.536986	OK	AT1G61795	522	TRUE	FALSE	FALSE	FALSE
hair	AT3G46400	AT3G46400	0.736991	0.13291	3.22151	0.00063758	0.0172645	0.0349968	26	0.0356164	OK	AT3G46400	49	TRUE	FALSE	FALSE	FALSE
hair	AT3G27300	AT3G27300	0.732701	0.124283	2.86499	0.00208511	0.0426075	1.56088	651	0.891781	OK	AT3G27300	1079	TRUE	FALSE	FALSE	FALSE
hair	AT2G30395	AT2G30395	0.729844	0.17081	3.9492	3.92071e-05	0.00214467	0.569353	194	0.265753	OK	AT2G30395	291	TRUE	FALSE	FALSE	FALSE
hair	AT2G32270	AT2G32270	0.729837	0.128123	2.9561	0.00155779	0.0340852	0.734736	395	0.541096	OK	AT2G32270	707	TRUE	FALSE	FALSE	FALSE
hair	AT3G18560	AT3G18560	0.729797	0.171496	3.94977	3.91128e-05	0.00214467	1.07925	373	0.510959	OK	AT3G18560	636	TRUE	FALSE	FALSE	TRUE
hair	AT1G07610	AT1G07610	0.727657	0.142455	3.2905	0.000500051	0.0144165	2.20752	321	0.439726	OK	AT1G07610	541	TRUE	FALSE	FALSE	TRUE
hair	AT2G35980	AT2G35980	0.727608	0.126424	2.97923	0.00144486	0.0324622	0.130788	66	0.090411	OK	AT2G35980	119	TRUE	FALSE	FALSE	TRUE
hair	AT1G13590	AT1G13590	0.727275	0.139371	3.20967	0.000664434	0.0177394	1.53466	480	0.657534	OK	AT1G13590	1047	TRUE	FALSE	FALSE	FALSE
hair	AT1G13950	AT1G13950	0.723276	0.132729	3.05683	0.00111846	0.026781	1.48347	664	0.909589	OK	AT1G13950	1289	TRUE	FALSE	FALSE	FALSE
hair	AT2G39110	AT2G39110	0.722271	0.140492	3.23592	0.000606254	0.0167256	1.2318	539	0.738356	OK	AT2G39110	1019	TRUE	FALSE	FALSE	FALSE
hair	AT1G14170	AT1G14170	0.722193	0.147765	3.4004	0.000336434	0.0106917	1.43084	670	0.917808	OK	AT1G14170	1218	TRUE	FALSE	FALSE	FALSE
hair	AT5G14330	AT5G14330	0.720888	0.19232	4.41724	4.99836e-06	0.000415497	2.88534	721	0.987671	OK	AT5G14330	1385	TRUE	FALSE	FALSE	TRUE
hair	AT4G20860	AT4G20860	0.720565	0.155728	3.58886	0.000166065	0.00631795	0.763874	339	0.464384	OK	AT4G20860	654	TRUE	FALSE	FALSE	TRUE
hair	AT5G24090	AT5G24090	0.720031	0.12817	2.95543	0.00156115	0.0341194	0.898601	490	0.671233	OK	AT5G24090	907	TRUE	FALSE	FALSE	FALSE
hair	AT2G21045	AT2G21045	0.717195	0.167953	3.86019	5.66494e-05	0.00283039	2.17023	714	0.978082	OK	AT2G21045	1487	TRUE	FALSE	FALSE	FALSE
hair	AT3G28550	AT3G28550	0.715428	0.193153	4.43545	4.59411e-06	0.000386962	3.07681	727	0.99589	OK	AT3G28550	1436	TRUE	FALSE	FALSE	FALSE
hair	AT1G14220	AT1G14220	0.709765	0.135276	3.11541	0.000918432	0.0228243	1.54347	543	0.743836	OK	AT1G14220	1286	TRUE	FALSE	FALSE	FALSE
hair	AT4G26010	AT4G26010	0.709219	0.183056	4.21729	1.23629e-05	0.00091572	2.3344	321	0.439726	OK	AT4G26010	586	TRUE	FALSE	FALSE	TRUE
hair	AT4G33467	AT4G33467	0.70787	0.131252	3.02448	0.0012453	0.0290866	3.11765	675	0.924658	OK	AT4G33467	1211	TRUE	FALSE	FALSE	TRUE
hair	AT3G12500	AT3G12500	0.707312	0.127238	2.95912	0.00154259	0.0338304	0.222595	122	0.167123	OK	AT3G12500	235	TRUE	FALSE	FALSE	TRUE
hair	AT2G37130	AT2G37130	0.704286	0.128417	2.96031	0.00153664	0.0337777	0.963906	451	0.617808	OK	AT2G37130	1026	TRUE	FALSE	FALSE	FALSE
hair	AT4G30650	AT4G30650	0.703778	0.130973	3.01827	0.00127112	0.0295808	1.29566	510	0.69863	OK	AT4G30650	1047	TRUE	FALSE	FALSE	FALSE
hair	AT2G01540	AT2G01540	0.702052	0.170229	3.91302	4.55751e-05	0.00241663	2.45219	712	0.975342	OK	AT2G01540	1320	TRUE	FALSE	FALSE	FALSE
hair	AT5G59520	AT5G59520	0.700155	0.13173	3.03381	0.00120743	0.0283063	1.58391	670	0.917808	OK	AT5G59520	1538	TRUE	FALSE	FALSE	FALSE
nonHair	AT4G01340	AT4G01340	1	0.184843	6.40783	7.38041e-11	3.19303e-08	0.00332502	4	0.00333056	OK	AT4G01340	8	TRUE	FALSE	FALSE	FALSE
nonHair	AT1G34640	AT1G34640	1	0.180957	5.64921	8.05932e-09	1.66758e-06	0.00663903	7	0.00582848	OK	AT1G34640	10	TRUE	FALSE	FALSE	FALSE
nonHair	AT1G61550	AT1G61550	1	0.126076	3.68767	0.000113158	0.00469298	0.00994209	11	0.00915903	OK	AT1G61550	11	TRUE	FALSE	FALSE	FALSE
nonHair	AT3G23670	AT3G23670	1	0.150986	3.67943	0.000116876	0.00479493	0.043981	38	0.0316403	OK	AT3G23670	41	TRUE	FALSE	FALSE	FALSE
nonHair	AT4G23590	AT4G23590	0.843508	0.135891	3.13321	0.000864535	0.0218266	0.982493	595	0.49542	OK	AT4G23590	730	TRUE	FALSE	FALSE	TRUE
nonHair	AT1G05135	AT1G05135	0.8433	0.265611	7.63066	1.16775e-14	1.08648e-11	0.0173343	13	0.0108243	OK	AT1G05135	16	TRUE	FALSE	FALSE	TRUE
nonHair	AT1G33750	AT1G33750	0.842022	0.135669	3.12864	0.000878078	0.0221099	0.768117	551	0.458784	OK	AT1G33750	682	TRUE	FALSE	FALSE	FALSE
nonHair	AT4G10350	AT4G10350	0.831534	0.123519	2.85237	0.00216974	0.0439864	0.800047	491	0.408826	OK	AT4G10350	573	TRUE	FALSE	FALSE	TRUE
nonHair	AT5G60520	AT5G60520	0.825766	0.142751	3.29019	0.000500594	0.0144165	1.10387	577	0.480433	OK	AT5G60520	713	TRUE	FALSE	FALSE	TRUE
nonHair	AT5G57800	AT5G57800	0.818764	0.124759	2.88194	0.00197619	0.0409344	0.587879	487	0.405495	OK	AT5G57800	574	TRUE	FALSE	FALSE	TRUE
nonHair	AT5G55110	AT5G55110	0.81863	0.136665	3.15228	0.000810006	0.0207761	1.04707	525	0.437136	OK	AT5G55110	619	TRUE	FALSE	FALSE	TRUE
nonHair	AT4G00730	AT4G00730	0.815298	0.126477	2.91882	0.00175681	0.0374078	0.566845	522	0.434638	OK	AT4G00730	663	TRUE	FALSE	FALSE	FALSE
nonHair	AT5G44417	AT5G44417	0.809342	0.141914	3.27042	0.00053693	0.0153009	1.24668	585	0.487094	OK	AT5G44417	712	TRUE	FALSE	FALSE	TRUE
nonHair	AT3G49190	AT3G49190	0.803294	0.133515	3.08167	0.00102921	0.0251826	0.7978	473	0.393838	OK	AT3G49190	571	TRUE	FALSE	FALSE	TRUE
nonHair	AT5G58784	AT5G58784	0.802596	0.144831	3.3376	0.000422522	0.0126195	1.46184	574	0.477935	OK	AT5G58784	700	TRUE	FALSE	FALSE	TRUE
nonHair	AT3G04320	AT3G04320	0.801571	0.140071	3.22749	0.000624409	0.0170532	1.2581	669	0.557036	OK	AT3G04320	865	TRUE	FALSE	FALSE	TRUE
nonHair	AT2G23630	AT2G23630	0.800787	0.170219	3.91692	4.48444e-05	0.00238452	1.54104	595	0.49542	OK	AT2G23630	730	TRUE	FALSE	FALSE	TRUE
nonHair	AT4G37160	AT4G37160	0.798698	0.162057	3.72927	9.60182e-05	0.00418261	1.70875	669	0.557036	OK	AT4G37160	857	TRUE	FALSE	FALSE	TRUE
nonHair	AT5G13870	AT5G13870	0.794576	0.125748	2.90033	0.00186383	0.0390714	1.2581	623	0.518734	OK	AT5G13870	816	TRUE	FALSE	FALSE	TRUE
nonHair	AT1G54010	AT1G54010	0.780189	0.168909	3.88547	5.1065e-05	0.00263435	2.10584	717	0.597002	OK	AT1G54010	954	TRUE	FALSE	FALSE	TRUE
nonHair	AT2G41800	AT2G41800	0.778207	0.179758	4.13124	1.80403e-05	0.00123976	1.85403	870	0.724396	OK	AT2G41800	1142	TRUE	FALSE	FALSE	TRUE
nonHair	AT1G66030	AT1G66030	0.777989	0.124169	3.80603	7.06065e-05	0.00331868	0.00911734	8	0.00666112	OK	AT1G66030	10	TRUE	FALSE	FALSE	FALSE
nonHair	AT4G04460	AT4G04460	0.775621	0.130531	3.02029	0.00126268	0.0294564	0.618847	307	0.25562	OK	AT4G04460	376	TRUE	FALSE	FALSE	TRUE
nonHair	AT3G47400	AT3G47400	0.775602	0.123059	2.84443	0.00222458	0.0446196	0.577651	398	0.331391	OK	AT3G47400	496	TRUE	FALSE	FALSE	TRUE
nonHair	AT2G23410	AT2G23410	0.770282	0.151839	3.5083	0.00022549	0.00781863	0.783069	320	0.266445	OK	AT2G23410	397	TRUE	FALSE	FALSE	TRUE
nonHair	AT3G25950	AT3G25950	0.769731	0.144956	3.54447	0.000196705	0.00713234	0.0351775	32	0.0266445	OK	AT3G25950	39	TRUE	FALSE	FALSE	TRUE
nonHair	AT1G36060	AT1G36060	0.768149	0.160253	3.68618	0.000113824	0.00471034	1.83401	904	0.752706	OK	AT1G36060	1190	TRUE	FALSE	FALSE	TRUE
nonHair	AT1G55240	AT1G55240	0.767153	0.135263	3.16871	0.000765595	0.0199369	0.157594	101	0.0840966	OK	AT1G55240	120	TRUE	FALSE	FALSE	TRUE
nonHair	AT2G17280	AT2G17280	0.762339	0.130601	3.00946	0.00130858	0.030121	1.0852	809	0.673605	OK	AT2G17280	1118	TRUE	FALSE	FALSE	FALSE
nonHair	AT1G06080	AT1G06080	0.761916	0.137323	3.19233	0.000705661	0.0186569	0.43473	180	0.149875	OK	AT1G06080	226	TRUE	FALSE	FALSE	TRUE
nonHair	AT2G39350	AT2G39350	0.754674	0.140972	3.24823	0.000580631	0.0162304	1.1898	640	0.532889	OK	AT2G39350	850	TRUE	FALSE	FALSE	TRUE
nonHair	AT3G06460	AT3G06460	0.751782	0.149667	3.46293	0.000267164	0.00903327	0.773894	277	0.230641	OK	AT3G06460	353	TRUE	FALSE	FALSE	TRUE
nonHair	AT3G19430	AT3G19430	0.750207	0.125965	2.91386	0.00178496	0.0377959	1.10855	360	0.29975	OK	AT3G19430	452	TRUE	FALSE	FALSE	TRUE
nonHair	AT2G04160	AT2G04160	0.749868	0.147967	3.40556	0.000330137	0.0105799	1.20464	875	0.72856	OK	AT2G04160	1242	TRUE	FALSE	FALSE	FALSE
nonHair	AT5G06270	AT5G06270	0.748161	0.128494	2.9861	0.00141279	0.0320164	0.253163	151	0.125729	OK	AT5G06270	237	TRUE	FALSE	FALSE	FALSE
nonHair	AT1G76540	AT1G76540	0.747355	0.117788	2.80614	0.00250697	0.049047	0.0745837	51	0.0424646	OK	AT1G76540	70	TRUE	FALSE	FALSE	TRUE
nonHair	AT4G00080	AT4G00080	0.743622	0.165735	3.81083	6.92496e-05	0.00329576	1.53442	986	0.820983	OK	AT4G00080	1400	TRUE	FALSE	FALSE	TRUE
nonHair	AT3G03500	AT3G03500	0.741282	0.146291	3.37073	0.000374845	0.0115837	1.26164	577	0.480433	OK	AT3G03500	803	TRUE	FALSE	FALSE	TRUE
nonHair	AT4G22230	AT4G22230	0.740991	0.135024	3.116	0.000916608	0.0228243	0.661425	398	0.331391	OK	AT4G22230	602	TRUE	FALSE	FALSE	FALSE
nonHair	AT2G32610	AT2G32610	0.727144	0.155293	3.63402	0.00013952	0.00547609	0.208888	102	0.0849292	OK	AT2G32610	134	TRUE	FALSE	FALSE	TRUE
nonHair	AT1G02310	AT1G02310	0.724349	0.128402	3.08603	0.00101425	0.0248805	0.0423861	41	0.0341382	OK	AT1G02310	51	TRUE	FALSE	FALSE	FALSE
nonHair	AT1G44110	AT1G44110	0.724327	0.139999	3.44009	0.000290759	0.00957594	0.039989	29	0.0241465	OK	AT1G44110	40	TRUE	FALSE	FALSE	TRUE
nonHair	AT5G10130	AT5G10130	0.723397	0.170974	3.9315	4.22095e-05	0.00226977	2.62438	792	0.65945	OK	AT5G10130	1161	TRUE	FALSE	FALSE	TRUE
nonHair	AT4G15290	AT4G15290	0.717617	0.145224	3.37338	0.000371262	0.0115291	0.374745	168	0.139883	OK	AT4G15290	232	TRUE	FALSE	FALSE	TRUE
nonHair	AT3G16530	AT3G16530	0.717071	0.261765	24.2309	5.262e-130	1.00168e-125	0.0107661	3	0.00249792	OK	AT3G16530	5	TRUE	FALSE	FALSE	TRUE
nonHair	AT5G54370	AT5G54370	0.715332	0.158846	3.65564	0.000128272	0.00515143	2.25728	847	0.705246	OK	AT5G54370	1222	TRUE	FALSE	FALSE	TRUE
nonHair	AT5G56870	AT5G56870	0.714493	0.192127	4.51121	3.2229e-06	0.000290763	0.210913	81	0.0674438	OK	AT5G56870	112	TRUE	FALSE	FALSE	TRUE
nonHair	AT2G14095	AT2G14095	0.709364	0.187809	4.94876	3.73434e-07	4.70774e-05	0.0140556	14	0.011657	OK	AT2G14095	20	TRUE	FALSE	FALSE	TRUE
nonHair	AT3G49120	AT3G49120	0.707459	0.142115	3.53203	0.000206191	0.00732286	0.0407887	23	0.0191507	OK	AT3G49120	32	TRUE	FALSE	FALSE	TRUE
nonHair	AT5G60530	AT5G60530	0.705719	0.165513	3.80845	6.99194e-05	0.0033132	2.59852	660	0.549542	OK	AT5G60530	979	TRUE	FALSE	FALSE	TRUE
nonHair	AT2G32620	AT2G32620	0.704699	0.192706	4.56254	2.52691e-06	0.000240511	0.161853	59	0.0491257	OK	AT2G32620	83	TRUE	FALSE	FALSE	TRUE
nonHair	AT3G16410	AT3G16410	0.703363	0.179581	4.12578	1.84738e-05	0.00126499	2.3	1092	0.909242	OK	AT3G16410	1705	TRUE	FALSE	FALSE	FALSE
nonHair	AT4G13890	AT4G13890	0.703168	0.166933	3.92097	4.4096e-05	0.00235789	0.169613	78	0.0649459	OK	AT4G13890	108	TRUE	FALSE	FALSE	TRUE
stele	AT3G25570	AT3G25570	1	0.192711	19.7085	9.12127e-87	8.68163e-83	0.0175614	5	0.00984252	OK	AT3G25570	5	TRUE	FALSE	FALSE	TRUE
stele	AT1G75717	AT1G75717	1	0.38875	11.6665	9.45422e-32	2.99951e-28	0.0423956	11	0.0216535	OK	AT1G75717	11	TRUE	FALSE	FALSE	TRUE
stele	AT1G04330	AT1G04330	1	0.201088	10.7816	2.10168e-27	4.00076e-24	0.0097944	5	0.00984252	OK	AT1G04330	5	TRUE	FALSE	FALSE	FALSE
stele	AT3G12750	AT3G12750	1	0.151955	6.39942	7.79854e-11	3.22724e-08	0.0117418	6	0.011811	OK	AT3G12750	6	TRUE	FALSE	FALSE	FALSE
stele	AT4G36160	AT4G36160	1	0.194788	4.82983	6.83234e-07	8.2841e-05	0.102798	32	0.0629921	OK	AT4G36160	32	TRUE	FALSE	FALSE	TRUE
stele	AT2G24140	AT2G24140	1	0.130393	4.16515	1.55575e-05	0.00110771	0.0175614	9	0.0177165	OK	AT2G24140	9	TRUE	FALSE	FALSE	FALSE
stele	AT1G21510	AT1G21510	1	0.143863	3.88604	5.09473e-05	0.00263435	0.0348198	15	0.0295276	OK	AT1G21510	15	TRUE	FALSE	FALSE	FALSE
stele	AT2G35760	AT2G35760	0.949807	0.128611	3.2611	0.000554911	0.0156958	0.095668	25	0.0492126	OK	AT2G35760	26	TRUE	FALSE	FALSE	TRUE
stele	AT1G49200	AT1G49200	0.94639	0.129697	3.17002	0.000762133	0.0198739	0.0974553	36	0.0708661	OK	AT1G49200	38	TRUE	FALSE	FALSE	FALSE
stele	AT3G44730	AT3G44730	0.939305	0.174916	4.22068	1.21783e-05	0.000905569	0.163109	45	0.0885827	OK	AT3G44730	47	TRUE	FALSE	FALSE	TRUE
stele	AT1G03820	AT1G03820	0.937446	0.125551	3.38875	0.000351059	0.0110642	0.0629378	16	0.0314961	OK	AT1G03820	17	TRUE	FALSE	FALSE	TRUE
stele	AT4G21310	AT4G21310	0.934045	0.121332	2.96564	0.00151025	0.0335071	0.20727	38	0.0748031	OK	AT4G21310	40	TRUE	FALSE	FALSE	TRUE
stele	AT1G68810	AT1G68810	0.929628	0.140365	3.35912	0.000390961	0.0118496	0.333374	54	0.106299	OK	AT1G68810	58	TRUE	FALSE	FALSE	TRUE
stele	AT1G27660	AT1G27660	0.929475	0.150518	3.51049	0.000223637	0.00778273	0.310549	128	0.251969	OK	AT1G27660	139	TRUE	FALSE	FALSE	FALSE
stele	AT1G26790	AT1G26790	0.928422	0.115823	2.98723	0.00140758	0.0319365	0.046162	20	0.0393701	OK	AT1G26790	21	TRUE	FALSE	FALSE	FALSE
stele	AT3G03505	AT3G03505	0.928251	0.118078	2.92126	0.00174308	0.0372405	0.108113	32	0.0629921	OK	AT3G03505	35	TRUE	FALSE	FALSE	TRUE
stele	AT2G21050	AT2G21050	0.927967	0.178307	5.10547	1.6499e-07	2.41596e-05	0.0442806	12	0.023622	OK	AT2G21050	13	TRUE	FALSE	FALSE	TRUE
stele	AT4G23410	AT4G23410	0.925478	0.154107	3.68886	0.000112628	0.00468121	0.153025	52	0.102362	OK	AT4G23410	56	TRUE	FALSE	FALSE	TRUE
stele	AT2G31900	AT2G31900	0.92296	0.128228	2.97473	0.00146623	0.0327982	0.623873	233	0.458661	OK	AT2G31900	253	TRUE	FALSE	FALSE	TRUE
stele	AT5G44005	AT5G44005	0.921126	0.144028	3.41085	0.000323802	0.0103944	0.20727	69	0.135827	OK	AT5G44005	75	TRUE	FALSE	FALSE	TRUE
stele	AT1G74055	AT1G74055	0.917036	0.120832	2.8786	0.00199724	0.0411912	0.151335	59	0.116142	OK	AT1G74055	64	TRUE	FALSE	FALSE	FALSE
stele	AT4G32880	AT4G32880	0.916683	0.200898	4.71382	1.21558e-06	0.000134534	0.410701	92	0.181102	OK	AT4G32880	96	TRUE	FALSE	FALSE	TRUE
stele	AT5G24800	AT5G24800	0.915048	0.158362	3.69168	0.000111387	0.00466535	0.536862	135	0.265748	OK	AT5G24800	144	TRUE	FALSE	FALSE	TRUE
stele	AT5G19875	AT5G19875	0.913061	0.152158	3.53327	0.000205229	0.00732286	0.446602	180	0.354331	OK	AT5G19875	198	TRUE	FALSE	FALSE	FALSE
stele	AT4G22900	AT4G22900	0.91173	0.111605	3.1165	0.000915061	0.0228243	0.0310102	13	0.0255906	OK	AT4G22900	14	TRUE	FALSE	FALSE	FALSE
stele	AT5G37660	AT5G37660	0.911526	0.196518	4.59023	2.21383e-06	0.000219492	0.638533	109	0.214567	OK	AT5G37660	118	TRUE	FALSE	FALSE	TRUE
stele	AT5G44530	AT5G44530	0.908576	0.16315	3.78264	7.75858e-05	0.00358364	0.52062	192	0.377953	OK	AT5G44530	210	TRUE	FALSE	FALSE	FALSE
stele	AT5G43870	AT5G43870	0.90757	0.193334	4.95584	3.60087e-07	4.56975e-05	0.0442806	19	0.0374016	OK	AT5G43870	22	TRUE	FALSE	FALSE	TRUE
stele	AT5G02600	AT5G02600	0.906997	0.158282	3.86321	5.59535e-05	0.00281037	0.176399	35	0.0688976	OK	AT5G02600	38	TRUE	FALSE	FALSE	TRUE
stele	AT5G47920	AT5G47920	0.906841	0.160553	3.75366	8.71367e-05	0.00386311	0.492148	113	0.222441	OK	AT5G47920	122	TRUE	FALSE	FALSE	TRUE
stele	AT3G60490	AT3G60490	0.906301	0.125494	2.93186	0.0016847	0.0364432	0.345988	132	0.259843	OK	AT3G60490	141	TRUE	FALSE	FALSE	TRUE
stele	AT1G33440	AT1G33440	0.899849	0.201271	5.89362	1.88917e-09	4.92634e-07	0.0214224	10	0.019685	OK	AT1G33440	11	TRUE	FALSE	FALSE	FALSE
stele	AT1G71692	AT1G71692	0.8996	0.151655	3.52057	0.000215313	0.00753435	0.56074	187	0.36811	OK	AT1G71692	208	TRUE	FALSE	FALSE	TRUE
stele	AT5G67200	AT5G67200	0.899225	0.309217	11.1789	2.58648e-29	6.15453e-26	0.0117418	6	0.011811	OK	AT5G67200	7	TRUE	FALSE	FALSE	FALSE
stele	AT1G10380	AT1G10380	0.894034	0.153847	3.79775	7.3008e-05	0.003398	0.122148	32	0.0629921	OK	AT1G10380	35	TRUE	FALSE	FALSE	TRUE
stele	AT5G46730	AT5G46730	0.885764	0.124893	2.91799	0.00176148	0.0374654	0.465317	133	0.261811	OK	AT5G46730	149	TRUE	FALSE	FALSE	TRUE
stele	AT2G15310	AT2G15310	0.883673	0.216553	5.42191	2.94826e-08	5.36417e-06	0.0703043	24	0.0472441	OK	AT2G15310	25	TRUE	FALSE	FALSE	TRUE
stele	AT1G71050	AT1G71050	0.882097	0.130586	3.07413	0.0010556	0.0256633	0.298937	90	0.177165	OK	AT1G71050	97	TRUE	FALSE	FALSE	TRUE
stele	AT5G28145	AT5G28145	0.881361	0.118848	4.03247	2.75969e-05	0.00171088	0.0156253	7	0.0137795	OK	AT5G28145	8	TRUE	FALSE	FALSE	FALSE
stele	AT3G62690	AT3G62690	0.880398	0.134064	3.20443	0.000676644	0.01804	0.151335	55	0.108268	OK	AT3G62690	64	TRUE	FALSE	FALSE	TRUE
stele	AT3G26610	AT3G26610	0.879293	0.190268	4.42747	4.76733e-06	0.00039803	0.484902	132	0.259843	OK	AT3G26610	150	TRUE	FALSE	FALSE	TRUE
stele	AT5G04080	AT5G04080	0.879183	0.158039	3.78212	7.77496e-05	0.00358364	0.330549	50	0.0984252	OK	AT5G04080	61	TRUE	FALSE	FALSE	TRUE
stele	AT1G75500	AT1G75500	0.878905	0.125421	2.9192	0.00175465	0.0374078	0.670249	172	0.338583	OK	AT1G75500	204	TRUE	FALSE	FALSE	TRUE
stele	AT1G62380	AT1G62380	0.874482	0.152423	3.53819	0.000201438	0.00724874	0.883475	193	0.379921	OK	AT1G62380	218	TRUE	FALSE	FALSE	TRUE
stele	AT3G10080	AT3G10080	0.8725	0.21082	5.0872	1.81692e-07	2.54315e-05	0.307658	45	0.0885827	OK	AT3G10080	50	TRUE	FALSE	FALSE	TRUE
stele	AT5G03170	AT5G03170	0.867701	0.120751	2.92804	0.00170552	0.036685	0.30621	42	0.0826772	OK	AT5G03170	45	TRUE	FALSE	FALSE	TRUE
stele	AT2G47670	AT2G47670	0.866648	0.218399	6.27164	1.78637e-10	6.4161e-08	0.0499144	13	0.0255906	OK	AT2G47670	14	TRUE	FALSE	FALSE	TRUE
stele	AT5G06850	AT5G06850	0.866236	0.141091	3.34474	0.000411799	0.0123449	0.255679	65	0.127953	OK	AT5G06850	75	TRUE	FALSE	FALSE	TRUE
stele	AT3G16330	AT3G16330	0.864177	0.182984	4.23317	1.1521e-05	0.000866853	1.20908	226	0.444882	OK	AT3G16330	263	TRUE	FALSE	FALSE	TRUE
stele	AT1G01900	AT1G01900	0.863364	0.141328	3.76978	8.16951e-05	0.00372937	0.0757938	17	0.0334646	OK	AT1G01900	18	TRUE	FALSE	FALSE	TRUE
stele	AT4G36710	AT4G36710	0.863363	0.142151	3.29368	0.000494426	0.0142821	0.731762	236	0.464567	OK	AT4G36710	269	TRUE	FALSE	FALSE	TRUE
stele	AT5G02640	AT5G02640	0.862505	0.16386	3.95106	3.89035e-05	0.00214036	0.357069	47	0.0925197	OK	AT5G02640	58	TRUE	FALSE	FALSE	TRUE
stele	AT4G18340	AT4G18340	0.861417	0.131805	3.09752	0.000975721	0.0241219	0.369389	87	0.17126	OK	AT4G18340	107	TRUE	FALSE	FALSE	TRUE
stele	AT2G18800	AT2G18800	0.861212	0.273372	6.31011	1.39416e-10	5.20376e-08	1.11165	208	0.409449	OK	AT2G18800	255	TRUE	FALSE	FALSE	TRUE
stele	AT5G60490	AT5G60490	0.859119	0.194853	4.69162	1.35524e-06	0.000147419	0.210465	43	0.0846457	OK	AT5G60490	49	TRUE	FALSE	FALSE	TRUE
stele	AT1G80690	AT1G80690	0.85429	0.154235	3.5616	0.000184304	0.00681244	0.853745	316	0.622047	OK	AT1G80690	378	TRUE	FALSE	FALSE	TRUE
stele	AT5G44350	AT5G44350	0.853093	0.136324	3.17542	0.000748099	0.0195885	0.576348	153	0.301181	OK	AT5G44350	174	TRUE	FALSE	FALSE	TRUE
stele	AT5G47720	AT5G47720	0.850485	0.167996	4.12336	1.86692e-05	0.00127298	0.0610877	28	0.0551181	OK	AT5G47720	33	TRUE	FALSE	FALSE	FALSE
stele	AT3G63290	AT3G63290	0.848318	0.117084	3.19853	0.000690661	0.0183367	0.0194938	10	0.019685	OK	AT3G63290	15	TRUE	FALSE	FALSE	FALSE
stele	AT2G13820	AT2G13820	0.847105	0.175548	4.04518	2.61413e-05	0.00164777	1.95904	431	0.848425	OK	AT2G13820	528	TRUE	FALSE	FALSE	TRUE
stele	AT4G14130	AT4G14130	0.841766	0.174035	4.01052	3.02926e-05	0.00180203	1.68121	401	0.78937	OK	AT4G14130	501	TRUE	FALSE	FALSE	TRUE
stele	AT1G26450	AT1G26450	0.838619	0.185851	4.31869	7.84779e-06	0.000623395	1.26839	150	0.295276	OK	AT1G26450	185	TRUE	FALSE	FALSE	TRUE
stele	AT2G31085	AT2G31085	0.837679	0.158212	3.66742	0.000122505	0.00499259	1.08207	201	0.395669	OK	AT2G31085	253	TRUE	FALSE	FALSE	TRUE
stele	AT3G61850	AT3G61850	0.833845	0.123875	2.86507	0.00208458	0.0426075	0.969943	343	0.675197	OK	AT3G61850	418	TRUE	FALSE	FALSE	TRUE
stele	AT4G23680	AT4G23680	0.831989	0.186512	4.73475	1.09663e-06	0.000123524	0.134269	20	0.0393701	OK	AT4G23680	25	TRUE	FALSE	FALSE	TRUE
stele	AT1G08283	AT1G08283	0.829997	0.142861	3.39689	0.000340782	0.010776	0.586254	55	0.108268	OK	AT1G08283	72	TRUE	FALSE	FALSE	TRUE
stele	AT2G31310	AT2G31310	0.829061	0.155873	3.75423	8.6939e-05	0.00386311	0.106344	42	0.0826772	OK	AT2G31310	49	TRUE	FALSE	FALSE	FALSE
stele	AT5G23370	AT5G23370	0.825526	0.150078	3.53269	0.000205677	0.00732286	0.224717	76	0.149606	OK	AT5G23370	93	TRUE	FALSE	FALSE	TRUE
stele	AT5G03610	AT5G03610	0.82252	0.178608	4.11367	1.9471e-05	0.00130511	1.2126	416	0.818898	OK	AT5G03610	515	TRUE	FALSE	FALSE	TRUE
stele	AT1G14890	AT1G14890	0.818591	0.148701	3.52882	0.000208706	0.00736221	0.275303	61	0.120079	OK	AT1G14890	84	TRUE	FALSE	FALSE	TRUE
stele	AT5G48470	AT5G48470	0.816465	0.194686	5.84757	2.49401e-09	6.19852e-07	0.0156253	8	0.015748	OK	AT5G48470	11	TRUE	FALSE	FALSE	FALSE
stele	AT4G15340	AT4G15340	0.809196	0.123439	2.91733	0.00176519	0.0375024	0.284231	70	0.137795	OK	AT4G15340	86	TRUE	FALSE	FALSE	TRUE
stele	AT1G11185	AT1G11185	0.804791	0.171813	3.95864	3.76897e-05	0.00209172	1.50233	393	0.773622	OK	AT1G11185	554	TRUE	FALSE	FALSE	TRUE
stele	AT5G57350	AT5G57350	0.802731	0.167479	4.02231	2.88156e-05	0.00174693	0.178047	34	0.0669291	OK	AT5G57350	56	TRUE	FALSE	FALSE	TRUE
stele	AT4G29100	AT4G29100	0.802475	0.167991	3.87881	5.24843e-05	0.00269297	0.856256	280	0.551181	OK	AT4G29100	351	TRUE	FALSE	FALSE	TRUE
stele	AT1G64660	AT1G64660	0.80027	0.146016	3.38634	0.000354163	0.0111252	0.921787	199	0.391732	OK	AT1G64660	246	TRUE	FALSE	FALSE	TRUE
stele	AT1G06520	AT1G06520	0.796569	0.394883	15.5425	8.94133e-55	4.25518e-51	0.0097944	5	0.00984252	OK	AT1G06520	6	TRUE	FALSE	FALSE	FALSE
stele	AT3G45700	AT3G45700	0.789865	0.12606	2.92624	0.00171542	0.0368149	0.769853	195	0.383858	OK	AT3G45700	258	TRUE	FALSE	FALSE	TRUE
stele	AT2G31083	AT2G31083	0.787275	0.148422	3.45321	0.000276975	0.00927681	1.76043	145	0.285433	OK	AT2G31083	217	TRUE	FALSE	FALSE	TRUE
stele	AT1G77690	AT1G77690	0.787101	0.136921	3.18924	0.000713225	0.0188046	1.2706	137	0.269685	OK	AT1G77690	194	TRUE	FALSE	FALSE	TRUE
stele	AT1G13340	AT1G13340	0.786328	0.133312	3.18222	0.000730743	0.0191868	0.147945	48	0.0944882	OK	AT1G13340	62	TRUE	FALSE	FALSE	TRUE
stele	AT5G59090	AT5G59090	0.783525	0.171273	3.96763	3.62959e-05	0.00205023	1.75636	186	0.366142	OK	AT5G59090	261	TRUE	FALSE	FALSE	TRUE
stele	AT4G31110	AT4G31110	0.780542	0.144224	3.3334	0.000428958	0.0126815	0.732709	279	0.549213	OK	AT4G31110	363	TRUE	FALSE	FALSE	TRUE
stele	AT2G45470	AT2G45470	0.779776	0.19026	4.37755	6.00097e-06	0.000487095	1.88324	446	0.877953	OK	AT2G45470	669	TRUE	FALSE	FALSE	TRUE
stele	AT2G39880	AT2G39880	0.758905	0.178632	5.29007	6.11342e-08	1.01196e-05	0.0097944	5	0.00984252	OK	AT2G39880	11	TRUE	FALSE	FALSE	FALSE
stele	AT3G05180	AT3G05180	0.748438	0.263199	8.46446	1.28674e-17	1.5309e-14	0.0117418	6	0.011811	OK	AT3G05180	9	TRUE	FALSE	FALSE	FALSE
stele	AT2G20500	AT2G20500	0.748387	0.116911	2.83665	0.00227946	0.0454365	0.0592341	25	0.0492126	OK	AT2G20500	50	TRUE	FALSE	FALSE	FALSE
stele	AT1G70940	AT1G70940	0.748137	0.149472	3.45131	0.000278941	0.00929933	0.805667	287	0.564961	OK	AT1G70940	405	TRUE	FALSE	FALSE	TRUE
stele	AT2G02130	AT2G02130	0.747851	0.186267	4.2886	8.99028e-06	0.000706809	3.21817	415	0.816929	OK	AT2G02130	719	TRUE	FALSE	FALSE	TRUE
stele	AT4G23670	AT4G23670	0.74021	0.16341	3.89348	4.94085e-05	0.00256978	0.224717	37	0.0728346	OK	AT4G23670	68	TRUE	FALSE	FALSE	TRUE
stele	AT5G17760	AT5G17760	0.736783	0.132113	3.08513	0.00101733	0.024924	0.475158	110	0.216535	OK	AT5G17760	155	TRUE	FALSE	FALSE	TRUE
stele	AT3G59370	AT3G59370	0.736426	0.135785	3.13674	0.000854189	0.0215941	3.14529	352	0.692913	OK	AT3G59370	675	TRUE	FALSE	FALSE	TRUE
stele	AT4G11210	AT4G11210	0.73432	0.178199	4.10171	2.05053e-05	0.00136482	2.4114	426	0.838583	OK	AT4G11210	677	TRUE	FALSE	FALSE	TRUE
stele	AT2G32990	AT2G32990	0.731854	0.139261	3.23348	0.000611454	0.0168008	0.475158	119	0.234252	OK	AT2G32990	228	TRUE	FALSE	FALSE	TRUE
stele	AT3G16340	AT3G16340	0.730607	0.120602	2.79939	0.00255996	0.0497767	0.441551	175	0.344488	OK	AT3G16340	258	TRUE	FALSE	FALSE	TRUE
stele	AT1G12080	AT1G12080	0.729625	0.195741	4.50184	3.3684e-06	0.000302457	3.50299	478	0.940945	OK	AT1G12080	932	TRUE	FALSE	FALSE	TRUE
stele	AT4G14010	AT4G14010	0.724921	0.183837	4.24098	1.11272e-05	0.000840543	0.883475	235	0.462598	OK	AT4G14010	384	TRUE	FALSE	FALSE	TRUE
stele	AT5G64240	AT5G64240	0.721801	0.137711	3.27327	0.000531552	0.015216	0.29014	45	0.0885827	OK	AT5G64240	90	TRUE	FALSE	FALSE	TRUE
stele	AT3G11930	AT3G11930	0.720278	0.122928	2.85098	0.00217927	0.0440856	1.22713	209	0.411417	OK	AT3G11930	330	TRUE	FALSE	FALSE	TRUE
stele	AT1G75820	AT1G75820	0.715894	0.129487	3.22015	0.00064062	0.0173222	0.0647846	19	0.0374016	OK	AT1G75820	36	TRUE	FALSE	FALSE	TRUE
stele	AT5G07030	AT5G07030	0.715178	0.177422	4.09545	2.10679e-05	0.00138292	0.885913	207	0.40748	OK	AT5G07030	371	TRUE	FALSE	FALSE	TRUE

## Sheet: high_spec_genes_for_stele
Supplemental Data. Jean-Baptiste et al. (2019) Plant Cell 10.1105/tpc.18.00785
Description: Output of the find_cluster_markers() function in Monocle3. Set of novel high specificity genes by louvain component for the 508 reclustered stele cells in the control dataset/analysis. Each row describes a gene, and the columns tell which louvain component the gene is specific for, the gene name, a specificity score range from 0 (not specifc) to 1 (very specific), moran's I value, mo…
Louvain Component	Gene	gene_short_name	specificity	morans_I	morans_test_statistic	pval	qval	mean	num_cells_expressed_in_group	percentage	status	id	num_cells_expressed_in_dataset	Nuclear_genes	Mitochondria_genes	Chloroplast_genes	use_for_ordering
1	AT1G20160	AT1G20160	1	0.326656	14.7997	7.35599e-50	2.49118e-48	0.0614851	7	0.0341463	OK	AT1G20160	9	TRUE	FALSE	FALSE	TRUE
1	AT4G19220	AT4G19220	1	0.221433	13.2303	2.93336e-40	7.88421e-39	0.00970881	2	0.0097561	OK	AT4G19220	3	TRUE	FALSE	FALSE	FALSE
1	AT4G15210	AT4G15210	1	0.157779	9.7198	1.24129e-22	1.9607e-21	0.00970881	2	0.0097561	OK	AT4G15210	4	TRUE	FALSE	FALSE	FALSE
1	AT1G51645	AT1G51645	1	0.192527	9.56204	5.77306e-22	8.80284e-21	0.0193243	4	0.0195122	OK	AT1G51645	29	TRUE	FALSE	FALSE	FALSE
1	AT4G21680	AT4G21680	1	0.212955	9.34046	4.79582e-21	7.0188e-20	0.097525	12	0.0585366	OK	AT4G21680	24	TRUE	FALSE	FALSE	TRUE
1	AT3G01260	AT3G01260	1	0.132524	8.56375	5.46282e-18	7.08285e-17	0.0240976	2	0.0097561	OK	AT3G01260	2	TRUE	FALSE	FALSE	TRUE
1	AT1G68238	AT1G68238	1	0.113974	7.89067	1.50289e-15	1.75628e-14	0.0145281	2	0.0097561	OK	AT1G68238	4	TRUE	FALSE	FALSE	TRUE
1	AT1G56060	AT1G56060	1	0.142105	7.3286	1.16281e-13	1.21467e-12	0.0193243	3	0.0146341	OK	AT1G56060	9	TRUE	FALSE	FALSE	FALSE
1	AT2G26040	AT2G26040	1	0.161195	6.90481	2.51352e-12	2.43347e-11	0.119408	21	0.102439	OK	AT2G26040	27	TRUE	FALSE	FALSE	FALSE
1	AT1G04050	AT1G04050	1	0.107902	6.54364	3.0019e-11	2.72407e-10	0.00970881	2	0.0097561	OK	AT1G04050	18	TRUE	FALSE	FALSE	FALSE
1	AT1G11900	AT1G11900	1	0.103196	6.40076	7.7303e-11	6.78927e-10	0.00970881	2	0.0097561	OK	AT1G11900	31	TRUE	FALSE	FALSE	FALSE
1	AT2G27400	AT2G27400	1	0.144487	6.37869	8.93055e-11	7.80697e-10	0.0568874	11	0.0536585	OK	AT2G27400	57	TRUE	FALSE	FALSE	FALSE
1	AT4G23570	AT4G23570	1	0.101494	6.13095	4.36787e-10	3.66871e-09	0.00970881	2	0.0097561	OK	AT4G23570	38	TRUE	FALSE	FALSE	FALSE
1	AT1G63410	AT1G63410	1	0.128538	6.06123	6.75427e-10	5.60088e-09	0.0240976	5	0.0243902	OK	AT1G63410	23	TRUE	FALSE	FALSE	FALSE
1	AT3G16470	AT3G16470	1	0.126353	5.97273	1.16658e-09	9.52442e-09	0.0288482	5	0.0243902	OK	AT3G16470	19	TRUE	FALSE	FALSE	TRUE
1	AT4G23496	AT4G23496	1	0.12223	5.6978	6.068e-09	4.67894e-08	0.0335763	6	0.0292683	OK	AT4G23496	6	TRUE	FALSE	FALSE	FALSE
1	AT1G01070	AT1G01070	1	0.111154	5.0023	2.83246e-07	1.91771e-06	0.042966	8	0.0390244	OK	AT1G01070	9	TRUE	FALSE	FALSE	FALSE
1	AT5G10520	AT5G10520	1	0.104382	4.96728	3.3949e-07	2.2839e-06	0.0288482	5	0.0243902	OK	AT5G10520	153	TRUE	FALSE	FALSE	FALSE
1	AT2G20100	AT2G20100	0.901097	0.186985	7.88641	1.55499e-15	1.81465e-14	0.233818	42	0.204878	OK	AT2G20100	58	TRUE	FALSE	FALSE	TRUE
1	AT2G27840	AT2G27840	0.8921	0.101961	4.3438	7.00195e-06	4.09972e-05	0.202443	35	0.170732	OK	AT2G27840	118	TRUE	FALSE	FALSE	FALSE
1	AT2G43650	AT2G43650	0.856463	0.104276	4.4363	4.576e-06	2.73221e-05	0.222167	38	0.185366	OK	AT2G43650	98	TRUE	FALSE	FALSE	FALSE
1	AT3G23830	AT3G23830	0.82767	0.131716	5.59551	1.09988e-08	8.29591e-08	0.222167	35	0.170732	OK	AT3G23830	138	TRUE	FALSE	FALSE	FALSE
1	AT4G20020	AT4G20020	0.821877	0.129868	5.5619	1.33426e-08	9.9925e-08	0.119408	21	0.102439	OK	AT4G20020	48	TRUE	FALSE	FALSE	FALSE
1	AT1G80750	AT1G80750	0.819529	0.114084	4.89277	4.97136e-07	3.29343e-06	0.110712	22	0.107317	OK	AT1G80750	78	TRUE	FALSE	FALSE	FALSE
1	AT4G16630	AT4G16630	0.816937	0.119126	5.06491	2.04292e-07	1.40109e-06	0.161787	33	0.160976	OK	AT4G16630	85	TRUE	FALSE	FALSE	FALSE
1	AT2G31310	AT2G31310	0.815472	0.199475	8.40644	2.1133e-17	2.68451e-16	0.237672	40	0.195122	OK	AT2G31310	49	TRUE	FALSE	FALSE	FALSE
1	AT1G55205	AT1G55205	0.813239	0.130335	5.57979	1.20404e-08	9.06134e-08	0.110712	21	0.102439	OK	AT1G55205	81	TRUE	FALSE	FALSE	FALSE
1	AT4G23500	AT4G23500	0.808032	0.376086	15.6811	1.01784e-55	3.9804e-54	0.429563	66	0.321951	OK	AT4G23500	90	TRUE	FALSE	FALSE	TRUE
1	AT3G13940	AT3G13940	0.800631	0.163687	7.01984	1.11063e-12	1.09786e-11	0.0930904	18	0.0878049	OK	AT3G13940	44	TRUE	FALSE	FALSE	FALSE
1	AT5G08180	AT5G08180	0.798298	0.214259	8.97808	1.37771e-19	1.89664e-18	0.370722	58	0.282927	OK	AT5G08180	236	TRUE	FALSE	FALSE	FALSE
1	AT3G53980	AT3G53980	0.797464	0.472645	20.0748	6.12982e-90	5.79867e-88	0.595884	24	0.117073	OK	AT3G53980	34	TRUE	FALSE	FALSE	TRUE
1	AT3G44750	AT3G44750	0.785493	0.155967	6.57994	2.35316e-11	2.14919e-10	0.304611	43	0.209756	OK	AT3G44750	124	TRUE	FALSE	FALSE	TRUE
1	AT4G26110	AT4G26110	0.783315	0.192106	8.04145	4.4389e-16	5.33456e-15	0.410331	72	0.35122	OK	AT4G26110	254	TRUE	FALSE	FALSE	FALSE
1	AT3G06490	AT3G06490	0.778978	0.113137	5.26575	6.98079e-08	4.97499e-07	0.132311	7	0.0341463	OK	AT3G06490	25	TRUE	FALSE	FALSE	TRUE
1	AT4G33550	AT4G33550	0.777197	0.411913	17.5803	1.74361e-69	8.86622e-68	0.315345	19	0.0926829	OK	AT4G33550	25	TRUE	FALSE	FALSE	TRUE
1	AT4G30450	AT4G30450	0.770495	0.4637	19.6426	3.34164e-86	2.83032e-84	0.511801	24	0.117073	OK	AT4G30450	34	TRUE	FALSE	FALSE	TRUE
1	AT4G28410	AT4G28410	0.769109	0.185316	7.81086	2.83986e-15	3.27348e-14	0.222167	41	0.2	OK	AT4G28410	48	TRUE	FALSE	FALSE	FALSE
1	AT1G16310	AT1G16310	0.768318	0.231931	9.78627	6.44817e-23	1.03006e-21	0.186378	31	0.15122	OK	AT1G16310	37	TRUE	FALSE	FALSE	TRUE
1	AT5G52470	AT5G52470	0.767279	0.325431	13.5325	5.02737e-42	1.41409e-40	0.683343	110	0.536585	OK	AT5G52470	322	TRUE	FALSE	FALSE	FALSE
1	AT1G30760	AT1G30760	0.765093	0.350075	15.1199	5.98618e-52	2.12949e-50	0.0930904	12	0.0585366	OK	AT1G30760	14	TRUE	FALSE	FALSE	TRUE
1	AT3G53460	AT3G53460	0.76291	0.135569	5.70949	5.66584e-09	4.38481e-08	0.282792	56	0.273171	OK	AT3G53460	139	TRUE	FALSE	FALSE	FALSE
1	AT2G47895	AT2G47895	0.762512	0.133189	6.12952	4.40723e-10	3.69993e-09	0.0240976	5	0.0243902	OK	AT2G47895	42	TRUE	FALSE	FALSE	FALSE
1	AT4G39675	AT4G39675	0.761632	0.35882	15.4132	6.66798e-54	2.47607e-52	0.350313	16	0.0780488	OK	AT4G39675	157	TRUE	FALSE	FALSE	TRUE
1	AT2G24580	AT2G24580	0.761632	0.119295	5.16598	1.19592e-07	8.368e-07	0.0841618	16	0.0780488	OK	AT2G24580	52	TRUE	FALSE	FALSE	TRUE
1	AT1G70310	AT1G70310	0.757738	0.15392	6.47431	4.76223e-11	4.22636e-10	0.301008	56	0.273171	OK	AT1G70310	325	TRUE	FALSE	FALSE	FALSE
1	AT4G10450	AT4G10450	0.75688	0.357549	14.8741	2.42897e-50	8.34274e-49	0.643137	89	0.434146	OK	AT4G10450	351	TRUE	FALSE	FALSE	FALSE
1	AT1G64220	AT1G64220	0.755595	0.139374	5.91077	1.70259e-09	1.37351e-08	0.214324	31	0.15122	OK	AT1G64220	73	TRUE	FALSE	FALSE	FALSE
1	AT5G42500	AT5G42500	0.754917	0.242325	10.1384	1.86627e-24	3.16966e-23	0.380772	59	0.287805	OK	AT5G42500	398	TRUE	FALSE	FALSE	TRUE
1	AT2G20490	AT2G20490	0.754197	0.332183	13.8234	9.20907e-44	2.72617e-42	0.637995	90	0.439024	OK	AT2G20490	269	TRUE	FALSE	FALSE	FALSE
1	AT4G12600	AT4G12600	0.754036	0.161816	6.80791	4.95128e-12	4.71277e-11	0.343417	52	0.253659	OK	AT4G12600	173	TRUE	FALSE	FALSE	FALSE
1	AT1G70200	AT1G70200	0.753358	0.106853	4.63854	1.75439e-06	1.09701e-05	0.0706176	14	0.0682927	OK	AT1G70200	43	TRUE	FALSE	FALSE	FALSE
1	AT3G15000	AT3G15000	0.749326	0.200024	8.36042	3.12479e-17	3.93691e-16	0.463887	81	0.395122	OK	AT3G15000	235	TRUE	FALSE	FALSE	FALSE
1	AT1G74560	AT1G74560	0.745099	0.154506	6.50193	3.96485e-11	3.56352e-10	0.271701	51	0.24878	OK	AT1G74560	163	TRUE	FALSE	FALSE	FALSE
1	AT1G23410	AT1G23410	0.744533	0.147968	6.25567	1.97902e-10	1.69847e-09	0.264239	35	0.170732	OK	AT1G23410	160	TRUE	FALSE	FALSE	FALSE
1	AT3G24240	AT3G24240	0.743544	0.185586	7.81408	2.76819e-15	3.19739e-14	0.252939	44	0.214634	OK	AT3G24240	291	TRUE	FALSE	FALSE	TRUE
1	AT1G14040	AT1G14040	0.743105	0.163649	6.95855	1.71894e-12	1.68053e-11	0.149261	24	0.117073	OK	AT1G14040	132	TRUE	FALSE	FALSE	TRUE
1	AT3G26610	AT3G26610	0.739105	0.36305	15.0812	1.07712e-51	3.79975e-50	0.879526	115	0.560976	OK	AT3G26610	150	TRUE	FALSE	FALSE	TRUE
1	AT1G61570	AT1G61570	0.736058	0.237701	9.92018	1.70063e-23	2.7823e-22	0.551921	79	0.385366	OK	AT1G61570	376	TRUE	FALSE	FALSE	FALSE
1	AT1G48920	AT1G48920	0.735525	0.302232	12.5877	1.23312e-36	3.03054e-35	0.772815	94	0.458537	OK	AT1G48920	298	TRUE	FALSE	FALSE	TRUE
1	AT2G21320	AT2G21320	0.733361	0.215875	10.1823	1.18996e-24	2.04357e-23	0.0193243	4	0.0195122	OK	AT2G21320	5	TRUE	FALSE	FALSE	FALSE
1	AT3G59630	AT3G59630	0.733361	0.134447	5.88342	2.0094e-09	1.61104e-08	0.0522684	11	0.0536585	OK	AT3G59630	47	TRUE	FALSE	FALSE	FALSE
1	AT5G14520	AT5G14520	0.732681	0.142168	5.97503	1.15021e-09	9.4044e-09	0.377434	66	0.321951	OK	AT5G14520	205	TRUE	FALSE	FALSE	FALSE
1	AT2G35240	AT2G35240	0.731681	0.115932	4.89648	4.87841e-07	3.23819e-06	0.267977	51	0.24878	OK	AT2G35240	209	TRUE	FALSE	FALSE	FALSE
1	AT1G27030	AT1G27030	0.730826	0.246057	10.3261	2.68475e-25	4.70609e-24	0.282792	45	0.219512	OK	AT1G27030	126	TRUE	FALSE	FALSE	TRUE
1	AT2G06255	AT2G06255	0.730086	0.161714	7.14096	4.63413e-13	4.69036e-12	0.0382822	8	0.0390244	OK	AT2G06255	74	TRUE	FALSE	FALSE	FALSE
1	AT3G54400	AT3G54400	0.727803	0.436916	18.1649	4.8981e-74	2.85016e-72	0.724362	85	0.414634	OK	AT3G54400	541	TRUE	FALSE	FALSE	TRUE
1	AT1G07830	AT1G07830	0.724566	0.145084	6.12337	4.58074e-10	3.83229e-09	0.214324	39	0.190244	OK	AT1G07830	193	TRUE	FALSE	FALSE	FALSE
1	AT5G22650	AT5G22650	0.723557	0.343558	14.2718	1.63905e-46	5.11125e-45	0.756923	117	0.570732	OK	AT5G22650	343	TRUE	FALSE	FALSE	FALSE
1	AT2G06950	AT2G06950	0.723387	0.244262	10.1896	1.10379e-24	1.89945e-23	0.416783	84	0.409756	OK	AT2G06950	128	TRUE	FALSE	FALSE	FALSE
1	AT5G19740	AT5G19740	0.720276	0.232161	9.68234	1.792e-22	2.80443e-21	0.485133	90	0.439024	OK	AT5G19740	180	TRUE	FALSE	FALSE	FALSE
1	AT2G44860	AT2G44860	0.718954	0.183305	7.67011	8.59225e-15	9.56559e-14	0.445311	77	0.37561	OK	AT2G44860	236	TRUE	FALSE	FALSE	FALSE
1	AT2G38010	AT2G38010	0.717021	0.219707	9.35566	4.15394e-21	6.10049e-20	0.110712	20	0.097561	OK	AT2G38010	379	TRUE	FALSE	FALSE	FALSE
1	AT2G38860	AT2G38860	0.71662	0.147306	6.2842	1.64776e-10	1.4192e-09	0.10194	20	0.097561	OK	AT2G38860	210	TRUE	FALSE	FALSE	FALSE
1	AT3G57000	AT3G57000	0.71562	0.103426	4.38466	5.80838e-06	3.42456e-05	0.21038	43	0.209756	OK	AT3G57000	128	TRUE	FALSE	FALSE	FALSE
1	AT2G28000	AT2G28000	0.714084	0.210872	8.80028	6.82362e-19	9.18476e-18	0.582352	95	0.463415	OK	AT2G28000	243	TRUE	FALSE	FALSE	FALSE
1	AT1G25260	AT1G25260	0.713282	0.104022	4.39524	5.53263e-06	3.26881e-05	0.329479	59	0.287805	OK	AT1G25260	264	TRUE	FALSE	FALSE	FALSE
1	AT2G19110	AT2G19110	0.713246	0.183366	7.73861	5.02555e-15	5.69978e-14	0.186378	31	0.15122	OK	AT2G19110	44	TRUE	FALSE	FALSE	FALSE
1	AT3G30214	AT3G30214	0.711896	0.103051	4.36688	6.30183e-06	3.7026e-05	0.252939	49	0.239024	OK	AT3G30214	292	TRUE	FALSE	FALSE	FALSE
1	AT1G62390	AT1G62390	0.708329	0.107643	4.54567	2.73805e-06	1.67196e-05	0.301008	58	0.282927	OK	AT1G62390	316	TRUE	FALSE	FALSE	FALSE
1	AT5G60670	AT5G60670	0.707881	0.370418	15.3826	1.07005e-53	3.95616e-52	0.803859	112	0.546341	OK	AT5G60670	563	TRUE	FALSE	FALSE	FALSE
1	AT5G20160	AT5G20160	0.707764	0.199088	8.32964	4.05446e-17	5.07048e-16	0.520534	72	0.35122	OK	AT5G20160	322	TRUE	FALSE	FALSE	TRUE
1	AT2G15000	AT2G15000	0.703804	0.211832	8.86424	3.85146e-19	5.24672e-18	0.350313	63	0.307317	OK	AT2G15000	419	TRUE	FALSE	FALSE	FALSE
1	AT4G32520	AT4G32520	0.70187	0.133285	5.61404	9.88275e-09	7.48411e-08	0.25672	52	0.253659	OK	AT4G32520	143	TRUE	FALSE	FALSE	FALSE
1	AT3G56900	AT3G56900	0.700355	0.114977	4.99496	2.94236e-07	1.98973e-06	0.0706176	13	0.0634146	OK	AT3G56900	55	TRUE	FALSE	FALSE	FALSE
2	AT4G00360	AT4G00360	1	0.459051	20.6427	5.6729e-95	6.44692e-93	0.352821	7	0.269231	OK	AT4G00360	528	TRUE	FALSE	FALSE	FALSE
2	AT3G42180	AT3G42180	1	0.416633	19.854	5.08378e-88	4.55469e-86	0.175891	5	0.192308	OK	AT3G42180	178	TRUE	FALSE	FALSE	FALSE
2	AT4G15350	AT4G15350	1	0.412415	19.6464	3.10115e-86	2.65211e-84	0.268264	5	0.192308	OK	AT4G15350	465	TRUE	FALSE	FALSE	FALSE
2	AT1G47620	AT1G47620	1	0.319413	15.5456	8.52532e-55	3.26605e-53	0.175891	4	0.153846	OK	AT1G47620	265	TRUE	FALSE	FALSE	FALSE
2	AT1G22880	AT1G22880	1	0.302367	15.079	1.11297e-51	3.91806e-50	0.352821	4	0.153846	OK	AT1G22880	135	TRUE	FALSE	FALSE	TRUE
2	AT2G41290	AT2G41290	1	0.284945	13.7007	5.02406e-43	1.46173e-41	0.175891	5	0.192308	OK	AT2G41290	280	TRUE	FALSE	FALSE	FALSE
2	AT1G02360	AT1G02360	1	0.244619	11.1131	5.41549e-29	1.08393e-27	0.325422	7	0.269231	OK	AT1G02360	438	TRUE	FALSE	FALSE	FALSE
2	AT1G48070	AT1G48070	1	0.213114	11.0684	8.92691e-29	1.77625e-27	0.109199	3	0.115385	OK	AT1G48070	64	TRUE	FALSE	FALSE	FALSE
2	AT4G15300	AT4G15300	1	0.21101	11.0647	9.30209e-29	1.84657e-27	0.109199	3	0.115385	OK	AT4G15300	398	TRUE	FALSE	FALSE	FALSE
2	AT3G14550	AT3G14550	1	0.212389	11.056	1.02549e-28	2.03095e-27	0.175891	3	0.115385	OK	AT3G14550	340	TRUE	FALSE	FALSE	FALSE
2	AT5G60630	AT5G60630	1	0.211784	11.0408	1.21446e-28	2.39959e-27	0.109199	3	0.115385	OK	AT5G60630	133	TRUE	FALSE	FALSE	FALSE
2	AT1G02390	AT1G02390	1	0.211631	11.0375	1.25924e-28	2.48516e-27	0.109199	3	0.115385	OK	AT1G02390	283	TRUE	FALSE	FALSE	FALSE
2	AT1G15170	AT1G15170	1	0.209116	11.0047	1.81326e-28	3.56194e-27	0.109199	3	0.115385	OK	AT1G15170	170	TRUE	FALSE	FALSE	FALSE
2	AT2G30220	AT2G30220	1	0.196271	10.8636	8.59508e-28	1.65012e-26	0.143101	3	0.115385	OK	AT2G30220	112	TRUE	FALSE	FALSE	TRUE
2	AT1G51790	AT1G51790	1	0.185551	9.18034	2.14875e-20	3.07304e-19	0.175891	4	0.153846	OK	AT1G51790	218	TRUE	FALSE	FALSE	FALSE
2	AT3G46690	AT3G46690	1	0.177774	8.81364	6.0571e-19	8.17901e-18	0.143101	4	0.153846	OK	AT3G46690	90	TRUE	FALSE	FALSE	FALSE
2	AT3G50760	AT3G50760	1	0.169992	8.44474	1.52361e-17	1.94859e-16	0.175891	4	0.153846	OK	AT3G50760	191	TRUE	FALSE	FALSE	FALSE
2	AT2G39210	AT2G39210	1	0.170939	8.1188	2.35407e-16	2.84319e-15	0.207639	5	0.192308	OK	AT2G39210	359	TRUE	FALSE	FALSE	FALSE
2	AT4G12330	AT4G12330	1	0.127663	6.60024	2.05253e-11	1.88377e-10	0.109199	3	0.115385	OK	AT4G12330	437	TRUE	FALSE	FALSE	FALSE
2	AT5G38030	AT5G38030	1	0.123956	6.55118	2.85423e-11	2.59286e-10	0.109199	3	0.115385	OK	AT5G38030	168	TRUE	FALSE	FALSE	FALSE
2	AT1G15330	AT1G15330	1	0.100349	6.51776	3.5683e-11	3.22423e-10	0.143101	2	0.0769231	OK	AT1G15330	85	TRUE	FALSE	FALSE	TRUE
2	AT3G50740	AT3G50740	1	0.10123	6.51299	3.6835e-11	3.32477e-10	0.074108	2	0.0769231	OK	AT3G50740	280	TRUE	FALSE	FALSE	FALSE
2	AT5G41460	AT5G41460	1	0.101978	6.50904	3.7816e-11	3.40969e-10	0.074108	2	0.0769231	OK	AT5G41460	6	TRUE	FALSE	FALSE	FALSE
2	AT3G53720	AT3G53720	1	0.102258	6.50758	3.81847e-11	3.44109e-10	0.074108	2	0.0769231	OK	AT3G53720	40	TRUE	FALSE	FALSE	FALSE
2	AT4G23510	AT4G23510	1	0.103886	6.49938	4.03268e-11	3.62256e-10	0.074108	2	0.0769231	OK	AT4G23510	222	TRUE	FALSE	FALSE	FALSE
2	AT4G10500	AT4G10500	1	0.104647	6.49567	4.13315e-11	3.70104e-10	0.109199	2	0.0769231	OK	AT4G10500	140	TRUE	FALSE	FALSE	TRUE
2	AT3G03650	AT3G03650	1	0.105982	6.48939	4.30928e-11	3.85468e-10	0.074108	2	0.0769231	OK	AT3G03650	114	TRUE	FALSE	FALSE	FALSE
2	AT3G21340	AT3G21340	1	0.117754	6.4867	4.38691e-11	3.91584e-10	0.143101	3	0.115385	OK	AT3G21340	546	TRUE	FALSE	FALSE	FALSE
2	AT4G11050	AT4G11050	1	0.107038	6.48459	4.44871e-11	3.96265e-10	0.074108	2	0.0769231	OK	AT4G11050	194	TRUE	FALSE	FALSE	FALSE
2	AT1G12220	AT1G12220	1	0.107038	6.48459	4.44871e-11	3.96265e-10	0.074108	2	0.0769231	OK	AT1G12220	5	TRUE	FALSE	FALSE	FALSE
2	AT4G15270	AT4G15270	1	0.107229	6.48373	4.474e-11	3.98308e-10	0.109199	2	0.0769231	OK	AT4G15270	84	TRUE	FALSE	FALSE	TRUE
2	AT5G10510	AT5G10510	1	0.107421	6.48289	4.49924e-11	4.00345e-10	0.074108	2	0.0769231	OK	AT5G10510	226	TRUE	FALSE	FALSE	FALSE
2	AT5G24070	AT5G24070	0.948078	0.554356	24.8741	7.09548e-137	2.86066e-134	0.430783	7	0.269231	OK	AT5G24070	444	TRUE	FALSE	FALSE	TRUE
2	AT3G14850	AT3G14850	0.938705	0.178889	8.37242	2.82234e-17	3.56381e-16	0.207639	5	0.192308	OK	AT3G14850	382	TRUE	FALSE	FALSE	FALSE
2	AT5G51520	AT5G51520	0.938705	0.115297	5.45729	2.41723e-08	1.77883e-07	0.207639	5	0.192308	OK	AT5G51520	488	TRUE	FALSE	FALSE	TRUE
2	AT5G57400	AT5G57400	0.931605	0.234365	11.0311	1.35316e-28	2.66432e-27	0.175891	4	0.153846	OK	AT5G57400	390	TRUE	FALSE	FALSE	FALSE
2	AT1G07280	AT1G07280	0.931605	0.158655	7.53569	2.42879e-14	2.62791e-13	0.207639	4	0.153846	OK	AT1G07280	322	TRUE	FALSE	FALSE	FALSE
2	AT3G09020	AT3G09020	0.931605	0.151229	7.13247	4.92906e-13	4.97994e-12	0.175891	4	0.153846	OK	AT3G09020	259	TRUE	FALSE	FALSE	FALSE
2	AT4G21902	AT4G21902	0.931605	0.10932	5.19641	1.01584e-07	7.14043e-07	0.175891	4	0.153846	OK	AT4G21902	244	TRUE	FALSE	FALSE	FALSE
2	AT4G25310	AT4G25310	0.926986	0.359736	16.0988	1.30022e-58	5.39624e-57	0.352821	7	0.269231	OK	AT4G25310	383	TRUE	FALSE	FALSE	TRUE
2	AT5G26230	AT5G26230	0.924612	0.368629	16.2938	5.45891e-60	2.34014e-58	0.325422	8	0.307692	OK	AT5G26230	727	TRUE	FALSE	FALSE	FALSE
2	AT2G43600	AT2G43600	0.921283	0.370329	16.4943	2.01492e-61	8.90824e-60	0.207639	6	0.230769	OK	AT2G43600	456	TRUE	FALSE	FALSE	FALSE
2	AT4G15393	AT4G15393	0.921283	0.168337	8.70176	1.6339e-18	2.16317e-17	0.175891	3	0.115385	OK	AT4G15393	249	TRUE	FALSE	FALSE	TRUE
2	AT2G40470	AT2G40470	0.921283	0.160624	8.14855	1.8415e-16	2.23368e-15	0.175891	3	0.115385	OK	AT2G40470	342	TRUE	FALSE	FALSE	FALSE
2	AT1G16905	AT1G16905	0.921283	0.153482	7.75559	4.39677e-15	5.01688e-14	0.143101	3	0.115385	OK	AT1G16905	330	TRUE	FALSE	FALSE	FALSE
2	AT4G23590	AT4G23590	0.917881	0.568965	24.6945	6.13395e-135	2.20992e-132	0.653926	11	0.423077	OK	AT4G23590	730	TRUE	FALSE	FALSE	TRUE
2	AT1G23060	AT1G23060	0.913995	0.156656	7.11834	5.46164e-13	5.48529e-12	0.238411	5	0.192308	OK	AT1G23060	660	TRUE	FALSE	FALSE	FALSE
2	AT2G04160	AT2G04160	0.912278	0.43103	18.4798	1.50081e-76	9.30884e-75	0.712195	12	0.461538	OK	AT2G04160	1242	TRUE	FALSE	FALSE	FALSE
2	AT1G54030	AT1G54030	0.91155	0.743524	32.1181	1.23338e-226	5.22122e-223	0.592051	11	0.423077	OK	AT1G54030	1198	TRUE	FALSE	FALSE	TRUE
2	AT1G18980	AT1G18980	0.906594	0.240634	11.0002	1.90554e-28	3.73456e-27	0.430783	6	0.230769	OK	AT1G18980	693	TRUE	FALSE	FALSE	TRUE
2	AT1G50720	AT1G50720	0.905319	0.375508	17.3544	9.12952e-68	4.52018e-66	0.175891	5	0.192308	OK	AT1G50720	267	TRUE	FALSE	FALSE	FALSE
2	AT4G30080	AT4G30080	0.905319	0.226402	11.0331	1.3235e-28	2.60894e-27	0.238411	5	0.192308	OK	AT4G30080	650	TRUE	FALSE	FALSE	TRUE
2	AT5G45340	AT5G45340	0.904215	0.113725	5.3835	3.65261e-08	2.64541e-07	0.143101	4	0.153846	OK	AT5G45340	241	TRUE	FALSE	FALSE	FALSE
2	AT4G15230	AT4G15230	0.904215	0.105721	4.96746	3.39176e-07	2.2827e-06	0.207639	4	0.153846	OK	AT4G15230	569	TRUE	FALSE	FALSE	FALSE
2	AT4G01750	AT4G01750	0.904135	0.301136	13.2212	3.30895e-40	8.86558e-39	0.526093	11	0.423077	OK	AT4G01750	919	TRUE	FALSE	FALSE	TRUE
2	AT1G33280	AT1G33280	0.899293	0.567077	24.7356	2.21227e-135	8.71173e-133	0.503104	8	0.307692	OK	AT1G33280	594	TRUE	FALSE	FALSE	TRUE
2	AT1G05280	AT1G05280	0.898053	0.199606	9.64063	2.69292e-22	4.18725e-21	0.268264	5	0.192308	OK	AT1G05280	433	TRUE	FALSE	FALSE	TRUE
2	AT5G14020	AT5G14020	0.897714	0.197328	8.85818	4.0665e-19	5.53076e-18	0.268264	6	0.230769	OK	AT5G14020	707	TRUE	FALSE	FALSE	FALSE
2	AT4G10350	AT4G10350	0.893086	0.553633	24.0097	1.10106e-127	3.58544e-125	0.570545	9	0.346154	OK	AT4G10350	573	TRUE	FALSE	FALSE	TRUE
2	AT3G47380	AT3G47380	0.89015	0.24877	11.1268	4.64461e-29	9.30736e-28	0.430783	7	0.269231	OK	AT3G47380	677	TRUE	FALSE	FALSE	TRUE
2	AT5G01260	AT5G01260	0.890101	0.118768	5.71661	5.43367e-09	4.2109e-08	0.109199	3	0.115385	OK	AT5G01260	124	TRUE	FALSE	FALSE	FALSE
2	AT3G04330	AT3G04330	0.886636	0.261406	12.7828	1.02299e-37	2.57771e-36	0.455476	4	0.153846	OK	AT3G04330	458	TRUE	FALSE	FALSE	TRUE
2	AT1G31540	AT1G31540	0.886636	0.135248	6.39924	7.80742e-11	6.8499e-10	0.143101	4	0.153846	OK	AT1G31540	233	TRUE	FALSE	FALSE	FALSE
2	AT1G14080	AT1G14080	0.885775	0.246124	10.8611	8.83145e-28	1.69358e-26	0.455476	9	0.346154	OK	AT1G14080	1099	TRUE	FALSE	FALSE	TRUE
2	AT5G35940	AT5G35940	0.885208	0.432499	18.8204	2.57125e-79	1.67458e-77	0.526093	8	0.307692	OK	AT5G35940	742	TRUE	FALSE	FALSE	TRUE
2	AT5G14750	AT5G14750	0.885092	0.23724	10.8713	7.89435e-28	1.51731e-26	0.297252	5	0.192308	OK	AT5G14750	692	TRUE	FALSE	FALSE	FALSE
2	AT1G76520	AT1G76520	0.885092	0.160781	7.3156	1.28118e-13	1.33585e-12	0.175891	5	0.192308	OK	AT1G76520	435	TRUE	FALSE	FALSE	FALSE
2	AT3G02110	AT3G02110	0.885092	0.139885	6.37036	9.42942e-11	8.23033e-10	0.207639	5	0.192308	OK	AT3G02110	267	TRUE	FALSE	FALSE	FALSE
2	AT4G37530	AT4G37530	0.883802	0.126334	5.7726	3.90289e-09	3.0582e-08	0.175891	4	0.153846	OK	AT4G37530	630	TRUE	FALSE	FALSE	FALSE
2	AT1G44318	AT1G44318	0.882391	0.317497	14.3619	4.48714e-47	1.4202e-45	0.238411	5	0.192308	OK	AT1G44318	414	TRUE	FALSE	FALSE	TRUE
2	AT5G47950	AT5G47950	0.879468	0.312376	13.4495	1.54998e-41	4.28153e-40	0.613104	12	0.461538	OK	AT5G47950	1138	TRUE	FALSE	FALSE	TRUE
2	AT4G33790	AT4G33790	0.876076	0.121029	5.64468	8.27447e-09	6.31133e-08	0.207639	4	0.153846	OK	AT4G33790	226	TRUE	FALSE	FALSE	FALSE
2	AT1G51850	AT1G51850	0.874225	0.246403	10.7854	2.01696e-27	3.81173e-26	0.526093	8	0.307692	OK	AT1G51850	914	TRUE	FALSE	FALSE	FALSE
2	AT5G23700	AT5G23700	0.86945	0.210955	9.77452	7.24207e-23	1.15471e-21	0.143101	4	0.153846	OK	AT5G23700	195	TRUE	FALSE	FALSE	FALSE
2	AT1G12740	AT1G12740	0.869184	0.380219	16.8235	8.20446e-64	3.75476e-62	0.592051	8	0.307692	OK	AT1G12740	861	TRUE	FALSE	FALSE	TRUE
2	AT4G14640	AT4G14640	0.86707	0.152361	6.86288	3.3742e-12	3.23713e-11	0.207639	5	0.192308	OK	AT4G14640	506	TRUE	FALSE	FALSE	TRUE
2	AT3G16450	AT3G16450	0.866544	0.317663	13.5953	2.134e-42	6.10389e-41	0.852777	12	0.461538	OK	AT3G16450	1096	TRUE	FALSE	FALSE	TRUE
2	AT3G46700	AT3G46700	0.86378	0.219271	9.51755	8.86584e-22	1.33921e-20	0.653926	10	0.384615	OK	AT3G46700	893	TRUE	FALSE	FALSE	TRUE
2	AT5G44585	AT5G44585	0.863447	0.24896	10.6559	8.17908e-27	1.50703e-25	0.767255	11	0.423077	OK	AT5G44585	717	TRUE	FALSE	FALSE	TRUE
2	AT2G43870	AT2G43870	0.862648	0.139478	6.13534	4.24896e-10	3.58126e-09	0.297252	6	0.230769	OK	AT2G43870	794	TRUE	FALSE	FALSE	FALSE
2	AT3G50900	AT3G50900	0.862466	0.155164	6.71861	9.17308e-12	8.60541e-11	0.405465	10	0.384615	OK	AT3G50900	1038	TRUE	FALSE	FALSE	FALSE
2	AT1G07175	AT1G07175	0.862097	0.23382	10.1764	1.2634e-24	2.16093e-23	1.17272	8	0.307692	OK	AT1G07175	966	TRUE	FALSE	FALSE	TRUE
2	AT2G25980	AT2G25980	0.861518	0.365924	15.5879	4.40163e-55	1.69779e-53	1.00458	15	0.576923	OK	AT2G25980	1584	TRUE	FALSE	FALSE	TRUE
2	AT1G22550	AT1G22550	0.861139	0.116771	5.22152	8.87295e-08	6.26285e-07	0.268264	7	0.269231	OK	AT1G22550	670	TRUE	FALSE	FALSE	TRUE
2	AT1G79580	AT1G79580	0.860523	0.231441	10.3159	2.9873e-25	5.22022e-24	0.207639	6	0.230769	OK	AT1G79580	449	TRUE	FALSE	FALSE	FALSE
2	AT4G01770	AT4G01770	0.857398	0.275053	13.0238	4.47889e-39	1.17219e-37	0.238411	4	0.153846	OK	AT4G01770	496	TRUE	FALSE	FALSE	FALSE
2	AT5G42580	AT5G42580	0.857023	0.127768	5.57205	1.25883e-08	9.44849e-08	0.297252	9	0.346154	OK	AT5G42580	831	TRUE	FALSE	FALSE	FALSE
2	AT5G57090	AT5G57090	0.856761	0.452073	19.5376	2.62961e-85	2.14073e-83	0.430783	10	0.384615	OK	AT5G57090	1077	TRUE	FALSE	FALSE	TRUE
2	AT2G17280	AT2G17280	0.8567	0.429579	18.3608	1.35204e-75	8.23528e-74	0.633724	11	0.423077	OK	AT2G17280	1118	TRUE	FALSE	FALSE	TRUE
2	AT5G62340	AT5G62340	0.856368	0.426829	19.0875	1.60466e-81	1.1326e-79	0.479573	6	0.230769	OK	AT5G62340	528	TRUE	FALSE	FALSE	TRUE
2	AT1G53700	AT1G53700	0.856337	0.12845	5.70382	5.85776e-09	4.52367e-08	0.325422	6	0.230769	OK	AT1G53700	733	TRUE	FALSE	FALSE	FALSE
2	AT1G56630	AT1G56630	0.856089	0.134404	5.97069	1.18129e-09	9.63989e-09	0.352821	8	0.307692	OK	AT1G56630	1106	TRUE	FALSE	FALSE	TRUE
2	AT1G51800	AT1G51800	0.854796	0.101093	4.69804	1.31336e-06	8.33239e-06	0.297252	4	0.153846	OK	AT1G51800	446	TRUE	FALSE	FALSE	FALSE
2	AT1G33750	AT1G33750	0.852895	0.413369	18.3133	3.24261e-75	1.93335e-73	0.455476	7	0.269231	OK	AT1G33750	682	TRUE	FALSE	FALSE	TRUE
2	AT1G12110	AT1G12110	0.850708	0.185743	7.99758	6.3444e-16	7.57081e-15	0.503104	11	0.423077	OK	AT1G12110	1063	TRUE	FALSE	FALSE	FALSE
2	AT1G22400	AT1G22400	0.847587	0.296951	12.7599	1.37277e-37	3.44371e-36	0.633724	11	0.423077	OK	AT1G22400	940	TRUE	FALSE	FALSE	TRUE
2	AT5G22355	AT5G22355	0.847065	0.121059	5.31062	5.46265e-08	3.91945e-07	0.297252	7	0.269231	OK	AT5G22355	761	TRUE	FALSE	FALSE	FALSE
2	AT4G01240	AT4G01240	0.846833	0.315657	13.8509	6.27889e-44	1.86527e-42	0.297252	7	0.269231	OK	AT4G01240	562	TRUE	FALSE	FALSE	TRUE
2	AT4G00080	AT4G00080	0.846439	0.416096	17.6732	3.3707e-70	1.74545e-68	0.916291	16	0.615385	OK	AT4G00080	1400	TRUE	FALSE	FALSE	TRUE
2	AT1G11670	AT1G11670	0.845822	0.234127	9.9763	9.67772e-24	1.60032e-22	0.673729	13	0.5	OK	AT1G11670	1232	TRUE	FALSE	FALSE	FALSE
2	AT4G11610	AT4G11610	0.845731	0.101852	4.50226	3.36173e-06	2.03373e-05	0.325422	7	0.269231	OK	AT4G11610	774	TRUE	FALSE	FALSE	FALSE
2	AT3G27210	AT3G27210	0.845632	0.131965	5.89916	1.82675e-09	1.46877e-08	0.207639	6	0.230769	OK	AT3G27210	360	TRUE	FALSE	FALSE	FALSE
2	AT1G66800	AT1G66800	0.845113	0.24509	10.694	5.42873e-27	1.00905e-25	0.405465	9	0.346154	OK	AT1G66800	1016	TRUE	FALSE	FALSE	TRUE
2	AT3G51660	AT3G51660	0.844867	0.267303	11.4849	7.85688e-31	1.65679e-29	0.570545	11	0.423077	OK	AT3G51660	1114	TRUE	FALSE	FALSE	TRUE
2	AT4G23010	AT4G23010	0.843174	0.243778	10.4089	1.12863e-25	1.9949e-24	0.503104	12	0.461538	OK	AT4G23010	1300	TRUE	FALSE	FALSE	FALSE
2	AT3G59480	AT3G59480	0.843055	0.323426	13.9079	2.83541e-44	8.51278e-43	0.712195	10	0.384615	OK	AT3G59480	539	TRUE	FALSE	FALSE	TRUE
2	AT5G26290	AT5G26290	0.842864	0.171677	7.55154	2.15063e-14	2.33589e-13	0.297252	7	0.269231	OK	AT5G26290	641	TRUE	FALSE	FALSE	FALSE
2	AT2G38940	AT2G38940	0.842618	0.12586	5.53815	1.52844e-08	1.14064e-07	0.238411	7	0.269231	OK	AT2G38940	863	TRUE	FALSE	FALSE	FALSE
2	AT5G20045	AT5G20045	0.841326	0.423584	18.5299	5.92079e-77	3.69951e-75	0.430783	7	0.269231	OK	AT5G20045	510	TRUE	FALSE	FALSE	TRUE
2	AT4G01950	AT4G01950	0.839103	0.177779	7.78757	3.41546e-15	3.92094e-14	0.548566	8	0.307692	OK	AT4G01950	975	TRUE	FALSE	FALSE	TRUE
2	AT4G34810	AT4G34810	0.839103	0.151343	6.58483	2.27709e-11	2.08196e-10	0.430783	8	0.307692	OK	AT4G34810	675	TRUE	FALSE	FALSE	FALSE
2	AT4G27400	AT4G27400	0.838885	0.172526	7.97163	7.82975e-16	9.31702e-15	0.37949	4	0.153846	OK	AT4G27400	431	TRUE	FALSE	FALSE	TRUE
2	AT4G13050	AT4G13050	0.838567	0.150273	6.61046	1.91563e-11	1.76385e-10	0.175891	5	0.192308	OK	AT4G13050	613	TRUE	FALSE	FALSE	FALSE
2	AT5G22310	AT5G22310	0.837554	0.120118	5.29433	5.97263e-08	4.2745e-07	0.207639	6	0.230769	OK	AT5G22310	649	TRUE	FALSE	FALSE	FALSE
2	AT3G14530	AT3G14530	0.834722	0.108794	5.09399	1.75299e-07	1.21058e-06	0.238411	3	0.115385	OK	AT3G14530	617	TRUE	FALSE	FALSE	TRUE
2	AT5G55110	AT5G55110	0.834603	0.419121	18.3253	2.60045e-75	1.56147e-73	0.885038	8	0.307692	OK	AT5G55110	619	TRUE	FALSE	FALSE	TRUE
2	AT5G15940	AT5G15940	0.834532	0.252287	11.2767	8.5517e-30	1.74886e-28	0.207639	5	0.192308	OK	AT5G15940	389	TRUE	FALSE	FALSE	FALSE
2	AT1G14220	AT1G14220	0.83434	0.279931	11.9807	2.24262e-33	5.06323e-32	0.673729	12	0.461538	OK	AT1G14220	1286	TRUE	FALSE	FALSE	TRUE
2	AT5G42590	AT5G42590	0.834285	0.317728	13.4066	2.76479e-41	7.5877e-40	0.931558	17	0.653846	OK	AT5G42590	1449	TRUE	FALSE	FALSE	TRUE
2	AT5G44417	AT5G44417	0.834191	0.524181	22.4834	3.01547e-112	6.15192e-110	0.97601	10	0.384615	OK	AT5G44417	712	TRUE	FALSE	FALSE	TRUE
2	AT5G20050	AT5G20050	0.832685	0.157469	6.75754	7.01747e-12	6.63467e-11	0.405465	11	0.423077	OK	AT5G20050	1098	TRUE	FALSE	FALSE	FALSE
2	AT4G22230	AT4G22230	0.832519	0.114775	5.01846	2.6044e-07	1.77323e-06	0.405465	8	0.307692	OK	AT4G22230	602	TRUE	FALSE	FALSE	FALSE
2	AT5G63800	AT5G63800	0.832127	0.118119	5.42992	2.81892e-08	2.06189e-07	0.207639	4	0.153846	OK	AT5G63800	853	TRUE	FALSE	FALSE	FALSE
2	AT3G04320	AT3G04320	0.831714	0.555336	23.8785	2.56332e-126	8.18957e-124	0.885038	10	0.384615	OK	AT3G04320	865	TRUE	FALSE	FALSE	TRUE
2	AT5G41810	AT5G41810	0.830913	0.138298	6.04354	7.53858e-10	6.23599e-09	0.37949	8	0.307692	OK	AT5G41810	833	TRUE	FALSE	FALSE	FALSE
2	AT1G15385	AT1G15385	0.829271	0.228241	10.152	1.62292e-24	2.76467e-23	0.37949	5	0.192308	OK	AT1G15385	450	TRUE	FALSE	FALSE	TRUE
2	AT3G24750	AT3G24750	0.82898	0.13252	5.92159	1.59426e-09	1.28858e-08	0.238411	5	0.192308	OK	AT3G24750	703	TRUE	FALSE	FALSE	FALSE
2	AT5G45580	AT5G45580	0.828323	0.12943	5.57512	1.23676e-08	9.29109e-08	0.352821	10	0.384615	OK	AT5G45580	709	TRUE	FALSE	FALSE	FALSE
2	AT4G24310	AT4G24310	0.826327	0.155415	6.76481	6.67431e-12	6.31728e-11	0.430783	9	0.346154	OK	AT4G24310	1020	TRUE	FALSE	FALSE	FALSE
2	AT3G28345	AT3G28345	0.824605	0.268547	11.6211	1.60993e-31	3.44639e-30	0.712195	9	0.346154	OK	AT3G28345	970	TRUE	FALSE	FALSE	TRUE
2	AT3G01516	AT3G01516	0.824373	0.238722	10.3747	1.61687e-25	2.84895e-24	0.268264	7	0.269231	OK	AT3G01516	321	TRUE	FALSE	FALSE	FALSE
2	AT2G47130	AT2G47130	0.823032	0.104591	4.7972	8.04502e-07	5.21141e-06	0.175891	3	0.115385	OK	AT2G47130	548	TRUE	FALSE	FALSE	FALSE
2	AT3G07410	AT3G07410	0.821565	0.149157	6.7152	9.39043e-12	8.79957e-11	0.175891	4	0.153846	OK	AT3G07410	427	TRUE	FALSE	FALSE	TRUE
2	AT2G39200	AT2G39200	0.82104	0.138309	6.02422	8.49632e-10	7.00228e-09	0.325422	8	0.307692	OK	AT2G39200	847	TRUE	FALSE	FALSE	FALSE
2	AT3G29034	AT3G29034	0.820957	0.126016	5.41737	3.02418e-08	2.20536e-07	0.405465	10	0.384615	OK	AT3G29034	1456	TRUE	FALSE	FALSE	FALSE
2	AT1G78000	AT1G78000	0.819357	0.204905	8.72083	1.38085e-18	1.83101e-17	0.749237	12	0.461538	OK	AT1G78000	1180	TRUE	FALSE	FALSE	FALSE
2	AT5G40780	AT5G40780	0.81906	0.212847	9.13231	3.35271e-20	4.77874e-19	0.730888	10	0.384615	OK	AT5G40780	1274	TRUE	FALSE	FALSE	TRUE
2	AT3G44300	AT3G44300	0.81892	0.118068	5.24774	7.69882e-08	5.4683e-07	0.297252	5	0.192308	OK	AT3G44300	402	TRUE	FALSE	FALSE	FALSE
2	AT3G13790	AT3G13790	0.818768	0.364662	15.3176	2.9153e-53	1.06619e-51	1.21924	19	0.730769	OK	AT3G13790	2126	TRUE	FALSE	FALSE	TRUE
2	AT5G66170	AT5G66170	0.818269	0.103419	4.52151	3.07004e-06	1.86795e-05	0.405465	8	0.307692	OK	AT5G66170	640	TRUE	FALSE	FALSE	TRUE
2	AT1G50560	AT1G50560	0.817474	0.106132	4.74185	1.05887e-06	6.8019e-06	0.207639	5	0.192308	OK	AT1G50560	811	TRUE	FALSE	FALSE	FALSE
2	AT1G68150	AT1G68150	0.817202	0.133157	5.90331	1.7814e-09	1.43368e-08	0.297252	6	0.230769	OK	AT1G68150	851	TRUE	FALSE	FALSE	TRUE
2	AT1G23160	AT1G23160	0.817191	0.125345	5.92041	1.60569e-09	1.29657e-08	0.207639	3	0.115385	OK	AT1G23160	468	TRUE	FALSE	FALSE	TRUE
2	AT4G39670	AT4G39670	0.816018	0.279727	12.0221	1.35918e-33	3.07686e-32	0.526093	12	0.461538	OK	AT4G39670	967	TRUE	FALSE	FALSE	TRUE
2	AT3G49190	AT3G49190	0.815762	0.166657	7.57215	1.83542e-14	2.00382e-13	0.325422	5	0.192308	OK	AT3G49190	571	TRUE	FALSE	FALSE	TRUE
2	AT4G38550	AT4G38550	0.815505	0.105827	4.7589	9.73237e-07	6.27325e-06	0.207639	5	0.192308	OK	AT4G38550	590	TRUE	FALSE	FALSE	FALSE
2	AT2G43880	AT2G43880	0.815012	0.109503	4.72724	1.13797e-06	7.2769e-06	0.430783	8	0.307692	OK	AT2G43880	1202	TRUE	FALSE	FALSE	FALSE
2	AT5G48657	AT5G48657	0.814623	0.122716	5.4789	2.13988e-08	1.58299e-07	0.325422	5	0.192308	OK	AT5G48657	567	TRUE	FALSE	FALSE	FALSE
2	AT2G03760	AT2G03760	0.814611	0.157341	6.74643	7.57646e-12	7.15118e-11	0.405465	10	0.384615	OK	AT2G03760	1075	TRUE	FALSE	FALSE	TRUE
2	AT3G29035	AT3G29035	0.813978	0.114485	4.95846	3.55266e-07	2.38908e-06	0.268264	8	0.307692	OK	AT3G29035	825	TRUE	FALSE	FALSE	FALSE
2	AT5G24140	AT5G24140	0.813495	0.244068	10.5786	1.87264e-26	3.39865e-25	0.548566	8	0.307692	OK	AT5G24140	849	TRUE	FALSE	FALSE	TRUE
2	AT4G30610	AT4G30610	0.813337	0.155849	7.11921	5.42732e-13	5.45406e-12	0.143101	4	0.153846	OK	AT4G30610	540	TRUE	FALSE	FALSE	FALSE
2	AT1G17060	AT1G17060	0.812985	0.196771	8.43037	1.72294e-17	2.19853e-16	0.503104	11	0.423077	OK	AT1G17060	1479	TRUE	FALSE	FALSE	FALSE
2	AT2G39040	AT2G39040	0.81226	0.154204	6.62318	1.75771e-11	1.62286e-10	0.749237	10	0.384615	OK	AT2G39040	842	TRUE	FALSE	FALSE	TRUE
2	AT5G60520	AT5G60520	0.810992	0.387311	16.7441	3.12869e-63	1.42414e-61	0.570545	7	0.269231	OK	AT5G60520	713	TRUE	FALSE	FALSE	TRUE
2	AT3G24503	AT3G24503	0.808909	0.108073	4.67952	1.43777e-06	9.05717e-06	0.297252	9	0.346154	OK	AT3G24503	1279	TRUE	FALSE	FALSE	FALSE
2	AT5G64620	AT5G64620	0.808609	0.103002	4.53997	2.8131e-06	1.71655e-05	0.207639	5	0.192308	OK	AT5G64620	254	TRUE	FALSE	FALSE	FALSE
2	AT2G02610	AT2G02610	0.807759	0.123678	5.3791	3.74297e-08	2.70738e-07	0.352821	6	0.230769	OK	AT2G02610	610	TRUE	FALSE	FALSE	FALSE
2	AT5G23210	AT5G23210	0.807155	0.349919	14.7681	1.17671e-49	3.95341e-48	0.900787	16	0.615385	OK	AT5G23210	1432	TRUE	FALSE	FALSE	TRUE
2	AT3G20940	AT3G20940	0.806956	0.441421	18.5565	3.61033e-77	2.28111e-75	0.946596	17	0.653846	OK	AT3G20940	1243	TRUE	FALSE	FALSE	TRUE
2	AT3G52450	AT3G52450	0.806691	0.119321	5.15871	1.24327e-07	8.68492e-07	0.548566	9	0.346154	OK	AT3G52450	1221	TRUE	FALSE	FALSE	FALSE
2	AT4G24340	AT4G24340	0.806613	0.164625	7.02605	1.06229e-12	1.05253e-11	0.503104	11	0.423077	OK	AT4G24340	1294	TRUE	FALSE	FALSE	FALSE
2	AT5G39050	AT5G39050	0.806557	0.20828	9.20602	1.6922e-20	2.4283e-19	0.268264	4	0.153846	OK	AT5G39050	771	TRUE	FALSE	FALSE	FALSE
2	AT4G22235	AT4G22235	0.805539	0.109725	4.80702	7.65964e-07	4.97319e-06	0.37949	7	0.269231	OK	AT4G22235	965	TRUE	FALSE	FALSE	FALSE
2	AT3G09950	AT3G09950	0.802737	0.156986	7.01945	1.11369e-12	1.10024e-11	0.175891	4	0.153846	OK	AT3G09950	365	TRUE	FALSE	FALSE	TRUE
2	AT5G16170	AT5G16170	0.802413	0.103109	4.73335	1.10425e-06	7.07729e-06	0.207639	3	0.115385	OK	AT5G16170	341	TRUE	FALSE	FALSE	TRUE
2	AT2G43535	AT2G43535	0.800821	0.209736	9.14378	3.01526e-20	4.30501e-19	0.592051	7	0.269231	OK	AT2G43535	765	TRUE	FALSE	FALSE	TRUE
2	AT5G48000	AT5G48000	0.800546	0.145461	6.22202	2.45392e-10	2.09226e-09	0.455476	10	0.384615	OK	AT5G48000	1139	TRUE	FALSE	FALSE	FALSE
2	AT2G27430	AT2G27430	0.797275	0.156012	6.91894	2.27526e-12	2.20911e-11	0.238411	5	0.192308	OK	AT2G27430	477	TRUE	FALSE	FALSE	FALSE
2	AT2G39350	AT2G39350	0.796873	0.225025	9.69437	1.59293e-22	2.49982e-21	0.613104	8	0.307692	OK	AT2G39350	850	TRUE	FALSE	FALSE	TRUE
2	AT1G54010	AT1G54010	0.796596	0.51318	21.8001	1.15663e-105	1.84767e-103	1.21924	12	0.461538	OK	AT1G54010	954	TRUE	FALSE	FALSE	TRUE
2	AT2G44490	AT2G44490	0.796083	0.147558	6.30019	1.48639e-10	1.28217e-09	0.570545	11	0.423077	OK	AT2G44490	1562	TRUE	FALSE	FALSE	FALSE
2	AT5G60950	AT5G60950	0.79551	0.174775	7.45142	4.61709e-14	4.92325e-13	0.693147	12	0.461538	OK	AT5G60950	1424	TRUE	FALSE	FALSE	TRUE
2	AT3G19430	AT3G19430	0.795266	0.277544	12.1334	3.51445e-34	8.04191e-33	1.14862	7	0.269231	OK	AT3G19430	452	TRUE	FALSE	FALSE	TRUE
2	AT5G16230	AT5G16230	0.795098	0.196501	8.4455	1.51376e-17	1.93745e-16	0.297252	7	0.269231	OK	AT5G16230	539	TRUE	FALSE	FALSE	FALSE
2	AT3G60220	AT3G60220	0.794651	0.129743	5.73667	4.82783e-09	3.75688e-08	0.268264	5	0.192308	OK	AT3G60220	819	TRUE	FALSE	FALSE	FALSE
2	AT4G15215	AT4G15215	0.793926	0.220867	9.58938	4.4308e-22	6.78974e-21	0.297252	6	0.230769	OK	AT4G15215	577	TRUE	FALSE	FALSE	TRUE
2	AT4G25250	AT4G25250	0.792096	0.142987	6.12164	4.63097e-10	3.8724e-09	0.712195	10	0.384615	OK	AT4G25250	1179	TRUE	FALSE	FALSE	FALSE
2	AT5G66280	AT5G66280	0.79199	0.432889	18.1622	5.14274e-74	2.98226e-72	1.42403	19	0.730769	OK	AT5G66280	2021	TRUE	FALSE	FALSE	TRUE
2	AT5G04970	AT5G04970	0.791508	0.195585	8.32912	4.07216e-17	5.08885e-16	0.613104	10	0.384615	OK	AT5G04970	1211	TRUE	FALSE	FALSE	FALSE
2	AT4G20780	AT4G20780	0.790684	0.124766	5.46308	2.33972e-08	1.72329e-07	0.297252	6	0.230769	OK	AT4G20780	636	TRUE	FALSE	FALSE	FALSE
2	AT4G13440	AT4G13440	0.788801	0.125526	5.47184	2.22694e-08	1.64523e-07	0.405465	6	0.230769	OK	AT4G13440	858	TRUE	FALSE	FALSE	FALSE
2	AT2G23630	AT2G23630	0.78792	0.476942	20.3759	1.36778e-92	1.39522e-90	0.900787	10	0.384615	OK	AT2G23630	730	TRUE	FALSE	FALSE	TRUE
2	AT5G58784	AT5G58784	0.78787	0.342824	14.6701	5.00782e-49	1.64975e-47	0.931558	9	0.346154	OK	AT5G58784	700	TRUE	FALSE	FALSE	TRUE
2	AT5G43650	AT5G43650	0.787354	0.197172	8.60309	3.87984e-18	5.06142e-17	0.352821	5	0.192308	OK	AT5G43650	337	TRUE	FALSE	FALSE	TRUE
2	AT1G19900	AT1G19900	0.786933	0.105955	4.70232	1.28611e-06	8.17177e-06	0.613104	5	0.192308	OK	AT1G19900	382	TRUE	FALSE	FALSE	TRUE
2	AT3G19930	AT3G19930	0.785665	0.224399	9.67179	1.98676e-22	3.10635e-21	0.37949	8	0.307692	OK	AT3G19930	1016	TRUE	FALSE	FALSE	FALSE
2	AT2G28105	AT2G28105	0.784853	0.130807	6.38704	8.45611e-11	7.39986e-10	0.0377403	1	0.0384615	OK	AT2G28105	13	TRUE	FALSE	FALSE	FALSE
2	AT1G28130	AT1G28130	0.784257	0.102297	4.43037	4.70351e-06	2.80439e-05	0.405465	9	0.346154	OK	AT1G28130	1224	TRUE	FALSE	FALSE	FALSE
2	AT1G61740	AT1G61740	0.783995	0.208648	8.85135	4.32346e-19	5.87083e-18	0.592051	12	0.461538	OK	AT1G61740	1250	TRUE	FALSE	FALSE	FALSE
2	AT4G37410	AT4G37410	0.782111	0.214654	9.11394	3.972e-20	5.62827e-19	0.802346	11	0.423077	OK	AT4G37410	1325	TRUE	FALSE	FALSE	TRUE
2	AT2G39530	AT2G39530	0.781766	0.163154	7.12637	5.15244e-13	5.19633e-12	1.13635	6	0.230769	OK	AT2G39530	855	TRUE	FALSE	FALSE	TRUE
2	AT2G31945	AT2G31945	0.780502	0.158959	7.09146	6.63503e-13	6.62447e-12	0.175891	4	0.153846	OK	AT2G31945	166	TRUE	FALSE	FALSE	FALSE
2	AT3G07390	AT3G07390	0.78044	0.296156	12.4463	7.31999e-36	1.76315e-34	1.05939	18	0.692308	OK	AT3G07390	1816	TRUE	FALSE	FALSE	TRUE
2	AT2G43590	AT2G43590	0.779314	0.180756	7.75219	4.51618e-15	5.14966e-14	0.784955	8	0.307692	OK	AT2G43590	653	TRUE	FALSE	FALSE	TRUE
2	AT2G02170	AT2G02170	0.776864	0.103595	4.58404	2.28037e-06	1.40617e-05	0.175891	5	0.192308	OK	AT2G02170	164	TRUE	FALSE	FALSE	FALSE
2	AT2G22770	AT2G22770	0.776545	0.225396	9.60608	3.76832e-22	5.80082e-21	0.479573	9	0.346154	OK	AT2G22770	1178	TRUE	FALSE	FALSE	FALSE
2	AT5G12940	AT5G12940	0.776302	0.282591	11.9233	4.47706e-33	1.00013e-31	0.836248	14	0.538462	OK	AT5G12940	1338	TRUE	FALSE	FALSE	TRUE
2	AT1G04180	AT1G04180	0.775865	0.110742	4.90489	4.67393e-07	3.11221e-06	0.238411	5	0.192308	OK	AT1G04180	334	TRUE	FALSE	FALSE	FALSE
2	AT3G25610	AT3G25610	0.775676	0.276248	11.6813	7.94568e-32	1.71613e-30	0.455476	12	0.461538	OK	AT3G25610	914	TRUE	FALSE	FALSE	FALSE
2	AT1G54120	AT1G54120	0.775666	0.32612	13.8143	1.04419e-43	3.08574e-42	0.767255	12	0.461538	OK	AT1G54120	1379	TRUE	FALSE	FALSE	TRUE
2	AT2G41800	AT2G41800	0.775657	0.438966	18.4969	1.09322e-76	6.80567e-75	1.2852	13	0.5	OK	AT2G41800	1142	TRUE	FALSE	FALSE	TRUE
2	AT3G20370	AT3G20370	0.775247	0.18191	7.69308	7.182e-15	8.05383e-14	0.990399	15	0.576923	OK	AT3G20370	1773	TRUE	FALSE	FALSE	TRUE
2	AT2G38870	AT2G38870	0.77475	0.113097	4.83563	6.63625e-07	4.33867e-06	0.570545	10	0.384615	OK	AT2G38870	1019	TRUE	FALSE	FALSE	FALSE
2	AT2G45400	AT2G45400	0.774546	0.162015	6.82846	4.29148e-12	4.09626e-11	1.00458	15	0.576923	OK	AT2G45400	1885	TRUE	FALSE	FALSE	TRUE
2	AT1G80830	AT1G80830	0.77449	0.106274	4.71147	1.22967e-06	7.83371e-06	0.175891	5	0.192308	OK	AT1G80830	653	TRUE	FALSE	FALSE	FALSE
2	AT2G35930	AT2G35930	0.77233	0.119334	5.24015	8.0225e-08	5.67914e-07	0.405465	7	0.269231	OK	AT2G35930	1028	TRUE	FALSE	FALSE	TRUE
2	AT4G37160	AT4G37160	0.771508	0.448783	19.0687	2.29817e-81	1.60805e-79	0.97601	11	0.423077	OK	AT4G37160	857	TRUE	FALSE	FALSE	TRUE
2	AT3G47340	AT3G47340	0.771499	0.103679	4.47173	3.87954e-06	2.33531e-05	0.693147	8	0.307692	OK	AT3G47340	942	TRUE	FALSE	FALSE	TRUE
2	AT3G50640	AT3G50640	0.770737	0.167974	7.11766	5.48885e-13	5.50934e-12	1.03236	15	0.576923	OK	AT3G50640	1505	TRUE	FALSE	FALSE	TRUE
2	AT3G55740	AT3G55740	0.769879	0.163536	7.07915	7.25193e-13	7.22335e-12	0.238411	7	0.269231	OK	AT3G55740	684	TRUE	FALSE	FALSE	FALSE
2	AT4G10380	AT4G10380	0.769782	0.182259	7.70829	6.37584e-15	7.1688e-14	1.21924	14	0.538462	OK	AT4G10380	2062	TRUE	FALSE	FALSE	TRUE
2	AT5G24090	AT5G24090	0.768009	0.105823	4.67206	1.49094e-06	9.37125e-06	0.325422	5	0.192308	OK	AT5G24090	907	TRUE	FALSE	FALSE	FALSE
2	AT5G02260	AT5G02260	0.767243	0.364719	15.2683	6.2185e-53	2.25961e-51	1.32687	21	0.807692	OK	AT5G02260	1941	TRUE	FALSE	FALSE	TRUE
2	AT3G14260	AT3G14260	0.766532	0.116029	5.01054	2.71394e-07	1.84263e-06	0.352821	7	0.269231	OK	AT3G14260	708	TRUE	FALSE	FALSE	FALSE
2	AT5G01040	AT5G01040	0.766417	0.151343	6.40942	7.30351e-11	6.42778e-10	0.730888	13	0.5	OK	AT5G01040	1654	TRUE	FALSE	FALSE	FALSE
2	AT2G47140	AT2G47140	0.766353	0.252778	10.6215	1.18423e-26	2.16318e-25	1.04597	16	0.615385	OK	AT2G47140	1937	TRUE	FALSE	FALSE	TRUE
2	AT3G46280	AT3G46280	0.766269	0.264796	11.1775	2.62718e-29	5.30859e-28	1.53769	16	0.615385	OK	AT3G46280	1482	TRUE	FALSE	FALSE	TRUE
2	AT1G36060	AT1G36060	0.765562	0.373798	15.8291	9.79408e-57	3.89303e-55	1.05939	11	0.423077	OK	AT1G36060	1190	TRUE	FALSE	FALSE	TRUE
2	AT5G06300	AT5G06300	0.76479	0.13772	5.86233	2.28213e-09	1.82452e-08	0.503104	12	0.461538	OK	AT5G06300	1444	TRUE	FALSE	FALSE	FALSE
2	AT1G33590	AT1G33590	0.764687	0.265066	11.3837	2.52187e-30	5.25249e-29	0.455476	8	0.307692	OK	AT1G33590	660	TRUE	FALSE	FALSE	TRUE
2	AT4G37070	AT4G37070	0.763577	0.138716	5.98492	1.08247e-09	8.85906e-09	0.526093	7	0.269231	OK	AT4G37070	886	TRUE	FALSE	FALSE	FALSE
2	AT1G54000	AT1G54000	0.763377	0.381324	16.016	4.94029e-58	2.02552e-56	1.51259	16	0.615385	OK	AT1G54000	1693	TRUE	FALSE	FALSE	TRUE
2	AT3G13435	AT3G13435	0.763294	0.253723	10.6479	8.92044e-27	1.63828e-25	1.20781	18	0.692308	OK	AT3G13435	1753	TRUE	FALSE	FALSE	TRUE
2	AT5G66690	AT5G66690	0.761926	0.137232	5.81918	2.95678e-09	2.34397e-08	0.712195	13	0.5	OK	AT5G66690	1618	TRUE	FALSE	FALSE	FALSE
2	AT1G13590	AT1G13590	0.761793	0.11091	4.79272	8.22693e-07	5.32518e-06	0.455476	7	0.269231	OK	AT1G13590	1047	TRUE	FALSE	FALSE	FALSE
2	AT3G03500	AT3G03500	0.760533	0.211978	9.01562	9.7876e-20	1.35625e-18	0.802346	10	0.384615	OK	AT3G03500	803	TRUE	FALSE	FALSE	TRUE
2	AT4G15760	AT4G15760	0.759116	0.141004	5.95129	1.33017e-09	1.08079e-08	0.885038	16	0.615385	OK	AT4G15760	1867	TRUE	FALSE	FALSE	FALSE
2	AT4G24275	AT4G24275	0.758999	0.156029	6.66116	1.35841e-11	1.26177e-10	0.352821	9	0.346154	OK	AT4G24275	1185	TRUE	FALSE	FALSE	FALSE
2	AT3G25190	AT3G25190	0.758953	0.193626	9.39887	2.75758e-21	4.07098e-20	0.0377403	1	0.0384615	OK	AT3G25190	6	TRUE	FALSE	FALSE	TRUE
2	AT1G78340	AT1G78340	0.758913	0.389924	16.3148	3.87052e-60	1.6762e-58	1.73234	21	0.807692	OK	AT1G78340	1742	TRUE	FALSE	FALSE	TRUE
2	AT1G62300	AT1G62300	0.758258	0.137487	5.79758	3.36385e-09	2.653e-08	0.730888	17	0.653846	OK	AT1G62300	2028	TRUE	FALSE	FALSE	FALSE
2	AT5G12880	AT5G12880	0.758229	0.119864	5.16953	1.17342e-07	8.21396e-07	0.455476	7	0.269231	OK	AT5G12880	1124	TRUE	FALSE	FALSE	FALSE
2	AT5G43580	AT5G43580	0.755533	0.130432	5.57634	1.22816e-08	9.23055e-08	0.819441	10	0.384615	OK	AT5G43580	1320	TRUE	FALSE	FALSE	TRUE
2	AT4G22010	AT4G22010	0.7552	0.133137	5.64696	8.16542e-09	6.23096e-08	0.693147	13	0.5	OK	AT4G22010	1553	TRUE	FALSE	FALSE	FALSE
2	AT5G19230	AT5G19230	0.754868	0.136746	5.79507	3.41456e-09	2.69049e-08	0.852777	13	0.5	OK	AT5G19230	1544	TRUE	FALSE	FALSE	FALSE
2	AT5G26280	AT5G26280	0.754807	0.195222	8.23915	8.67222e-17	1.06953e-15	0.693147	14	0.538462	OK	AT5G26280	1692	TRUE	FALSE	FALSE	TRUE
2	AT5G18860	AT5G18860	0.754775	0.105745	4.56079	2.54812e-06	1.56048e-05	0.37949	8	0.307692	OK	AT5G18860	1293	TRUE	FALSE	FALSE	TRUE
2	AT4G21840	AT4G21840	0.753944	0.117258	4.97628	3.24087e-07	2.18288e-06	0.693147	14	0.538462	OK	AT4G21840	1302	TRUE	FALSE	FALSE	FALSE
2	AT5G39240	AT5G39240	0.753234	0.134622	5.78188	3.69349e-09	2.90083e-08	0.455476	7	0.269231	OK	AT5G39240	565	TRUE	FALSE	FALSE	FALSE
2	AT4G33110	AT4G33110	0.752719	0.121381	5.2468	7.73802e-08	5.49383e-07	0.238411	5	0.192308	OK	AT4G33110	526	TRUE	FALSE	FALSE	FALSE
2	AT1G52690	AT1G52690	0.751874	0.251102	10.6876	5.81554e-27	1.07976e-25	1.26369	9	0.346154	OK	AT1G52690	849	TRUE	FALSE	FALSE	TRUE
2	AT2G37130	AT2G37130	0.751332	0.126566	5.4181	3.01184e-08	2.19731e-07	0.613104	8	0.307692	OK	AT2G37130	1026	TRUE	FALSE	FALSE	FALSE
2	AT3G23510	AT3G23510	0.748816	0.134158	5.71732	5.41078e-09	4.19509e-08	0.592051	9	0.346154	OK	AT3G23510	1338	TRUE	FALSE	FALSE	FALSE
2	AT5G02020	AT5G02020	0.747761	0.105997	4.51495	3.16656e-06	1.92391e-05	0.455476	12	0.461538	OK	AT5G02020	1445	TRUE	FALSE	FALSE	FALSE
2	AT1G03230	AT1G03230	0.747578	0.159376	6.73906	7.97086e-12	7.51088e-11	0.592051	13	0.5	OK	AT1G03230	1320	TRUE	FALSE	FALSE	FALSE
2	AT1G53830	AT1G53830	0.746471	0.233981	9.86238	3.0298e-23	4.91885e-22	1.17272	12	0.461538	OK	AT1G53830	1304	TRUE	FALSE	FALSE	TRUE
2	AT5G06860	AT5G06860	0.746402	0.155908	6.60134	2.03735e-11	1.87288e-10	1.42403	13	0.5	OK	AT5G06860	1946	TRUE	FALSE	FALSE	TRUE
2	AT4G04745	AT4G04745	0.746392	0.112	4.82712	6.92616e-07	4.51775e-06	0.352821	7	0.269231	OK	AT4G04745	816	TRUE	FALSE	FALSE	FALSE
2	AT5G65925	AT5G65925	0.746283	0.142388	6.10566	5.11872e-10	4.26552e-09	0.268264	7	0.269231	OK	AT5G65925	526	TRUE	FALSE	FALSE	FALSE
2	AT1G80240	AT1G80240	0.745738	0.265115	11.1699	2.86291e-29	5.77803e-28	1.24171	14	0.538462	OK	AT1G80240	1807	TRUE	FALSE	FALSE	TRUE
2	AT3G05920	AT3G05920	0.743252	0.162587	6.90087	2.58424e-12	2.49909e-11	0.592051	10	0.384615	OK	AT3G05920	1377	TRUE	FALSE	FALSE	FALSE
2	AT1G10530	AT1G10530	0.74317	0.191129	8.20587	1.14464e-16	1.39944e-15	0.297252	6	0.230769	OK	AT1G10530	242	TRUE	FALSE	FALSE	TRUE
2	AT3G22415	AT3G22415	0.742444	0.113751	5.4491	2.53124e-08	1.85789e-07	0.074108	2	0.0769231	OK	AT3G22415	8	TRUE	FALSE	FALSE	TRUE
2	AT4G16190	AT4G16190	0.742136	0.147284	6.24563	2.11046e-10	1.8067e-09	1.00458	12	0.461538	OK	AT4G16190	1836	TRUE	FALSE	FALSE	TRUE
2	AT5G42785	AT5G42785	0.741688	0.16553	7.20753	2.84881e-13	2.9165e-12	0.238411	4	0.153846	OK	AT5G42785	858	TRUE	FALSE	FALSE	FALSE
2	AT5G13870	AT5G13870	0.740649	0.214299	9.12076	3.72994e-20	5.29414e-19	0.503104	7	0.269231	OK	AT5G13870	816	TRUE	FALSE	FALSE	FALSE
2	AT3G01290	AT3G01290	0.74004	0.171914	7.29214	1.52534e-13	1.5807e-12	0.802346	10	0.384615	OK	AT3G01290	1102	TRUE	FALSE	FALSE	TRUE
2	AT4G31320	AT4G31320	0.738434	0.272219	11.4106	1.85023e-30	3.87267e-29	1.09861	18	0.692308	OK	AT4G31320	1891	TRUE	FALSE	FALSE	TRUE
2	AT2G17500	AT2G17500	0.738432	0.279169	11.7362	4.15847e-32	9.10936e-31	1.17272	13	0.5	OK	AT2G17500	1607	TRUE	FALSE	FALSE	TRUE
2	AT5G25930	AT5G25930	0.73749	0.201161	8.45067	1.44821e-17	1.85495e-16	0.503104	15	0.576923	OK	AT5G25930	1228	TRUE	FALSE	FALSE	FALSE
2	AT3G27880	AT3G27880	0.73517	0.217149	9.09138	4.88949e-20	6.87655e-19	1.08571	19	0.730769	OK	AT3G27880	1999	TRUE	FALSE	FALSE	FALSE
2	AT2G25810	AT2G25810	0.733845	0.196123	8.25625	7.51577e-17	9.28939e-16	1.00458	13	0.5	OK	AT2G25810	1595	TRUE	FALSE	FALSE	FALSE
2	AT4G25900	AT4G25900	0.733798	0.155519	6.55524	2.77758e-11	2.52593e-10	0.653926	16	0.615385	OK	AT4G25900	1707	TRUE	FALSE	FALSE	FALSE
2	AT5G19520	AT5G19520	0.733226	0.179393	7.58204	1.7008e-14	1.86045e-13	0.570545	11	0.423077	OK	AT5G19520	799	TRUE	FALSE	FALSE	FALSE
2	AT1G29280	AT1G29280	0.732524	0.15055	6.35138	1.06697e-10	9.27941e-10	0.900787	15	0.576923	OK	AT1G29280	1904	TRUE	FALSE	FALSE	FALSE
2	AT4G13510	AT4G13510	0.732308	0.102683	4.35619	6.61719e-06	3.88384e-05	0.961411	14	0.538462	OK	AT4G13510	2165	TRUE	FALSE	FALSE	FALSE
2	AT3G15095	AT3G15095	0.732037	0.116293	4.98782	3.05328e-07	2.06145e-06	0.405465	8	0.307692	OK	AT3G15095	727	TRUE	FALSE	FALSE	FALSE
2	AT1G70850	AT1G70850	0.730854	0.233774	9.81986	4.62371e-23	7.45649e-22	1.93486	16	0.615385	OK	AT1G70850	1480	TRUE	FALSE	FALSE	TRUE
2	AT3G03280	AT3G03280	0.730477	0.161927	6.85973	3.44957e-12	3.3057e-11	0.548566	13	0.5	OK	AT3G03280	1091	TRUE	FALSE	FALSE	TRUE
2	AT5G19340	AT5G19340	0.727458	0.164188	6.91263	2.37872e-12	2.30561e-11	1.17272	16	0.615385	OK	AT5G19340	1749	TRUE	FALSE	FALSE	TRUE
2	AT1G55850	AT1G55850	0.727174	0.112736	4.77781	8.86053e-07	5.72436e-06	0.730888	13	0.5	OK	AT1G55850	1560	TRUE	FALSE	FALSE	TRUE
2	AT5G47970	AT5G47970	0.727138	0.108868	4.77158	9.13941e-07	5.90002e-06	0.109199	3	0.115385	OK	AT5G47970	109	TRUE	FALSE	FALSE	FALSE
2	AT1G74500	AT1G74500	0.724406	0.182555	7.71954	5.83731e-15	6.59834e-14	0.633724	12	0.461538	OK	AT1G74500	940	TRUE	FALSE	FALSE	FALSE
2	AT5G38200	AT5G38200	0.723922	0.179612	7.59552	1.53285e-14	1.68216e-13	0.730888	12	0.461538	OK	AT5G38200	1444	TRUE	FALSE	FALSE	TRUE
2	AT5G14360	AT5G14360	0.723886	0.131776	5.58198	1.189e-08	8.9521e-08	0.633724	11	0.423077	OK	AT5G14360	1031	TRUE	FALSE	FALSE	FALSE
2	AT5G35630	AT5G35630	0.723148	0.184815	7.74799	4.66795e-15	5.30842e-14	0.900787	18	0.692308	OK	AT5G35630	1877	TRUE	FALSE	FALSE	FALSE
2	AT3G56170	AT3G56170	0.722403	0.185037	7.92955	1.09969e-15	1.29763e-14	0.207639	6	0.230769	OK	AT3G56170	672	TRUE	FALSE	FALSE	FALSE
2	AT5G48900	AT5G48900	0.722167	0.154521	6.52769	3.33959e-11	3.02241e-10	0.802346	13	0.5	OK	AT5G48900	1572	TRUE	FALSE	FALSE	FALSE
2	AT5G23840	AT5G23840	0.722057	0.11513	4.88964	5.0511e-07	3.34102e-06	0.526093	12	0.461538	OK	AT5G23840	1334	TRUE	FALSE	FALSE	FALSE
2	AT3G28740	AT3G28740	0.721542	0.131497	5.55034	1.42557e-08	1.06716e-07	1.13635	15	0.576923	OK	AT3G28740	1890	TRUE	FALSE	FALSE	TRUE
2	AT3G53480	AT3G53480	0.72067	0.341912	14.2484	2.29212e-46	7.12155e-45	1.66916	24	0.923077	OK	AT3G53480	2313	TRUE	FALSE	FALSE	TRUE
2	AT3G29250	AT3G29250	0.720449	0.187891	7.89745	1.42333e-15	1.6656e-14	1.33702	16	0.615385	OK	AT3G29250	1936	TRUE	FALSE	FALSE	TRUE
2	AT5G48010	AT5G48010	0.719311	0.177601	7.47609	3.82825e-14	4.09499e-13	1.29578	14	0.538462	OK	AT5G48010	1473	TRUE	FALSE	FALSE	TRUE
2	AT1G65310	AT1G65310	0.718865	0.119247	5.0963	1.73177e-07	1.19641e-06	1.40534	8	0.307692	OK	AT1G65310	789	TRUE	FALSE	FALSE	TRUE
2	AT5G10130	AT5G10130	0.718859	0.477208	20.0866	4.83266e-90	4.59727e-88	1.92929	12	0.461538	OK	AT5G10130	1161	TRUE	FALSE	FALSE	TRUE
2	AT5G37740	AT5G37740	0.718384	0.119512	5.09885	1.70865e-07	1.18092e-06	0.37949	8	0.307692	OK	AT5G37740	1218	TRUE	FALSE	FALSE	FALSE
2	AT1G62730	AT1G62730	0.716966	0.154979	6.76493	6.66888e-12	6.31567e-11	0.074108	2	0.0769231	OK	AT1G62730	120	TRUE	FALSE	FALSE	FALSE
2	AT2G34500	AT2G34500	0.715718	0.101882	4.35633	6.61313e-06	3.8828e-05	0.900787	7	0.269231	OK	AT2G34500	1190	TRUE	FALSE	FALSE	TRUE
2	AT3G08030	AT3G08030	0.715025	0.171484	7.19793	3.05659e-13	3.11979e-12	1.18455	19	0.730769	OK	AT3G08030	1743	TRUE	FALSE	FALSE	FALSE
2	AT3G15950	AT3G15950	0.713583	0.250033	10.4409	8.06082e-26	1.43376e-24	1.75254	20	0.769231	OK	AT3G15950	2235	TRUE	FALSE	FALSE	TRUE
2	AT1G14960	AT1G14960	0.71272	0.112367	4.83134	6.781e-07	4.42477e-06	0.784955	7	0.269231	OK	AT1G14960	782	TRUE	FALSE	FALSE	TRUE
2	AT3G45600	AT3G45600	0.712408	0.170454	7.16879	3.78309e-13	3.84097e-12	0.712195	14	0.538462	OK	AT3G45600	1424	TRUE	FALSE	FALSE	FALSE
2	AT1G33800	AT1G33800	0.712085	0.481339	20.1859	6.50762e-91	6.33296e-89	0.852777	14	0.538462	OK	AT1G33800	1694	TRUE	FALSE	FALSE	TRUE
2	AT1G17860	AT1G17860	0.711464	0.225601	9.42228	2.20704e-21	3.27822e-20	1.18455	21	0.807692	OK	AT1G17860	2183	TRUE	FALSE	FALSE	FALSE
2	AT5G01330	AT5G01330	0.711134	0.144621	6.12503	4.53342e-10	3.79646e-09	0.784955	10	0.384615	OK	AT5G01330	1193	TRUE	FALSE	FALSE	FALSE
2	AT1G62660	AT1G62660	0.711072	0.172921	7.24883	2.10192e-13	2.16232e-12	1.08571	18	0.692308	OK	AT1G62660	2173	TRUE	FALSE	FALSE	FALSE
2	AT3G10520	AT3G10520	0.709633	0.117123	5.05589	2.14195e-07	1.46662e-06	0.207639	5	0.192308	OK	AT3G10520	228	TRUE	FALSE	FALSE	FALSE
2	AT4G01610	AT4G01610	0.709133	0.107669	4.553	2.64435e-06	1.61766e-05	0.613104	15	0.576923	OK	AT4G01610	1969	TRUE	FALSE	FALSE	FALSE
2	AT5G47990	AT5G47990	0.707942	0.14717	6.20059	2.81253e-10	2.38959e-09	1.21924	15	0.576923	OK	AT5G47990	1962	TRUE	FALSE	FALSE	TRUE
2	AT3G23250	AT3G23250	0.707633	0.163551	7.29673	1.47419e-13	1.5305e-12	0.074108	2	0.0769231	OK	AT3G23250	18	TRUE	FALSE	FALSE	TRUE
2	AT4G19030	AT4G19030	0.705805	0.181128	7.6033	1.44339e-14	1.59017e-13	2.1032	18	0.692308	OK	AT4G19030	1905	TRUE	FALSE	FALSE	TRUE
2	AT5G04020	AT5G04020	0.705642	0.102195	4.56593	2.48645e-06	1.52492e-05	0.109199	3	0.115385	OK	AT5G04020	359	TRUE	FALSE	FALSE	FALSE
2	AT3G01513	AT3G01513	0.70524	0.12111	5.11525	1.56659e-07	1.08629e-06	1.01857	14	0.538462	OK	AT3G01513	1718	TRUE	FALSE	FALSE	FALSE
2	AT5G14330	AT5G14330	0.704331	0.141317	5.97358	1.16055e-09	9.47975e-09	1.23054	12	0.461538	OK	AT5G14330	1385	TRUE	FALSE	FALSE	TRUE
2	AT5G02550	AT5G02550	0.70424	0.127789	5.44991	2.51978e-08	1.85108e-07	0.268264	6	0.230769	OK	AT5G02550	566	TRUE	FALSE	FALSE	FALSE
2	AT3G28550	AT3G28550	0.703156	0.165669	6.98794	1.39479e-12	1.37154e-11	1.4781	11	0.423077	OK	AT3G28550	1436	TRUE	FALSE	FALSE	TRUE
2	AT4G30290	AT4G30290	0.702813	0.206852	8.66084	2.34158e-18	3.08801e-17	1.59393	19	0.730769	OK	AT4G30290	2154	TRUE	FALSE	FALSE	TRUE
2	AT4G22666	AT4G22666	0.702024	0.228493	9.56199	5.77568e-22	8.80284e-21	1.44238	15	0.576923	OK	AT4G22666	1433	TRUE	FALSE	FALSE	TRUE
2	AT2G36380	AT2G36380	0.70149	0.277694	11.5729	2.8272e-31	6.00666e-30	1.23054	19	0.730769	OK	AT2G36380	2428	TRUE	FALSE	FALSE	TRUE
2	AT3G27355	AT3G27355	0.700262	0.127228	5.38944	3.53395e-08	2.56276e-07	0.430783	10	0.384615	OK	AT3G27355	555	TRUE	FALSE	FALSE	FALSE
3	AT4G26090	AT4G26090	0.907836	0.122644	5.52637	1.63461e-08	1.21772e-07	0.0800427	7	0.0833333	OK	AT4G26090	25	TRUE	FALSE	FALSE	FALSE
3	AT5G50820	AT5G50820	0.799548	0.123567	5.33983	4.65165e-08	3.35176e-07	0.232622	15	0.178571	OK	AT5G50820	19	TRUE	FALSE	FALSE	FALSE
3	AT2G31082	AT2G31082	0.799071	0.144014	6.13321	4.3061e-10	3.62582e-09	0.405465	20	0.238095	OK	AT2G31082	31	TRUE	FALSE	FALSE	TRUE
3	AT1G35910	AT1G35910	0.7964	0.311077	13.0062	5.63747e-39	1.47087e-37	0.631778	47	0.559524	OK	AT1G35910	61	TRUE	FALSE	FALSE	TRUE
3	AT5G62820	AT5G62820	0.791163	0.186269	7.85221	2.04389e-15	2.37212e-14	0.356675	30	0.357143	OK	AT5G62820	43	TRUE	FALSE	FALSE	FALSE
3	AT4G08770	AT4G08770	0.784035	0.492309	20.5106	8.65526e-94	9.39484e-92	1.18595	55	0.654762	OK	AT4G08770	177	TRUE	FALSE	FALSE	TRUE
3	AT1G13340	AT1G13340	0.781831	0.352327	14.7615	1.29767e-49	4.35118e-48	0.57313	36	0.428571	OK	AT1G13340	62	TRUE	FALSE	FALSE	TRUE
3	AT4G10310	AT4G10310	0.779612	0.19743	8.48632	1.06639e-17	1.37108e-16	0.296571	16	0.190476	OK	AT4G10310	20	TRUE	FALSE	FALSE	TRUE
3	AT4G39700	AT4G39700	0.769489	0.266219	11.2411	1.28141e-29	2.60795e-28	0.474458	24	0.285714	OK	AT4G39700	56	TRUE	FALSE	FALSE	TRUE
3	AT3G14810	AT3G14810	0.768638	0.128992	5.5221	1.67484e-08	1.24715e-07	0.223144	18	0.214286	OK	AT3G14810	23	TRUE	FALSE	FALSE	FALSE
3	AT3G17690	AT3G17690	0.762763	0.390453	16.3123	4.0335e-60	1.7379e-58	0.704982	41	0.488095	OK	AT3G17690	70	TRUE	FALSE	FALSE	TRUE
3	AT3G14570	AT3G14570	0.758336	0.549199	22.8219	1.38844e-115	3.17708e-113	1.03724	64	0.761905	OK	AT3G14570	114	TRUE	FALSE	FALSE	TRUE
3	AT3G59740	AT3G59740	0.755254	0.101349	4.4073	5.2334e-06	3.10284e-05	0.154151	10	0.119048	OK	AT3G59740	58	TRUE	FALSE	FALSE	FALSE
3	AT2G43690	AT2G43690	0.752213	0.125706	6.54144	3.04648e-11	2.76156e-10	0.0235305	2	0.0238095	OK	AT2G43690	10	TRUE	FALSE	FALSE	FALSE
3	AT1G65890	AT1G65890	0.747655	0.11016	4.81251	7.45229e-07	4.84599e-06	0.223144	12	0.142857	OK	AT1G65890	36	TRUE	FALSE	FALSE	TRUE
3	AT1G13430	AT1G13430	0.745147	0.212638	8.98329	1.31397e-19	1.81184e-18	0.331357	25	0.297619	OK	AT1G13430	224	TRUE	FALSE	FALSE	FALSE
3	AT5G37660	AT5G37660	0.741387	0.711413	29.494	1.72018e-191	2.42732e-188	1.66501	79	0.940476	OK	AT5G37660	118	TRUE	FALSE	FALSE	TRUE
3	AT2G43050	AT2G43050	0.737644	0.452068	18.8175	2.71687e-79	1.76264e-77	1.03724	56	0.666667	OK	AT2G43050	100	TRUE	FALSE	FALSE	TRUE
3	AT2G23560	AT2G23560	0.736642	0.16721	7.06588	7.98032e-13	7.93486e-12	0.322773	20	0.238095	OK	AT2G23560	113	TRUE	FALSE	FALSE	TRUE
3	AT2G02240	AT2G02240	0.73129	0.157181	6.72245	8.93473e-12	8.39111e-11	0.174353	15	0.178571	OK	AT2G02240	24	TRUE	FALSE	FALSE	FALSE
3	AT5G65140	AT5G65140	0.727736	0.322081	13.4671	1.22216e-41	3.38703e-40	0.638087	37	0.440476	OK	AT5G65140	118	TRUE	FALSE	FALSE	TRUE
3	AT5G17760	AT5G17760	0.72547	0.519974	21.5911	1.0897e-103	1.67745e-101	1.34373	67	0.797619	OK	AT5G17760	155	TRUE	FALSE	FALSE	TRUE
3	AT1G55120	AT1G55120	0.724924	0.11039	4.72076	1.17485e-06	7.4986e-06	0.203912	18	0.214286	OK	AT1G55120	69	TRUE	FALSE	FALSE	FALSE
3	AT4G37520	AT4G37520	0.723636	0.149482	6.37253	9.29687e-11	8.12301e-10	0.242012	18	0.214286	OK	AT4G37520	715	TRUE	FALSE	FALSE	FALSE
3	AT5G15860	AT5G15860	0.722235	0.123471	5.26595	6.97333e-08	4.97177e-07	0.213574	18	0.214286	OK	AT5G15860	174	TRUE	FALSE	FALSE	FALSE
3	AT5G20820	AT5G20820	0.715551	0.188504	7.92217	1.16704e-15	1.37424e-14	0.872488	33	0.392857	OK	AT5G20820	214	TRUE	FALSE	FALSE	TRUE
3	AT1G26730	AT1G26730	0.71463	0.216741	9.0658	6.18451e-20	8.64045e-19	0.538997	41	0.488095	OK	AT1G26730	93	TRUE	FALSE	FALSE	FALSE
3	AT2G34140	AT2G34140	0.712444	0.215322	9.02097	9.3215e-20	1.29272e-18	0.436718	34	0.404762	OK	AT2G34140	103	TRUE	FALSE	FALSE	FALSE
3	AT4G34560	AT4G34560	0.712084	0.177694	7.49475	3.32113e-14	3.57058e-13	0.364974	27	0.321429	OK	AT4G34560	41	TRUE	FALSE	FALSE	FALSE
3	AT5G67160	AT5G67160	0.708538	0.152936	6.42598	6.55096e-11	5.78349e-10	0.52501	36	0.428571	OK	AT5G67160	93	TRUE	FALSE	FALSE	FALSE
3	AT1G33102	AT1G33102	0.708146	0.127091	5.85628	2.36677e-09	1.89129e-08	0.0350913	3	0.0357143	OK	AT1G33102	23	TRUE	FALSE	FALSE	FALSE
3	AT1G30080	AT1G30080	0.704887	0.226643	9.47106	1.38507e-21	2.07002e-20	0.55279	40	0.47619	OK	AT1G30080	97	TRUE	FALSE	FALSE	FALSE
3	AT1G43650	AT1G43650	0.703085	0.32452	13.5102	6.80906e-42	1.9089e-40	0.77319	52	0.619048	OK	AT1G43650	102	TRUE	FALSE	FALSE	FALSE
3	AT2G31083	AT2G31083	0.702454	0.637043	26.3925	8.34396e-154	4.70961e-151	3.17059	81	0.964286	OK	AT2G31083	217	TRUE	FALSE	FALSE	TRUE
3	AT3G26744	AT3G26744	0.702295	0.209072	8.73307	1.23924e-18	1.64839e-17	0.66905	46	0.547619	OK	AT3G26744	231	TRUE	FALSE	FALSE	FALSE
4	AT1G67850	AT1G67850	1	0.287186	17.2131	1.05934e-66	5.08153e-65	0.0256424	2	0.025974	OK	AT1G67850	178	TRUE	FALSE	FALSE	FALSE
4	AT5G46240	AT5G46240	1	0.288446	17.2057	1.20379e-66	5.75812e-65	0.0256424	2	0.025974	OK	AT5G46240	2	TRUE	FALSE	FALSE	FALSE
4	AT1G04090	AT1G04090	1	0.150987	9.8635	2.99615e-23	4.86889e-22	0.0256424	2	0.025974	OK	AT1G04090	13	TRUE	FALSE	FALSE	FALSE
4	AT1G25530	AT1G25530	0.863526	0.19279	8.21014	1.10464e-16	1.35346e-15	0.329023	21	0.272727	OK	AT1G25530	48	TRUE	FALSE	FALSE	FALSE
4	AT5G56970	AT5G56970	0.83156	0.113473	5.44066	2.65422e-08	1.94394e-07	0.0988458	5	0.0649351	OK	AT5G56970	7	TRUE	FALSE	FALSE	TRUE
4	AT1G19960	AT1G19960	0.819156	0.13148	5.6594	7.59534e-09	5.81057e-08	0.300585	17	0.220779	OK	AT1G19960	24	TRUE	FALSE	FALSE	TRUE
4	AT1G06910	AT1G06910	0.790505	0.162323	7.87375	1.7208e-15	2.00401e-14	0.0382212	3	0.038961	OK	AT1G06910	18	TRUE	FALSE	FALSE	FALSE
4	AT3G48550	AT3G48550	0.77716	0.130874	5.61863	9.62391e-09	7.29788e-08	0.188794	15	0.194805	OK	AT3G48550	23	TRUE	FALSE	FALSE	FALSE
4	AT3G13730	AT3G13730	0.770327	0.240161	10.4742	5.67527e-26	1.01371e-24	0.133531	8	0.103896	OK	AT3G13730	15	TRUE	FALSE	FALSE	TRUE
4	AT3G54140	AT3G54140	0.76483	0.266741	11.2481	1.18374e-29	2.41207e-28	0.365725	24	0.311688	OK	AT3G54140	319	TRUE	FALSE	FALSE	TRUE
4	AT5G57780	AT5G57780	0.758382	0.176079	7.49447	3.32826e-14	3.57598e-13	0.271315	16	0.207792	OK	AT5G57780	37	TRUE	FALSE	FALSE	FALSE
4	AT4G01110	AT4G01110	0.757194	0.109129	4.76698	9.35058e-07	6.03404e-06	0.156004	9	0.116883	OK	AT4G01110	225	TRUE	FALSE	FALSE	TRUE
4	AT4G14650	AT4G14650	0.75353	0.628819	26.1096	1.42004e-150	7.75665e-148	1.21302	60	0.779221	OK	AT4G14650	105	TRUE	FALSE	FALSE	TRUE
4	AT4G28930	AT4G28930	0.744947	0.1203	5.31026	5.4734e-08	3.92384e-07	0.133531	7	0.0909091	OK	AT4G28930	21	TRUE	FALSE	FALSE	TRUE
4	AT3G16900	AT3G16900	0.744437	0.141144	6.01999	8.72122e-10	7.17572e-09	0.261365	19	0.246753	OK	AT3G16900	70	TRUE	FALSE	FALSE	FALSE
4	AT3G48185	AT3G48185	0.739756	0.612769	25.4373	4.8734e-143	2.29226e-140	1.01278	63	0.818182	OK	AT3G48185	101	TRUE	FALSE	FALSE	TRUE
4	AT1G09170	AT1G09170	0.73502	0.133762	5.67163	7.07215e-09	5.43096e-08	0.347542	24	0.311688	OK	AT1G09170	314	TRUE	FALSE	FALSE	FALSE
4	AT2G28660	AT2G28660	0.734908	0.231355	9.69834	1.53227e-22	2.41134e-21	0.451985	31	0.402597	OK	AT2G28660	78	TRUE	FALSE	FALSE	FALSE
4	AT1G79760	AT1G79760	0.733943	0.508481	21.1721	8.63868e-100	1.1518e-97	0.756061	47	0.61039	OK	AT1G79760	75	TRUE	FALSE	FALSE	TRUE
4	AT1G12320	AT1G12320	0.733171	0.118681	5.08109	1.87639e-07	1.29106e-06	0.230906	16	0.207792	OK	AT1G12320	31	TRUE	FALSE	FALSE	FALSE
4	AT4G22900	AT4G22900	0.732956	0.216089	9.40641	2.5668e-21	3.80259e-20	0.133531	8	0.103896	OK	AT4G22900	14	TRUE	FALSE	FALSE	FALSE
4	AT4G35160	AT4G35160	0.731859	0.201739	8.72637	1.31489e-18	1.74628e-17	0.0870114	5	0.0649351	OK	AT4G35160	32	TRUE	FALSE	FALSE	TRUE
4	AT1G68825	AT1G68825	0.72472	0.256857	10.7998	1.72434e-27	3.26238e-26	0.492476	28	0.363636	OK	AT1G68825	189	TRUE	FALSE	FALSE	FALSE
4	AT4G27260	AT4G27260	0.724147	0.191717	8.02813	4.94841e-16	5.93004e-15	0.660141	35	0.454545	OK	AT4G27260	263	TRUE	FALSE	FALSE	TRUE
4	AT3G06370	AT3G06370	0.72405	0.27205	11.4523	1.14532e-30	2.40319e-29	0.356675	23	0.298701	OK	AT3G06370	208	TRUE	FALSE	FALSE	FALSE
4	AT1G19968	AT1G19968	0.723939	0.225913	9.48506	1.21121e-21	1.81983e-20	0.568849	32	0.415584	OK	AT1G19968	57	TRUE	FALSE	FALSE	TRUE
4	AT1G61520	AT1G61520	0.721708	0.17971	9.4617	1.51486e-21	2.262e-20	0.0129034	1	0.012987	OK	AT1G61520	20	TRUE	FALSE	FALSE	FALSE
4	AT5G05630	AT5G05630	0.721708	0.136517	7.25095	2.06933e-13	2.13009e-12	0.0129034	1	0.012987	OK	AT5G05630	12	TRUE	FALSE	FALSE	FALSE
4	AT5G39865	AT5G39865	0.718448	0.174267	7.61775	1.29072e-14	1.42941e-13	0.122103	9	0.116883	OK	AT5G39865	12	TRUE	FALSE	FALSE	FALSE
4	AT3G48180	AT3G48180	0.718034	0.214488	9.06345	6.31961e-20	8.82193e-19	0.290924	20	0.25974	OK	AT3G48180	265	TRUE	FALSE	FALSE	FALSE
4	AT1G71050	AT1G71050	0.7172	0.524811	21.812	8.93075e-106	1.44023e-103	0.918885	56	0.727273	OK	AT1G71050	97	TRUE	FALSE	FALSE	TRUE
4	AT1G04240	AT1G04240	0.713583	0.415249	17.2955	2.5448e-67	1.24541e-65	0.849151	46	0.597403	OK	AT1G04240	122	TRUE	FALSE	FALSE	TRUE
4	AT1G72230	AT1G72230	0.704759	0.762252	31.5777	3.7366e-219	9.03883e-216	2.13777	72	0.935065	OK	AT1G72230	291	TRUE	FALSE	FALSE	TRUE
4	AT1G77690	AT1G77690	0.704688	0.79234	32.8075	2.29983e-236	1.94715e-232	2.53039	76	0.987013	OK	AT1G77690	194	TRUE	FALSE	FALSE	TRUE
4	AT1G20310	AT1G20310	0.700671	0.275918	11.9452	3.44102e-33	7.70725e-32	0.110542	8	0.103896	OK	AT1G20310	372	TRUE	FALSE	FALSE	FALSE
5	AT1G69588	AT1G69588	1	0.174489	8.08031	3.23012e-16	3.89848e-15	0.223144	6	0.136364	OK	AT1G69588	7	TRUE	FALSE	FALSE	TRUE
5	AT2G32275	AT2G32275	1	0.121231	6.41697	6.95084e-11	6.12376e-10	0.107631	3	0.0681818	OK	AT2G32275	4	TRUE	FALSE	FALSE	TRUE
5	AT1G35830	AT1G35830	1	0.100053	5.19377	1.03037e-07	7.23506e-07	0.065958	3	0.0681818	OK	AT1G35830	3	TRUE	FALSE	FALSE	TRUE
5	AT1G08160	AT1G08160	0.927445	0.138764	6.39065	8.259e-11	7.23485e-10	0.326684	6	0.136364	OK	AT1G08160	9	TRUE	FALSE	FALSE	TRUE
5	AT4G05220	AT4G05220	0.848302	0.164592	7.20325	2.93971e-13	3.00593e-12	0.223144	10	0.227273	OK	AT4G05220	12	TRUE	FALSE	FALSE	FALSE
5	AT5G42146	AT5G42146	0.841666	0.43297	18.3011	4.05286e-75	2.40797e-73	0.585258	21	0.477273	OK	AT5G42146	29	TRUE	FALSE	FALSE	TRUE
5	AT2G02000	AT2G02000	0.820468	0.349307	14.7906	8.42752e-50	2.84269e-48	0.559616	20	0.454545	OK	AT2G02000	26	TRUE	FALSE	FALSE	TRUE
5	AT3G01950	AT3G01950	0.814877	0.25347	10.7821	2.09164e-27	3.94848e-26	0.61026	18	0.409091	OK	AT3G01950	90	TRUE	FALSE	FALSE	TRUE
5	AT5G63690	AT5G63690	0.81409	0.103306	4.65598	1.61218e-06	1.01033e-05	0.0870114	4	0.0909091	OK	AT5G63690	31	TRUE	FALSE	FALSE	FALSE
5	AT3G03505	AT3G03505	0.811356	0.466408	19.6488	2.95931e-86	2.54365e-84	0.74841	24	0.545455	OK	AT3G03505	35	TRUE	FALSE	FALSE	TRUE
5	AT3G04300	AT3G04300	0.810071	0.124377	5.66888	7.18688e-09	5.51407e-08	0.186102	6	0.136364	OK	AT3G04300	10	TRUE	FALSE	FALSE	FALSE
5	AT5G63700	AT5G63700	0.79717	0.200732	8.65517	2.46084e-18	3.24024e-17	0.241162	12	0.272727	OK	AT5G63700	45	TRUE	FALSE	FALSE	FALSE
5	AT5G65280	AT5G65280	0.796894	0.591488	24.7129	3.88972e-135	1.46366e-132	0.969401	32	0.727273	OK	AT5G65280	92	TRUE	FALSE	FALSE	TRUE
5	AT5G27690	AT5G27690	0.789677	0.36967	16.0069	5.71476e-58	2.33739e-56	0.449917	10	0.227273	OK	AT5G27690	14	TRUE	FALSE	FALSE	TRUE
5	AT4G24015	AT4G24015	0.781751	0.12254	5.41838	3.0071e-08	2.19479e-07	0.167054	6	0.136364	OK	AT4G24015	36	TRUE	FALSE	FALSE	FALSE
5	AT4G18440	AT4G18440	0.758293	0.132873	5.6333	8.83948e-09	6.72412e-08	0.435318	16	0.363636	OK	AT4G18440	127	TRUE	FALSE	FALSE	TRUE
5	AT5G10625	AT5G10625	0.743263	0.208869	9.41391	2.39004e-21	3.54694e-20	0.435318	6	0.136364	OK	AT5G10625	77	TRUE	FALSE	FALSE	TRUE
5	AT1G73090	AT1G73090	0.736528	0.108182	5.32277	5.11001e-08	3.6711e-07	0.0224729	1	0.0227273	OK	AT1G73090	74	TRUE	FALSE	FALSE	FALSE
5	AT4G39780	AT4G39780	0.729154	0.122858	5.32828	4.95726e-08	3.56439e-07	0.241162	9	0.204545	OK	AT4G39780	372	TRUE	FALSE	FALSE	TRUE
5	AT2G28150	AT2G28150	0.727412	0.226175	9.63819	2.75767e-22	4.28007e-21	0.204794	9	0.204545	OK	AT2G28150	48	TRUE	FALSE	FALSE	FALSE
5	AT2G16850	AT2G16850	0.724656	0.16231	7.13567	4.81593e-13	4.87146e-12	0.223144	5	0.113636	OK	AT2G16850	14	TRUE	FALSE	FALSE	TRUE
5	AT1G70280	AT1G70280	0.721072	0.103146	4.39272	5.59705e-06	3.30341e-05	0.420503	14	0.318182	OK	AT1G70280	117	TRUE	FALSE	FALSE	FALSE
5	AT1G78520	AT1G78520	0.716532	0.415694	17.3574	8.66448e-68	4.30251e-66	0.81093	27	0.613636	OK	AT1G78520	130	TRUE	FALSE	FALSE	TRUE
5	AT1G75140	AT1G75140	0.714421	0.128397	5.57376	1.24647e-08	9.35988e-08	0.107631	5	0.113636	OK	AT1G75140	184	TRUE	FALSE	FALSE	FALSE
5	AT5G07830	AT5G07830	0.70535	0.127313	5.52964	1.60447e-08	1.1958e-07	0.127833	5	0.113636	OK	AT5G07830	194	TRUE	FALSE	FALSE	FALSE
6	AT5G42710	AT5G42710	1	0.389167	17.5595	2.51576e-69	1.27543e-67	0.234193	8	0.111111	OK	AT5G42710	9	TRUE	FALSE	FALSE	TRUE
6	AT5G61480	AT5G61480	1	0.336313	14.3925	2.88541e-47	9.18397e-46	0.298045	19	0.263889	OK	AT5G61480	27	TRUE	FALSE	FALSE	TRUE
6	AT5G53730	AT5G53730	1	0.29179	13.2232	3.22198e-40	8.64624e-39	0.177681	7	0.0972222	OK	AT5G53730	8	TRUE	FALSE	FALSE	FALSE
6	AT3G51380	AT3G51380	1	0.275789	12.5488	2.01826e-36	4.9315e-35	0.177681	7	0.0972222	OK	AT3G51380	71	TRUE	FALSE	FALSE	TRUE
6	AT2G01430	AT2G01430	1	0.269968	12.1569	2.63524e-34	6.03822e-33	0.189242	8	0.111111	OK	AT2G01430	56	TRUE	FALSE	FALSE	TRUE
6	AT3G14170	AT3G14170	1	0.258552	11.5923	2.25315e-31	4.80511e-30	0.105361	8	0.111111	OK	AT3G14170	18	TRUE	FALSE	FALSE	FALSE
6	AT5G66300	AT5G66300	1	0.266437	11.4043	1.99053e-30	4.15093e-29	0.245122	18	0.25	OK	AT5G66300	18	TRUE	FALSE	FALSE	FALSE
6	AT4G21490	AT4G21490	1	0.200082	9.79179	6.10595e-23	9.7724e-22	0.0927817	4	0.0555556	OK	AT4G21490	4	TRUE	FALSE	FALSE	TRUE
6	AT1G58007	AT1G58007	1	0.18741	9.19295	1.91101e-20	2.73534e-19	0.0671393	4	0.0555556	OK	AT1G58007	6	TRUE	FALSE	FALSE	TRUE
6	AT3G54260	AT3G54260	1	0.205253	9.09538	4.71303e-20	6.63941e-19	0.386773	13	0.180556	OK	AT3G54260	33	TRUE	FALSE	FALSE	TRUE
6	AT4G26580	AT4G26580	1	0.159883	8.35411	3.29642e-17	4.14389e-16	0.142174	3	0.0416667	OK	AT4G26580	3	TRUE	FALSE	FALSE	TRUE
6	AT1G02335	AT1G02335	1	0.150317	8.26417	7.03362e-17	8.69981e-16	0.0927817	3	0.0416667	OK	AT1G02335	4	TRUE	FALSE	FALSE	TRUE
6	AT5G25840	AT5G25840	1	0.156287	7.82949	2.44917e-15	2.83665e-14	0.0800427	4	0.0555556	OK	AT5G25840	4	TRUE	FALSE	FALSE	TRUE
6	AT2G44600	AT2G44600	1	0.155256	7.56349	1.96204e-14	2.13517e-13	0.0927817	5	0.0694444	OK	AT2G44600	100	TRUE	FALSE	FALSE	FALSE
6	AT2G08650	AT2G08650	1	0.136144	7.19192	3.1944e-13	3.25456e-12	0.040822	3	0.0416667	OK	AT2G08650	123	TRUE	FALSE	FALSE	FALSE
6	AT5G40942	AT5G40942	1	0.157592	7.17961	3.49562e-13	3.55717e-12	0.165985	8	0.111111	OK	AT5G40942	32	TRUE	FALSE	FALSE	TRUE
6	AT4G14690	AT4G14690	1	0.124153	6.63373	1.63649e-11	1.51342e-10	0.0540672	3	0.0416667	OK	AT4G14690	21	TRUE	FALSE	FALSE	TRUE
6	AT2G05510	AT2G05510	1	0.129339	6.35912	1.01459e-10	8.83745e-10	0.266629	4	0.0555556	OK	AT2G05510	4	TRUE	FALSE	FALSE	TRUE
6	AT1G09180	AT1G09180	1	0.136249	6.28086	1.68355e-10	1.44929e-09	0.142174	7	0.0972222	OK	AT1G09180	21	TRUE	FALSE	FALSE	TRUE
6	AT5G01530	AT5G01530	1	0.129428	6.11042	4.96852e-10	4.14647e-09	0.0671393	5	0.0694444	OK	AT5G01530	23	TRUE	FALSE	FALSE	FALSE
6	AT5G06278	AT5G06278	1	0.13271	6.08483	5.83072e-10	4.84929e-09	0.117783	7	0.0972222	OK	AT5G06278	37	TRUE	FALSE	FALSE	FALSE
6	AT4G16610	AT4G16610	1	0.119133	5.93101	1.5054e-09	1.21791e-08	0.0540672	4	0.0555556	OK	AT4G16610	30	TRUE	FALSE	FALSE	FALSE
6	AT2G39220	AT2G39220	1	0.119295	5.82947	2.78025e-09	2.20712e-08	0.0540672	4	0.0555556	OK	AT2G39220	4	TRUE	FALSE	FALSE	FALSE
6	AT3G27640	AT3G27640	1	0.102102	5.31637	5.29299e-08	3.80094e-07	0.040822	3	0.0416667	OK	AT3G27640	28	TRUE	FALSE	FALSE	FALSE
6	AT3G21270	AT3G21270	0.928936	0.61177	25.917	2.14425e-148	1.13464e-145	0.817084	25	0.347222	OK	AT3G21270	79	TRUE	FALSE	FALSE	TRUE
6	AT3G09480	AT3G09480	0.914454	0.302259	13.5471	4.12011e-42	1.16276e-40	0.154151	7	0.0972222	OK	AT3G09480	221	TRUE	FALSE	FALSE	TRUE
6	AT3G53010	AT3G53010	0.91133	0.328942	14.2681	1.72872e-46	5.38097e-45	0.21197	13	0.180556	OK	AT3G53010	177	TRUE	FALSE	FALSE	TRUE
6	AT5G28145	AT5G28145	0.907836	0.110036	5.02146	2.56404e-07	1.74716e-06	0.0927817	6	0.0833333	OK	AT5G28145	8	TRUE	FALSE	FALSE	FALSE
6	AT1G21525	AT1G21525	0.894206	0.106413	4.72135	1.17145e-06	7.47969e-06	0.21197	9	0.125	OK	AT1G21525	46	TRUE	FALSE	FALSE	FALSE
6	AT1G03820	AT1G03820	0.892288	0.204239	8.84092	4.74689e-19	6.44063e-18	0.338454	13	0.180556	OK	AT1G03820	17	TRUE	FALSE	FALSE	TRUE
6	AT2G21050	AT2G21050	0.889822	0.252065	11.0671	9.06184e-29	1.80099e-27	0.266629	11	0.152778	OK	AT2G21050	13	TRUE	FALSE	FALSE	TRUE
6	AT3G47290	AT3G47290	0.889822	0.222447	9.70861	1.38545e-22	2.18435e-21	0.177681	11	0.152778	OK	AT3G47290	13	TRUE	FALSE	FALSE	FALSE
6	AT1G75717	AT1G75717	0.884737	0.234789	10.3597	1.89101e-25	3.32507e-24	0.245122	10	0.138889	OK	AT1G75717	11	TRUE	FALSE	FALSE	TRUE
6	AT4G26960	AT4G26960	0.880837	0.227598	10.073	3.63491e-24	6.09127e-23	0.105361	7	0.0972222	OK	AT4G26960	63	TRUE	FALSE	FALSE	FALSE
6	AT5G19530	AT5G19530	0.862866	0.507049	21.5734	1.59622e-103	2.43503e-101	0.970358	23	0.319444	OK	AT5G19530	227	TRUE	FALSE	FALSE	TRUE
6	AT2G40320	AT2G40320	0.854514	0.735539	31.0624	3.88411e-212	7.30773e-209	0.664976	24	0.333333	OK	AT2G40320	34	TRUE	FALSE	FALSE	TRUE
6	AT2G01340	AT2G01340	0.853764	0.145418	6.3443	1.11718e-10	9.69615e-10	0.130053	9	0.125	OK	AT2G01340	56	TRUE	FALSE	FALSE	FALSE
6	AT5G60650	AT5G60650	0.846642	0.481057	20.4952	1.1884e-93	1.26561e-91	0.441833	18	0.25	OK	AT5G60650	28	TRUE	FALSE	FALSE	TRUE
6	AT1G62981	AT1G62981	0.842646	0.530019	22.6489	7.15083e-114	1.51356e-111	0.405465	17	0.236111	OK	AT1G62981	23	TRUE	FALSE	FALSE	TRUE
6	AT5G02640	AT5G02640	0.842633	0.764055	31.9587	2.04319e-224	5.76621e-221	1.3401	41	0.569444	OK	AT5G02640	58	TRUE	FALSE	FALSE	TRUE
6	AT4G36160	AT4G36160	0.842239	0.446406	18.8227	2.46061e-79	1.60871e-77	0.551648	30	0.416667	OK	AT4G36160	32	TRUE	FALSE	FALSE	TRUE
6	AT1G47655	AT1G47655	0.841324	0.106984	4.98256	3.13746e-07	2.11491e-06	0.0671393	5	0.0694444	OK	AT1G47655	9	TRUE	FALSE	FALSE	FALSE
6	AT1G68810	AT1G68810	0.83832	0.815184	33.9754	2.56988e-253	4.35158e-249	1.29549	48	0.666667	OK	AT1G68810	58	TRUE	FALSE	FALSE	TRUE
6	AT4G02110	AT4G02110	0.836244	0.155053	6.81988	4.55577e-12	4.34118e-11	0.117783	7	0.0972222	OK	AT4G02110	50	TRUE	FALSE	FALSE	FALSE
6	AT2G47260	AT2G47260	0.835992	0.165755	7.56458	1.94556e-14	2.1186e-13	0.142174	6	0.0833333	OK	AT2G47260	76	TRUE	FALSE	FALSE	TRUE
6	AT2G28410	AT2G28410	0.834933	0.482648	20.2829	9.1e-92	9.06413e-90	0.598531	29	0.402778	OK	AT2G28410	37	TRUE	FALSE	FALSE	TRUE
6	AT1G08283	AT1G08283	0.823209	0.693099	28.8935	7.21508e-184	9.39792e-181	1.80098	48	0.666667	OK	AT1G08283	72	TRUE	FALSE	FALSE	TRUE
6	AT4G23670	AT4G23670	0.821446	0.544465	22.8481	7.6329e-116	1.77052e-113	0.893818	34	0.472222	OK	AT4G23670	68	TRUE	FALSE	FALSE	TRUE
6	AT1G31935	AT1G31935	0.821111	0.479079	20.2433	2.03371e-91	2.00214e-89	0.441833	24	0.333333	OK	AT1G31935	230	TRUE	FALSE	FALSE	FALSE
6	AT5G50950	AT5G50950	0.820299	0.387563	16.6783	9.42324e-63	4.23246e-61	0.459532	14	0.194444	OK	AT5G50950	37	TRUE	FALSE	FALSE	TRUE
6	AT3G27630	AT3G27630	0.819178	0.336946	14.2793	1.47238e-46	4.60848e-45	0.502457	20	0.277778	OK	AT3G27630	37	TRUE	FALSE	FALSE	TRUE
6	AT1G67510	AT1G67510	0.81476	0.419326	17.6601	4.25645e-70	2.19739e-68	0.686179	28	0.388889	OK	AT1G67510	138	TRUE	FALSE	FALSE	TRUE
6	AT3G55690	AT3G55690	0.811682	0.233337	10.1116	2.45425e-24	4.131e-23	0.177681	11	0.152778	OK	AT3G55690	25	TRUE	FALSE	FALSE	TRUE
6	AT4G22710	AT4G22710	0.809484	0.104932	4.69503	1.33282e-06	8.44e-06	0.298045	7	0.0972222	OK	AT4G22710	15	TRUE	FALSE	FALSE	TRUE
6	AT2G28315	AT2G28315	0.803055	0.418983	17.8105	2.93074e-71	1.58045e-69	0.77958	25	0.347222	OK	AT2G28315	36	TRUE	FALSE	FALSE	TRUE
6	AT3G17580	AT3G17580	0.801871	0.12149	5.47349	2.20627e-08	1.63067e-07	0.105361	6	0.0833333	OK	AT3G17580	219	TRUE	FALSE	FALSE	FALSE
6	AT3G55990	AT3G55990	0.799608	0.40855	17.6031	1.16604e-69	5.96514e-68	0.450722	14	0.194444	OK	AT3G55990	47	TRUE	FALSE	FALSE	TRUE
6	AT3G53190	AT3G53190	0.799263	0.112242	5.24568	7.78524e-08	5.52273e-07	0.0800427	4	0.0555556	OK	AT3G53190	14	TRUE	FALSE	FALSE	TRUE
6	AT4G39380	AT4G39380	0.796715	0.131295	5.81763	2.98433e-09	2.36359e-08	0.0927817	6	0.0833333	OK	AT4G39380	59	TRUE	FALSE	FALSE	FALSE
6	AT1G57820	AT1G57820	0.795997	0.12431	5.45699	2.42132e-08	1.78107e-07	0.117783	7	0.0972222	OK	AT1G57820	96	TRUE	FALSE	FALSE	FALSE
6	AT3G54820	AT3G54820	0.793906	0.470204	19.9352	1.0068e-88	9.36708e-87	0.672094	19	0.263889	OK	AT3G54820	24	TRUE	FALSE	FALSE	TRUE
6	AT2G40530	AT2G40530	0.793436	0.186408	7.93305	1.06916e-15	1.26248e-14	0.396163	19	0.263889	OK	AT2G40530	26	TRUE	FALSE	FALSE	FALSE
6	AT5G12300	AT5G12300	0.787187	0.111338	4.92473	4.22395e-07	2.82592e-06	0.177681	10	0.138889	OK	AT5G12300	23	TRUE	FALSE	FALSE	TRUE
6	AT4G23680	AT4G23680	0.784782	0.211465	9.06066	6.4829e-20	9.03497e-19	0.628609	17	0.236111	OK	AT4G23680	25	TRUE	FALSE	FALSE	TRUE
6	AT3G54340	AT3G54340	0.779813	0.226616	9.94452	1.3323e-23	2.18815e-22	0.165985	9	0.125	OK	AT3G54340	12	TRUE	FALSE	FALSE	FALSE
6	AT2G04795	AT2G04795	0.772152	0.112728	4.87982	5.30917e-07	3.50488e-06	0.142174	8	0.111111	OK	AT2G04795	20	TRUE	FALSE	FALSE	TRUE
6	AT5G66320	AT5G66320	0.77205	0.173102	7.48266	3.64177e-14	3.90539e-13	0.189242	11	0.152778	OK	AT5G66320	96	TRUE	FALSE	FALSE	FALSE
6	AT5G15900	AT5G15900	0.770775	0.149109	6.69013	1.11489e-11	1.04128e-10	0.105361	7	0.0972222	OK	AT5G15900	100	TRUE	FALSE	FALSE	FALSE
6	AT4G22780	AT4G22780	0.770296	0.197905	8.39486	2.33216e-17	2.95146e-16	0.298045	18	0.25	OK	AT4G22780	94	TRUE	FALSE	FALSE	FALSE
6	AT4G21070	AT4G21070	0.767625	0.272038	12.2678	6.74088e-35	1.58093e-33	0.0800427	6	0.0833333	OK	AT4G21070	49	TRUE	FALSE	FALSE	FALSE
6	AT3G18950	AT3G18950	0.762418	0.341201	14.4256	1.78531e-47	5.70389e-46	0.706941	19	0.263889	OK	AT3G18950	291	TRUE	FALSE	FALSE	TRUE
6	AT2G39400	AT2G39400	0.756554	0.223247	9.56085	5.83942e-22	8.89199e-21	0.298045	14	0.194444	OK	AT2G39400	112	TRUE	FALSE	FALSE	TRUE
6	AT5G18310	AT5G18310	0.755297	0.418647	17.5292	4.29055e-69	2.16871e-67	0.628609	34	0.472222	OK	AT5G18310	824	TRUE	FALSE	FALSE	TRUE
6	AT2G01670	AT2G01670	0.753852	0.166439	7.19451	3.13419e-13	3.19706e-12	0.21197	12	0.166667	OK	AT2G01670	286	TRUE	FALSE	FALSE	FALSE
6	AT5G22880	AT5G22880	0.752693	0.642983	26.9275	5.23379e-160	3.40861e-157	1.12601	25	0.347222	OK	AT5G22880	385	TRUE	FALSE	FALSE	TRUE
6	AT1G12420	AT1G12420	0.752427	0.478782	20.1435	1.53499e-90	1.47682e-88	0.510826	25	0.347222	OK	AT1G12420	282	TRUE	FALSE	FALSE	TRUE
6	AT5G65350	AT5G65350	0.751319	0.411018	17.3956	4.45316e-68	2.22435e-66	0.298045	16	0.222222	OK	AT5G65350	173	TRUE	FALSE	FALSE	FALSE
6	AT2G28720	AT2G28720	0.750784	0.230375	10.8914	6.33064e-28	1.22033e-26	0.105361	5	0.0694444	OK	AT2G28720	169	TRUE	FALSE	FALSE	TRUE
6	AT2G01610	AT2G01610	0.750784	0.164688	7.69184	7.2518e-15	8.12135e-14	0.21197	5	0.0694444	OK	AT2G01610	7	TRUE	FALSE	FALSE	TRUE
6	AT2G19810	AT2G19810	0.7497	0.159632	6.84358	3.86201e-12	3.69049e-11	0.328504	16	0.222222	OK	AT2G19810	67	TRUE	FALSE	FALSE	TRUE
6	AT3G21690	AT3G21690	0.747849	0.206423	8.74643	1.10108e-18	1.46924e-17	0.338454	18	0.25	OK	AT3G21690	135	TRUE	FALSE	FALSE	FALSE
6	AT1G10480	AT1G10480	0.747647	0.199247	8.55006	6.15127e-18	7.95111e-17	0.277211	13	0.180556	OK	AT1G10480	301	TRUE	FALSE	FALSE	FALSE
6	AT3G45930	AT3G45930	0.743593	0.467943	19.6071	6.72292e-86	5.63561e-84	0.927341	27	0.375	OK	AT3G45930	348	TRUE	FALSE	FALSE	TRUE
6	AT2G21187	AT2G21187	0.742551	0.101675	4.61194	1.9946e-06	1.2358e-05	0.105361	6	0.0833333	OK	AT2G21187	174	TRUE	FALSE	FALSE	TRUE
6	AT5G10400	AT5G10400	0.740955	0.637941	26.7613	4.55635e-158	2.75545e-155	1.49478	26	0.361111	OK	AT5G10400	287	TRUE	FALSE	FALSE	TRUE
6	AT5G20230	AT5G20230	0.740842	0.145815	6.49625	4.11732e-11	3.68881e-10	0.535518	9	0.125	OK	AT5G20230	167	TRUE	FALSE	FALSE	TRUE
6	AT5G10390	AT5G10390	0.73731	0.163769	7.12944	5.03905e-13	5.08803e-12	0.189242	8	0.111111	OK	AT5G10390	100	TRUE	FALSE	FALSE	TRUE
6	AT3G03440	AT3G03440	0.737264	0.162109	6.95325	1.78481e-12	1.74292e-11	0.177681	13	0.180556	OK	AT3G03440	43	TRUE	FALSE	FALSE	FALSE
6	AT1G23800	AT1G23800	0.737075	0.49442	20.6256	8.08291e-95	9.12453e-93	0.77319	31	0.430556	OK	AT1G23800	122	TRUE	FALSE	FALSE	TRUE
6	AT1G22810	AT1G22810	0.734504	0.18253	7.74445	4.79998e-15	5.45125e-14	0.432864	16	0.222222	OK	AT1G22810	322	TRUE	FALSE	FALSE	TRUE
6	AT5G44210	AT5G44210	0.731884	0.234274	10.4117	1.09653e-25	1.94019e-24	0.0927817	6	0.0833333	OK	AT5G44210	54	TRUE	FALSE	FALSE	FALSE
6	AT5G40540	AT5G40540	0.731374	0.140496	6.0863	5.77746e-10	4.80735e-09	0.117783	7	0.0972222	OK	AT5G40540	306	TRUE	FALSE	FALSE	FALSE
6	AT4G09890	AT4G09890	0.731035	0.307058	12.8476	4.43435e-38	1.13424e-36	0.700068	32	0.444444	OK	AT4G09890	74	TRUE	FALSE	FALSE	TRUE
6	AT3G51325	AT3G51325	0.729584	0.133514	6.40168	7.68378e-11	6.75542e-10	0.142174	4	0.0555556	OK	AT3G51325	6	TRUE	FALSE	FALSE	TRUE
6	AT3G46320	AT3G46320	0.7283	0.51357	21.66	2.44359e-104	3.79608e-102	0.8232	19	0.263889	OK	AT3G46320	314	TRUE	FALSE	FALSE	TRUE
6	AT3G51030	AT3G51030	0.72331	0.554793	23.0652	5.18185e-118	1.27166e-115	1.1956	47	0.652778	OK	AT3G51030	86	TRUE	FALSE	FALSE	TRUE
6	AT1G10750	AT1G10750	0.722117	0.13182	5.68175	6.66629e-09	5.12161e-08	0.177681	10	0.138889	OK	AT1G10750	23	TRUE	FALSE	FALSE	FALSE
6	AT3G46940	AT3G46940	0.722082	0.148983	6.31536	1.34764e-10	1.16605e-09	0.287682	16	0.222222	OK	AT3G46940	156	TRUE	FALSE	FALSE	FALSE
6	AT3G52630	AT3G52630	0.721208	0.103644	4.46473	4.0085e-06	2.4061e-05	0.234193	11	0.152778	OK	AT3G52630	123	TRUE	FALSE	FALSE	FALSE
6	AT4G08685	AT4G08685	0.719258	0.419751	17.4727	1.15565e-68	5.80671e-67	0.991192	46	0.638889	OK	AT4G08685	186	TRUE	FALSE	FALSE	TRUE
6	AT1G70370	AT1G70370	0.719095	0.131296	5.62373	9.34367e-09	7.09173e-08	0.165985	10	0.138889	OK	AT1G70370	175	TRUE	FALSE	FALSE	FALSE
6	AT5G06380	AT5G06380	0.718913	0.184527	8.22757	9.5523e-17	1.1755e-15	0.0800427	6	0.0833333	OK	AT5G06380	9	TRUE	FALSE	FALSE	FALSE
6	AT1G03010	AT1G03010	0.718413	0.161747	6.86416	3.34407e-12	3.21186e-11	0.287682	18	0.25	OK	AT1G03010	33	TRUE	FALSE	FALSE	FALSE
6	AT3G11550	AT3G11550	0.71807	0.213575	9.52711	8.08575e-22	1.22465e-20	0.040822	3	0.0416667	OK	AT3G11550	88	TRUE	FALSE	FALSE	FALSE
6	AT2G39700	AT2G39700	0.718054	0.125838	6.12558	4.51761e-10	3.78657e-09	0.287682	4	0.0555556	OK	AT2G39700	26	TRUE	FALSE	FALSE	TRUE
6	AT3G55840	AT3G55840	0.717682	0.131011	5.65821	7.64812e-09	5.84676e-08	0.266629	12	0.166667	OK	AT3G55840	227	TRUE	FALSE	FALSE	TRUE
6	AT2G34070	AT2G34070	0.71634	0.260106	10.9363	3.8648e-28	7.4963e-27	0.559616	25	0.347222	OK	AT2G34070	594	TRUE	FALSE	FALSE	TRUE
6	AT3G53650	AT3G53650	0.71605	0.559059	23.5194	1.29125e-122	3.47059e-120	1.29549	21	0.291667	OK	AT3G53650	682	TRUE	FALSE	FALSE	TRUE
6	AT3G25640	AT3G25640	0.715016	0.212903	9.10247	4.41511e-20	6.23528e-19	0.142174	11	0.152778	OK	AT3G25640	44	TRUE	FALSE	FALSE	FALSE
6	AT5G01070	AT5G01070	0.714699	0.306148	12.876	3.0711e-38	7.90317e-37	0.348307	22	0.305556	OK	AT5G01070	41	TRUE	FALSE	FALSE	FALSE
6	AT3G22072	AT3G22072	0.714274	0.119915	5.41159	3.1234e-08	2.27478e-07	0.0671393	5	0.0694444	OK	AT3G22072	29	TRUE	FALSE	FALSE	FALSE
6	AT1G30900	AT1G30900	0.712945	0.279584	11.9939	1.91281e-33	4.32438e-32	0.21197	12	0.166667	OK	AT1G30900	857	TRUE	FALSE	FALSE	TRUE
6	AT1G28050	AT1G28050	0.710051	0.137784	5.95878	1.27064e-09	1.03392e-08	0.189242	11	0.152778	OK	AT1G28050	357	TRUE	FALSE	FALSE	FALSE
6	AT2G22122	AT2G22122	0.708685	0.253297	10.6298	1.08272e-26	1.97988e-25	0.567521	27	0.375	OK	AT2G22122	175	TRUE	FALSE	FALSE	TRUE
6	AT2G33620	AT2G33620	0.708601	0.122177	5.22178	8.86079e-08	6.25687e-07	0.21197	16	0.222222	OK	AT2G33620	158	TRUE	FALSE	FALSE	FALSE
6	AT5G18850	AT5G18850	0.708161	0.132369	5.66681	7.27398e-09	5.57392e-08	0.189242	12	0.166667	OK	AT5G18850	422	TRUE	FALSE	FALSE	FALSE
6	AT4G02390	AT4G02390	0.707336	0.127008	5.48729	2.04075e-08	1.51362e-07	0.105361	6	0.0833333	OK	AT4G02390	238	TRUE	FALSE	FALSE	FALSE
6	AT1G28370	AT1G28370	0.706211	0.12249	5.24388	7.86157e-08	5.5722e-07	0.234193	13	0.180556	OK	AT1G28370	188	TRUE	FALSE	FALSE	TRUE
6	AT2G21540	AT2G21540	0.705084	0.175272	7.43146	5.37044e-14	5.69788e-13	0.266629	16	0.222222	OK	AT2G21540	123	TRUE	FALSE	FALSE	FALSE
6	AT1G75280	AT1G75280	0.704497	0.274021	11.6372	1.33364e-31	2.86945e-30	0.590868	16	0.222222	OK	AT1G75280	39	TRUE	FALSE	FALSE	TRUE
6	AT4G18280	AT4G18280	0.703331	0.128242	5.54847	1.44087e-08	1.07814e-07	0.142174	7	0.0972222	OK	AT4G18280	71	TRUE	FALSE	FALSE	TRUE
6	AT2G41880	AT2G41880	0.70269	0.131002	5.70416	5.84585e-09	4.51793e-08	0.117783	7	0.0972222	OK	AT2G41880	416	TRUE	FALSE	FALSE	FALSE

## Sheet: high_spec_genes_for_nonhair
Supplemental Data. Jean-Baptiste et al. (2019) Plant Cell 10.1105/tpc.18.00785
Description: Output of the find_cluster_markers() function in Monocle3. Set of novel high specificity genes by branch (Main Branch is 1, side branch is 2) for the 636 nonHair cells in the control dataset/analysis. Each row describes a gene, and the columns tell which louvain component the gene is specific for, the gene name, a specificity score range from 0 (not specifc) to 1 (very specific), mor…
Branch	Gene	gene_short_name	specificity	morans_I	morans_test_statistic	pval	qval	mean	num_cells_expressed_in_group	percentage	status	id	num_cells_expressed_in_dataset	Nuclear_genes	Mitochondria_genes	Chloroplast_genes	use_for_ordering
1	AT4G13890	AT4G13890	1	0.585969	34.3508	6.8545e-259	1.26496e-256	0.306539	70	0.118443	OK	AT4G13890	108	TRUE	FALSE	FALSE	TRUE
1	AT3G22060	AT3G22060	1	0.188873	11.1121	5.47617e-29	8.91702e-28	0.269756	92	0.155668	OK	AT3G22060	220	TRUE	FALSE	FALSE	TRUE
1	AT1G32090	AT1G32090	0.879141	0.243905	14.2948	1.17808e-46	2.64774e-45	0.269756	127	0.21489	OK	AT1G32090	1299	TRUE	FALSE	FALSE	TRUE
1	AT1G55240	AT1G55240	0.862995	0.502275	29.3775	5.32812e-190	4.68226e-188	0.291482	97	0.164129	OK	AT1G55240	120	TRUE	FALSE	FALSE	TRUE
1	AT2G32610	AT2G32610	0.86234	0.44721	26.1831	2.06938e-151	1.29699e-149	0.377439	96	0.162437	OK	AT2G32610	134	TRUE	FALSE	FALSE	TRUE
1	AT2G25810	AT2G25810	0.842597	0.220006	12.8967	2.34933e-38	4.60684e-37	0.357521	143	0.241963	OK	AT2G25810	1595	TRUE	FALSE	FALSE	TRUE
1	AT3G01290	AT3G01290	0.835754	0.37975	22.1744	3.03672e-109	1.37057e-107	0.521931	195	0.329949	OK	AT3G01290	1102	TRUE	FALSE	FALSE	TRUE
1	AT3G61430	AT3G61430	0.830456	0.272885	16.0023	6.15402e-58	1.62242e-56	0.416124	121	0.204738	OK	AT3G61430	2108	TRUE	FALSE	FALSE	TRUE
1	AT5G44380	AT5G44380	0.829207	0.398954	23.2803	3.50761e-120	1.73904e-118	0.569956	238	0.402707	OK	AT5G44380	1339	TRUE	FALSE	FALSE	TRUE
1	AT1G05680	AT1G05680	0.822283	0.223167	13.0785	2.1859e-39	4.39004e-38	0.745878	163	0.275804	OK	AT1G05680	823	TRUE	FALSE	FALSE	TRUE
1	AT1G15520	AT1G15520	0.814977	0.107082	6.33787	1.16478e-10	9.25196e-10	0.292745	99	0.167513	OK	AT1G15520	447	TRUE	FALSE	FALSE	TRUE
1	AT1G13590	AT1G13590	0.805451	0.250849	14.7236	2.27526e-49	5.29269e-48	0.373953	88	0.1489	OK	AT1G13590	1047	TRUE	FALSE	FALSE	TRUE
1	AT3G19390	AT3G19390	0.805451	0.239061	13.9889	9.10434e-45	1.98966e-43	0.538855	220	0.37225	OK	AT3G19390	1771	TRUE	FALSE	FALSE	TRUE
1	AT1G25230	AT1G25230	0.804982	0.304578	17.8043	3.27413e-71	1.02026e-69	0.39012	175	0.296108	OK	AT1G25230	952	TRUE	FALSE	FALSE	TRUE
1	AT2G21045	AT2G21045	0.804825	0.171658	10.0877	3.13109e-24	4.47927e-23	0.302796	131	0.221658	OK	AT2G21045	1487	TRUE	FALSE	FALSE	TRUE
1	AT1G47600	AT1G47600	0.804193	0.619479	36.1961	3.50489e-287	1.14142e-284	1.14004	130	0.219966	OK	AT1G47600	358	TRUE	FALSE	FALSE	TRUE
1	AT3G20160	AT3G20160	0.80291	0.391183	22.8713	4.48197e-116	2.15771e-114	0.316452	128	0.216582	OK	AT3G20160	163	TRUE	FALSE	FALSE	TRUE
1	AT4G30280	AT4G30280	0.802585	0.19363	11.4093	1.87878e-30	3.1393e-29	0.278759	85	0.143824	OK	AT4G30280	1220	TRUE	FALSE	FALSE	TRUE
1	AT3G06460	AT3G06460	0.800937	0.700842	40.8302	0	0	1.19684	250	0.423012	OK	AT3G06460	353	TRUE	FALSE	FALSE	TRUE
1	AT5G01220	AT5G01220	0.800603	0.297465	17.4024	3.95349e-68	1.18313e-66	0.459799	166	0.28088	OK	AT5G01220	1033	TRUE	FALSE	FALSE	TRUE
1	AT3G04060	AT3G04060	0.800267	0.310443	18.1661	4.7927e-74	1.55473e-72	0.261974	124	0.209814	OK	AT3G04060	617	TRUE	FALSE	FALSE	TRUE
2	AT3G51230	AT3G51230	1	0.396453	24.254	3.00086e-130	1.60778e-128	0.352221	13	0.288889	OK	AT3G51230	13	TRUE	FALSE	FALSE	TRUE
2	AT4G37490	AT4G37490	0.975472	0.352696	21.1925	5.5971e-100	2.37148e-98	0.456017	19	0.422222	OK	AT4G37490	21	TRUE	FALSE	FALSE	TRUE
2	AT2G42110	AT2G42110	0.974073	0.537716	32.4676	1.52652e-231	1.99637e-229	0.659246	17	0.377778	OK	AT2G42110	21	TRUE	FALSE	FALSE	TRUE
2	AT4G28230	AT4G28230	0.974073	0.450915	27.1917	4.06985e-163	2.88872e-161	0.575364	17	0.377778	OK	AT4G28230	46	TRUE	FALSE	FALSE	TRUE
2	AT4G14330	AT4G14330	0.967039	0.526963	31.4334	3.53778e-217	4.08048e-215	0.600057	21	0.466667	OK	AT4G14330	23	TRUE	FALSE	FALSE	TRUE
2	AT1G34355	AT1G34355	0.961036	0.339944	20.5476	4.04033e-94	1.61701e-92	0.39803	15	0.333333	OK	AT1G34355	19	TRUE	FALSE	FALSE	TRUE
2	AT4G21270	AT4G21270	0.961036	0.196107	11.8964	6.17867e-33	1.09172e-31	0.336472	15	0.333333	OK	AT4G21270	23	TRUE	FALSE	FALSE	FALSE
2	AT3G44050	AT3G44050	0.959677	0.423805	25.2462	6.234e-141	3.69787e-139	0.427444	21	0.466667	OK	AT3G44050	32	TRUE	FALSE	FALSE	FALSE
2	AT1G59540	AT1G59540	0.959677	0.130829	7.98711	6.9071e-16	7.25158e-15	0.287682	14	0.311111	OK	AT1G59540	20	TRUE	FALSE	FALSE	FALSE
2	AT4G15830	AT4G15830	0.958689	0.452068	27.0612	1.40846e-161	9.7471e-160	0.575364	20	0.444444	OK	AT4G15830	26	TRUE	FALSE	FALSE	TRUE
2	AT2G38160	AT2G38160	0.958689	0.354905	21.1976	5.02443e-100	2.13429e-98	0.497403	20	0.444444	OK	AT2G38160	32	TRUE	FALSE	FALSE	TRUE
2	AT5G23910	AT5G23910	0.957623	0.35559	21.2747	9.74097e-101	4.18056e-99	0.456017	19	0.422222	OK	AT5G23910	29	TRUE	FALSE	FALSE	FALSE
2	AT4G33260	AT4G33260	0.956471	0.379322	23.0512	7.16024e-118	3.49778e-116	0.320472	12	0.266667	OK	AT4G33260	15	TRUE	FALSE	FALSE	TRUE
2	AT1G23790	AT1G23790	0.954553	0.329927	20.2785	9.95289e-92	3.85332e-90	0.287682	11	0.244444	OK	AT1G23790	13	TRUE	FALSE	FALSE	FALSE
2	AT3G05330	AT3G05330	0.953854	0.42498	25.688	7.95609e-146	4.80519e-144	0.470004	16	0.355556	OK	AT3G05330	20	TRUE	FALSE	FALSE	TRUE
2	AT5G15510	AT5G15510	0.953493	0.736622	43.8884	0	0	0.747214	21	0.466667	OK	AT5G15510	28	TRUE	FALSE	FALSE	TRUE
2	AT5G66230	AT5G66230	0.953493	0.735783	43.7928	0	0	1.15618	21	0.466667	OK	AT5G66230	26	TRUE	FALSE	FALSE	TRUE
2	AT5G56120	AT5G56120	0.952355	0.752268	44.9298	0	0	0.955511	20	0.444444	OK	AT5G56120	25	TRUE	FALSE	FALSE	TRUE
2	AT5G06150	AT5G06150	0.951382	0.667531	39.6694	0	0	1.3173	24	0.533333	OK	AT5G06150	39	TRUE	FALSE	FALSE	TRUE
2	AT4G35620	AT4G35620	0.95113	0.423804	25.3205	9.49601e-142	5.65302e-140	0.647685	19	0.422222	OK	AT4G35620	23	TRUE	FALSE	FALSE	TRUE
2	AT2G16270	AT2G16270	0.95113	0.307174	18.3674	1.19757e-75	3.97808e-74	0.550046	19	0.422222	OK	AT2G16270	23	TRUE	FALSE	FALSE	TRUE
2	AT3G15550	AT3G15550	0.9507	0.389596	23.4746	3.70768e-122	1.86045e-120	0.352221	14	0.311111	OK	AT3G15550	17	TRUE	FALSE	FALSE	FALSE
2	AT1G03780	AT1G03780	0.949244	0.512119	30.5036	1.16641e-204	1.16704e-202	0.670674	22	0.488889	OK	AT1G03780	29	TRUE	FALSE	FALSE	TRUE
2	AT1G76310	AT1G76310	0.949244	0.457713	27.2701	4.79602e-164	3.41876e-162	0.715126	22	0.488889	OK	AT1G76310	29	TRUE	FALSE	FALSE	TRUE
2	AT1G44110	AT1G44110	0.949244	0.440832	26.2752	1.84337e-152	1.16857e-150	0.659246	22	0.488889	OK	AT1G44110	40	TRUE	FALSE	FALSE	TRUE
2	AT2G25060	AT2G25060	0.948859	0.287028	17.4252	2.65589e-68	7.99124e-67	0.39803	13	0.288889	OK	AT2G25060	19	TRUE	FALSE	FALSE	TRUE
2	AT3G10310	AT3G10310	0.948366	0.490383	29.3021	4.87423e-189	4.26085e-187	0.352221	17	0.377778	OK	AT3G10310	132	TRUE	FALSE	FALSE	FALSE
2	AT5G55520	AT5G55520	0.948366	0.162527	9.8419	3.71464e-23	5.11919e-22	0.456017	17	0.377778	OK	AT5G55520	22	TRUE	FALSE	FALSE	TRUE
2	AT2G33560	AT2G33560	0.948063	0.29375	17.5123	5.77027e-69	1.74887e-67	0.510826	21	0.466667	OK	AT2G33560	29	TRUE	FALSE	FALSE	TRUE
2	AT5G17160	AT5G17160	0.94771	0.461742	27.3146	1.42463e-164	1.0199e-162	0.847298	29	0.644444	OK	AT5G17160	66	TRUE	FALSE	FALSE	TRUE
2	AT3G14190	AT3G14190	0.946795	0.674475	40.0576	0	0	1.02165	24	0.533333	OK	AT3G14190	42	TRUE	FALSE	FALSE	TRUE
2	AT3G52110	AT3G52110	0.94543	0.559124	33.3061	1.57664e-243	2.35914e-241	0.725937	19	0.422222	OK	AT3G52110	25	TRUE	FALSE	FALSE	TRUE
2	AT1G08560	AT1G08560	0.945072	0.778352	46.0423	0	0	2.2046	30	0.666667	OK	AT1G08560	46	TRUE	FALSE	FALSE	TRUE
2	AT3G55660	AT3G55660	0.945072	0.315478	18.9942	9.52714e-81	3.34537e-79	0.537143	15	0.333333	OK	AT3G55660	20	TRUE	FALSE	FALSE	TRUE
2	AT3G51280	AT3G51280	0.944812	0.588084	34.8454	2.50297e-266	5.39894e-264	1.335	26	0.577778	OK	AT3G51280	36	TRUE	FALSE	FALSE	TRUE
2	AT1G16630	AT1G16630	0.944812	0.515778	30.6269	2.68577e-206	2.72e-204	0.837728	26	0.577778	OK	AT1G16630	37	TRUE	FALSE	FALSE	TRUE
2	AT5G27550	AT5G27550	0.944812	0.473855	28.0529	1.83989e-173	1.39538e-171	0.624154	26	0.577778	OK	AT5G27550	50	TRUE	FALSE	FALSE	FALSE
2	AT3G12870	AT3G12870	0.943955	0.627717	37.5752	0	0	1.32324	18	0.4	OK	AT3G12870	26	TRUE	FALSE	FALSE	TRUE
2	AT1G20610	AT1G20610	0.943734	0.308257	18.2942	4.60045e-75	1.51006e-73	0.736632	25	0.555556	OK	AT1G20610	35	TRUE	FALSE	FALSE	TRUE
2	AT2G26760	AT2G26760	0.94317	0.615561	36.7073	2.79208e-295	1.00812e-292	0.911836	21	0.466667	OK	AT2G26760	28	TRUE	FALSE	FALSE	TRUE
2	AT3G03130	AT3G03130	0.94317	0.204546	12.2341	1.02129e-34	1.88056e-33	0.725937	21	0.466667	OK	AT3G03130	30	TRUE	FALSE	FALSE	TRUE
2	AT5G51600	AT5G51600	0.94317	0.200173	12.0772	6.9688e-34	1.25537e-32	0.382992	14	0.311111	OK	AT5G51600	18	TRUE	FALSE	FALSE	FALSE
2	AT4G26660	AT4G26660	0.94259	0.619242	36.719	1.81464e-295	6.69764e-293	0.778305	24	0.533333	OK	AT4G26660	56	TRUE	FALSE	FALSE	TRUE
2	AT1G02730	AT1G02730	0.942352	0.696897	41.0602	0	0	1.68228	34	0.755556	OK	AT1G02730	50	TRUE	FALSE	FALSE	TRUE
2	AT4G22860	AT4G22860	0.941373	0.30371	18.049	4.01656e-73	1.28538e-71	0.537143	23	0.511111	OK	AT4G22860	39	TRUE	FALSE	FALSE	FALSE
2	AT3G11520	AT3G11520	0.941056	0.565703	34.1611	4.56991e-256	8.34084e-254	0.427444	13	0.288889	OK	AT3G11520	17	TRUE	FALSE	FALSE	TRUE
2	AT4G17000	AT4G17000	0.940297	0.529369	31.5568	7.23807e-219	8.71138e-217	0.470004	19	0.422222	OK	AT4G17000	27	TRUE	FALSE	FALSE	FALSE
2	AT2G17620	AT2G17620	0.940297	0.307134	18.3201	2.8599e-75	9.42463e-74	0.470004	19	0.422222	OK	AT2G17620	25	TRUE	FALSE	FALSE	FALSE
2	AT1G72670	AT1G72670	0.939907	0.497718	29.4877	2.06832e-191	1.83705e-189	0.647685	25	0.555556	OK	AT1G72670	40	TRUE	FALSE	FALSE	TRUE
2	AT1G06660	AT1G06660	0.938687	0.141106	8.5232	7.75997e-18	8.88865e-17	0.320472	15	0.333333	OK	AT1G06660	27	TRUE	FALSE	FALSE	FALSE
2	AT4G05190	AT4G05190	0.938687	0.354343	21.0231	2.01669e-98	8.33213e-97	0.681974	24	0.533333	OK	AT4G05190	33	TRUE	FALSE	FALSE	TRUE
2	AT1G53140	AT1G53140	0.938687	0.300338	17.9613	1.95595e-72	6.18789e-71	0.524071	18	0.4	OK	AT1G53140	29	TRUE	FALSE	FALSE	TRUE
2	AT3G20150	AT3G20150	0.937656	0.40032	23.6773	3.08707e-124	1.56799e-122	0.670674	29	0.644444	OK	AT3G20150	117	TRUE	FALSE	FALSE	TRUE
2	AT5G67270	AT5G67270	0.93739	0.402376	23.9083	1.2565e-126	6.56265e-125	0.693147	23	0.511111	OK	AT5G67270	45	TRUE	FALSE	FALSE	TRUE
2	AT3G56100	AT3G56100	0.936571	0.403705	24.3043	8.8265e-131	4.74431e-129	0.456017	14	0.311111	OK	AT3G56100	21	TRUE	FALSE	FALSE	TRUE
2	AT5G44040	AT5G44040	0.93422	0.360826	21.8067	1.00127e-105	4.39947e-104	0.39803	13	0.288889	OK	AT5G44040	22	TRUE	FALSE	FALSE	TRUE
2	AT1G76540	AT1G76540	0.93243	0.532207	31.361	3.44891e-216	3.92349e-214	0.93827	32	0.711111	OK	AT1G76540	70	TRUE	FALSE	FALSE	TRUE
2	AT5G45700	AT5G45700	0.931586	0.111485	6.8686	3.24179e-12	2.80286e-11	0.412845	12	0.266667	OK	AT5G45700	19	TRUE	FALSE	FALSE	TRUE
2	AT1G72250	AT1G72250	0.931072	0.411784	24.3521	2.75709e-131	1.49649e-129	0.562785	26	0.577778	OK	AT1G72250	50	TRUE	FALSE	FALSE	FALSE
2	AT4G01730	AT4G01730	0.930635	0.171678	10.3691	1.71382e-25	2.55749e-24	0.367725	14	0.311111	OK	AT4G01730	24	TRUE	FALSE	FALSE	FALSE
2	AT1G02690	AT1G02690	0.929931	0.529563	31.2095	3.96217e-214	4.38718e-212	1.02165	32	0.711111	OK	AT1G02690	90	TRUE	FALSE	FALSE	TRUE
2	AT4G03100	AT4G03100	0.929931	0.163503	9.81807	4.70653e-23	6.43911e-22	0.427444	16	0.355556	OK	AT4G03100	25	TRUE	FALSE	FALSE	FALSE
2	AT4G23800	AT4G23800	0.92959	0.704593	41.3295	0	0	2.02815	43	0.955556	OK	AT4G23800	90	TRUE	FALSE	FALSE	TRUE
2	AT2G33400	AT2G33400	0.928958	0.32105	19.0845	1.69739e-81	6.0628e-80	0.510826	20	0.444444	OK	AT2G33400	30	TRUE	FALSE	FALSE	FALSE
2	AT3G23670	AT3G23670	0.928317	0.360643	21.3704	1.26101e-101	5.44004e-100	0.600057	24	0.533333	OK	AT3G23670	41	TRUE	FALSE	FALSE	TRUE
2	AT3G25980	AT3G25980	0.928073	0.636447	37.6243	0	0	1.35812	26	0.577778	OK	AT3G25980	44	TRUE	FALSE	FALSE	TRUE
2	AT3G51930	AT3G51930	0.928073	0.256626	15.4656	2.95963e-54	7.39196e-53	0.304211	13	0.288889	OK	AT3G51930	106	TRUE	FALSE	FALSE	FALSE
2	AT2G28620	AT2G28620	0.927864	0.498431	29.4282	1.19745e-190	1.05789e-188	0.856777	28	0.622222	OK	AT2G28620	130	TRUE	FALSE	FALSE	TRUE
2	AT1G20930	AT1G20930	0.927864	0.418085	24.6857	7.61306e-135	4.2718e-133	0.768048	28	0.622222	OK	AT1G20930	53	TRUE	FALSE	FALSE	TRUE
2	AT4G33270	AT4G33270	0.927153	0.563891	33.5006	2.36322e-246	3.70289e-244	0.980829	19	0.422222	OK	AT4G33270	28	TRUE	FALSE	FALSE	TRUE
2	AT5G60930	AT5G60930	0.926319	0.434415	25.586	1.09129e-144	6.54343e-143	1.09118	33	0.733333	OK	AT5G60930	78	TRUE	FALSE	FALSE	TRUE
2	AT1G10780	AT1G10780	0.925204	0.164097	9.94318	1.35028e-23	1.90058e-22	0.287682	12	0.266667	OK	AT1G10780	60	TRUE	FALSE	FALSE	FALSE
2	AT4G32830	AT4G32830	0.924036	0.472545	27.8281	9.91294e-171	7.31751e-169	0.911836	31	0.688889	OK	AT4G32830	86	TRUE	FALSE	FALSE	TRUE
2	AT4G11080	AT4G11080	0.922811	0.204085	12.2506	8.33725e-35	1.53688e-33	0.427444	15	0.333333	OK	AT4G11080	40	TRUE	FALSE	FALSE	FALSE
2	AT1G18550	AT1G18550	0.922811	0.150442	9.04833	7.25877e-20	8.81293e-19	0.382992	15	0.333333	OK	AT1G18550	32	TRUE	FALSE	FALSE	FALSE
2	AT3G02640	AT3G02640	0.922226	0.703786	41.6515	0	0	1.80281	24	0.533333	OK	AT3G02640	42	TRUE	FALSE	FALSE	TRUE
2	AT4G05520	AT4G05520	0.921261	0.224129	13.3793	3.99714e-41	8.25728e-40	0.39803	18	0.4	OK	AT4G05520	43	TRUE	FALSE	FALSE	TRUE
2	AT1G78320	AT1G78320	0.921261	0.127418	7.82508	2.53673e-15	2.58007e-14	0.270875	9	0.2	OK	AT1G78320	16	TRUE	FALSE	FALSE	TRUE
2	AT4G38062	AT4G38062	0.920174	0.23213	13.9055	2.9346e-44	6.35472e-43	0.287682	14	0.311111	OK	AT4G38062	24	TRUE	FALSE	FALSE	FALSE
2	AT5G13840	AT5G13840	0.91904	0.454046	27.0085	5.86659e-161	4.0098e-159	0.510826	17	0.377778	OK	AT5G13840	31	TRUE	FALSE	FALSE	TRUE
2	AT5G62550	AT5G62550	0.918257	0.387882	22.8537	6.71172e-116	3.21253e-114	0.757686	30	0.666667	OK	AT5G62550	120	TRUE	FALSE	FALSE	TRUE
2	AT3G57060	AT3G57060	0.918257	0.175578	10.5285	3.19187e-26	4.87259e-25	0.320472	15	0.333333	OK	AT3G57060	188	TRUE	FALSE	FALSE	FALSE
2	AT2G38620	AT2G38620	0.917526	0.218549	13.0329	3.97548e-39	7.94569e-38	0.412845	18	0.4	OK	AT2G38620	39	TRUE	FALSE	FALSE	FALSE
2	AT3G53380	AT3G53380	0.917246	0.31164	18.6965	2.64501e-78	8.9655e-77	0.39803	13	0.288889	OK	AT3G53380	63	TRUE	FALSE	FALSE	TRUE
2	AT3G58650	AT3G58650	0.916621	0.345123	20.4253	4.98182e-93	1.97477e-91	0.575364	24	0.533333	OK	AT3G58650	46	TRUE	FALSE	FALSE	TRUE
2	AT5G48460	AT5G48460	0.915889	0.276805	16.4008	9.44274e-61	2.55848e-59	0.497403	22	0.488889	OK	AT5G48460	188	TRUE	FALSE	FALSE	FALSE
2	AT2G25880	AT2G25880	0.915727	0.626153	36.7613	3.83077e-296	1.44603e-293	1.39734	36	0.8	OK	AT2G25880	77	TRUE	FALSE	FALSE	TRUE
2	AT5G16250	AT5G16250	0.914776	0.776608	45.8435	0	0	2.49961	26	0.577778	OK	AT5G16250	53	TRUE	FALSE	FALSE	TRUE
2	AT3G27330	AT3G27330	0.912881	0.265256	15.7734	2.37065e-56	6.08565e-55	0.470004	19	0.422222	OK	AT3G27330	37	TRUE	FALSE	FALSE	TRUE
2	AT3G51740	AT3G51740	0.912384	0.367025	21.996	1.57208e-107	7.01901e-106	0.412845	13	0.288889	OK	AT3G51740	29	TRUE	FALSE	FALSE	TRUE
2	AT4G31840	AT4G31840	0.911915	0.622728	36.8664	7.99954e-298	3.16344e-295	1.51635	20	0.444444	OK	AT4G31840	34	TRUE	FALSE	FALSE	TRUE
2	AT4G02800	AT4G02800	0.911915	0.418369	25.2434	6.69667e-141	3.95819e-139	0.304211	10	0.222222	OK	AT4G02800	21	TRUE	FALSE	FALSE	TRUE
2	AT4G33400	AT4G33400	0.911409	0.400149	23.6523	5.58949e-124	2.83036e-122	0.587787	24	0.533333	OK	AT4G33400	119	TRUE	FALSE	FALSE	TRUE
2	AT5G48310	AT5G48310	0.910574	0.589825	34.9925	1.46293e-268	3.37469e-266	0.537143	18	0.4	OK	AT5G48310	33	TRUE	FALSE	FALSE	TRUE
2	AT3G23890	AT3G23890	0.910126	0.547171	32.116	1.3161e-226	1.68147e-224	1.35239	37	0.822222	OK	AT3G23890	85	TRUE	FALSE	FALSE	TRUE
2	AT5G11510	AT5G11510	0.908235	0.365332	21.5804	1.37178e-103	6.01157e-102	0.412845	21	0.466667	OK	AT5G11510	98	TRUE	FALSE	FALSE	FALSE
2	AT3G57860	AT3G57860	0.90781	0.26604	15.9358	1.78751e-57	4.63163e-56	0.382992	13	0.288889	OK	AT3G57860	40	TRUE	FALSE	FALSE	FALSE
2	AT1G63100	AT1G63100	0.907318	0.252304	15.3189	2.85955e-53	7.03618e-52	0.270875	9	0.2	OK	AT1G63100	16	TRUE	FALSE	FALSE	FALSE
2	AT3G51720	AT3G51720	0.906649	0.529104	31.312	1.60128e-215	1.79701e-213	0.828066	19	0.422222	OK	AT3G51720	39	TRUE	FALSE	FALSE	TRUE
2	AT4G15140	AT4G15140	0.906649	0.452902	26.818	9.95764e-159	6.72303e-157	0.575364	19	0.422222	OK	AT4G15140	59	TRUE	FALSE	FALSE	TRUE
2	AT5G25090	AT5G25090	0.906052	0.50236	29.9087	7.574e-197	7.14753e-195	0.635989	15	0.333333	OK	AT5G25090	38	TRUE	FALSE	FALSE	TRUE
2	AT5G18700	AT5G18700	0.905515	0.171564	10.1972	1.02054e-24	1.48296e-23	0.441833	21	0.466667	OK	AT5G18700	146	TRUE	FALSE	FALSE	FALSE
2	AT2G33793	AT2G33793	0.905348	0.264709	15.7588	2.98558e-56	7.64061e-55	0.441833	16	0.355556	OK	AT2G33793	62	TRUE	FALSE	FALSE	TRUE
2	AT1G11220	AT1G11220	0.902883	0.297628	17.7566	7.66433e-71	2.37494e-69	0.367725	14	0.311111	OK	AT1G11220	30	TRUE	FALSE	FALSE	FALSE
2	AT1G50490	AT1G50490	0.901714	0.68172	40.0383	0	0	1.56862	33	0.733333	OK	AT1G50490	158	TRUE	FALSE	FALSE	TRUE
2	AT2G27970	AT2G27970	0.899963	0.454219	26.671	5.11361e-157	3.39728e-155	1.15618	34	0.755556	OK	AT2G27970	376	TRUE	FALSE	FALSE	TRUE
2	AT3G54180	AT3G54180	0.898262	0.245289	14.5668	2.28249e-48	5.25067e-47	0.456017	18	0.4	OK	AT3G54180	198	TRUE	FALSE	FALSE	FALSE
2	AT1G18370	AT1G18370	0.897183	0.48725	28.655	6.94743e-181	5.54759e-179	0.972461	29	0.644444	OK	AT1G18370	97	TRUE	FALSE	FALSE	TRUE
2	AT5G37010	AT5G37010	0.89707	0.320995	18.8798	8.36668e-80	2.90716e-78	0.757686	31	0.688889	OK	AT5G37010	131	TRUE	FALSE	FALSE	TRUE
2	AT3G06030	AT3G06030	0.891385	0.163515	9.78635	6.4435e-23	8.76495e-22	0.270875	12	0.266667	OK	AT3G06030	59	TRUE	FALSE	FALSE	FALSE
2	AT3G19590	AT3G19590	0.885989	0.141099	8.38308	2.57807e-17	2.89123e-16	0.456017	20	0.444444	OK	AT3G19590	87	TRUE	FALSE	FALSE	FALSE
2	AT5G44560	AT5G44560	0.884772	0.322907	19.0624	2.5927e-81	9.221e-80	0.600057	22	0.488889	OK	AT5G44560	85	TRUE	FALSE	FALSE	TRUE
2	AT5G56580	AT5G56580	0.884617	0.147036	8.82404	5.52028e-19	6.53036e-18	0.382992	13	0.288889	OK	AT5G56580	38	TRUE	FALSE	FALSE	TRUE
2	AT4G34980	AT4G34980	0.882778	0.193578	11.5754	2.74622e-31	4.65904e-30	0.287682	11	0.244444	OK	AT4G34980	126	TRUE	FALSE	FALSE	FALSE
2	AT5G62410	AT5G62410	0.881854	0.129947	7.74998	4.5953e-15	4.60057e-14	0.352221	17	0.377778	OK	AT5G62410	177	TRUE	FALSE	FALSE	FALSE
2	AT3G03680	AT3G03680	0.881068	0.136283	8.11349	2.45932e-16	2.64738e-15	0.382992	16	0.355556	OK	AT3G03680	70	TRUE	FALSE	FALSE	FALSE
2	AT5G54970	AT5G54970	0.87844	0.196671	11.6178	1.6727e-31	2.85234e-30	0.550046	24	0.533333	OK	AT5G54970	268	TRUE	FALSE	FALSE	FALSE
2	AT4G02150	AT4G02150	0.877036	0.191411	11.3335	4.47825e-30	7.43792e-29	0.600057	22	0.488889	OK	AT4G02150	169	TRUE	FALSE	FALSE	TRUE
2	AT1G06475	AT1G06475	0.875882	0.435317	25.7407	2.04724e-146	1.25471e-144	0.587787	16	0.355556	OK	AT1G06475	160	TRUE	FALSE	FALSE	TRUE
2	AT1G03470	AT1G03470	0.861055	0.199328	11.8559	1.00337e-32	1.76536e-31	0.382992	12	0.266667	OK	AT1G03470	45	TRUE	FALSE	FALSE	TRUE
2	AT3G54560	AT3G54560	0.856733	0.188371	11.1066	5.82711e-29	9.46991e-28	0.808458	25	0.555556	OK	AT3G54560	575	TRUE	FALSE	FALSE	TRUE
2	AT3G60900	AT3G60900	0.856733	0.160492	9.47127	1.38232e-21	1.79647e-20	0.587787	25	0.555556	OK	AT3G60900	93	TRUE	FALSE	FALSE	FALSE
2	AT3G59765	AT3G59765	0.855404	0.506899	29.7268	1.73022e-194	1.58769e-192	1.74241	29	0.644444	OK	AT3G59765	289	TRUE	FALSE	FALSE	TRUE
2	AT3G02120	AT3G02120	0.855404	0.466328	27.4105	1.02679e-165	7.38266e-164	1.18377	20	0.444444	OK	AT3G02120	69	TRUE	FALSE	FALSE	TRUE
2	AT2G44450	AT2G44450	0.851357	0.126759	7.52764	2.58318e-14	2.46859e-13	0.524071	16	0.355556	OK	AT2G44450	944	TRUE	FALSE	FALSE	TRUE
2	AT4G37450	AT4G37450	0.845706	0.287574	17.0289	2.50774e-65	7.21856e-64	0.778305	13	0.288889	OK	AT4G37450	729	TRUE	FALSE	FALSE	TRUE
2	AT3G63130	AT3G63130	0.832816	0.180298	10.6254	1.13576e-26	1.75805e-25	0.510826	21	0.466667	OK	AT3G63130	263	TRUE	FALSE	FALSE	FALSE
2	AT3G08943	AT3G08943	0.830583	0.280618	16.558	7.01045e-62	1.9471e-60	0.253781	13	0.288889	OK	AT3G08943	234	TRUE	FALSE	FALSE	FALSE
2	AT5G17630	AT5G17630	0.830433	0.181601	10.6781	6.44639e-27	1.00628e-25	0.575364	27	0.6	OK	AT5G17630	487	TRUE	FALSE	FALSE	FALSE
2	AT2G27960	AT2G27960	0.830125	0.146173	8.62725	3.14231e-18	3.63952e-17	0.670674	22	0.488889	OK	AT2G27960	826	TRUE	FALSE	FALSE	FALSE
2	AT3G45930	AT3G45930	0.829179	0.111355	6.65659	1.40128e-11	1.17189e-10	0.456017	10	0.222222	OK	AT3G45930	348	TRUE	FALSE	FALSE	FALSE
2	AT1G09815	AT1G09815	0.819918	0.1008	6.0168	8.8952e-10	6.66698e-09	0.304211	11	0.244444	OK	AT1G09815	481	TRUE	FALSE	FALSE	FALSE
2	AT2G46520	AT2G46520	0.816923	0.103729	6.18912	3.02497e-10	2.34665e-09	0.253781	10	0.222222	OK	AT2G46520	508	TRUE	FALSE	FALSE	FALSE
2	AT5G59690	AT5G59690	0.815018	0.109925	6.49808	4.06764e-11	3.31336e-10	1.40827	29	0.644444	OK	AT5G59690	809	TRUE	FALSE	FALSE	TRUE
2	AT2G29550	AT2G29550	0.809707	0.295282	17.2643	4.37092e-67	1.29175e-65	1.78432	43	0.955556	OK	AT2G29550	1291	TRUE	FALSE	FALSE	TRUE
2	AT5G46840	AT5G46840	0.807286	0.109571	6.51237	3.69859e-11	3.02164e-10	0.320472	12	0.266667	OK	AT5G46840	303	TRUE	FALSE	FALSE	FALSE
2	AT3G27360	AT3G27360	0.806401	0.11493	6.80655	4.99822e-12	4.28135e-11	0.725937	16	0.355556	OK	AT3G27360	431	TRUE	FALSE	FALSE	TRUE
2	AT5G10160	AT5G10160	0.805329	0.190906	11.2052	1.9235e-29	3.16624e-28	0.681974	27	0.6	OK	AT5G10160	744	TRUE	FALSE	FALSE	FALSE
