# Supplementary material for: Dynamics of Gene Expression in Single Root Cells of Arabidopsis thaliana
Source: Plant Cell. 2019 Mar 28;31(5):993–1011. doi: 10.1105/tpc.18.00785 (PMC8516002; doi:10.1105/tpc.18.00785)
Supplement: Supplementary Data [file plcell_v31_5_993_s1.zip › plcell_v31_5_993_s1/TPC2018-RA-00785R1_Supplemental_Data_set_6.xlsx]

## Sheet: Supplemental Dataset 6
Supplemental Data. Jean-Baptiste et al. (2019) Plant Cell 10.1105/tpc.18.00785
Supplemental Data Set 6. Generalized Linear Model pairwise test of significance between cortex, hair and non-hair cells
Description: Pairwise test of significance between annotated cells types in the control vs. heat shock dataset/analysis. No multiple testing correction was performed
Pairwise test performed	Gene set	Gene cluster	pvalue
hair_vs_non-hair	Differentially expressed	1	0.0601
hair_vs_non-hair	Differentially expressed	2	0.514
hair_vs_non-hair	Differentially expressed	3	1.43e-07
hair_vs_non-hair	Differentially expressed	4	0.000843
hair_vs_non-hair	Differentially expressed	5	1.07e-28
hair_vs_non-hair	Differentially expressed	6	0.0282
hair_vs_non-hair	Differentially expressed	7	0.00554
hair_vs_non-hair	Differentially expressed	8	0.000392
hair_vs_cortex	Differentially expressed	1	0.908
hair_vs_cortex	Differentially expressed	2	0.11
hair_vs_cortex	Differentially expressed	3	0.477
hair_vs_cortex	Differentially expressed	4	0.686
hair_vs_cortex	Differentially expressed	5	0.0443
hair_vs_cortex	Differentially expressed	6	0.121
hair_vs_cortex	Differentially expressed	7	0.0147
hair_vs_cortex	Differentially expressed	8	0.0197
hair_vs_other	Differentially expressed	1	9.4e-06
hair_vs_other	Differentially expressed	2	0.00284
hair_vs_other	Differentially expressed	3	0.228
hair_vs_other	Differentially expressed	4	5.19e-08
hair_vs_other	Differentially expressed	5	0.276
hair_vs_other	Differentially expressed	6	2.23e-11
hair_vs_other	Differentially expressed	7	1.13e-27
hair_vs_other	Differentially expressed	8	0.00422
non-hair_vs_cortex	Differentially expressed	1	0.244
non-hair_vs_cortex	Differentially expressed	2	0.0697
non-hair_vs_cortex	Differentially expressed	3	0.00548
non-hair_vs_cortex	Differentially expressed	4	0.017
non-hair_vs_cortex	Differentially expressed	5	1.47e-07
non-hair_vs_cortex	Differentially expressed	6	3.09e-05
non-hair_vs_cortex	Differentially expressed	7	0.172
non-hair_vs_cortex	Differentially expressed	8	0.825
non-hair_vs_other	Differentially expressed	1	0.0164
non-hair_vs_other	Differentially expressed	2	0.0111
non-hair_vs_other	Differentially expressed	3	8.48e-06
non-hair_vs_other	Differentially expressed	4	0.0461
non-hair_vs_other	Differentially expressed	5	2.66e-29
non-hair_vs_other	Differentially expressed	6	4.77e-22
non-hair_vs_other	Differentially expressed	7	4.49e-19
non-hair_vs_other	Differentially expressed	8	5.76e-09
cortex_vs_other	Differentially expressed	1	0.0182
cortex_vs_other	Differentially expressed	2	0.876
cortex_vs_other	Differentially expressed	3	0.999
cortex_vs_other	Differentially expressed	4	0.00159
cortex_vs_other	Differentially expressed	5	0.0542
cortex_vs_other	Differentially expressed	6	0.0245
cortex_vs_other	Differentially expressed	7	0.000232
cortex_vs_other	Differentially expressed	8	0.00287
hair_vs_non-hair	Genes near dynamic DHSs	1	3.66e-11
hair_vs_non-hair	Genes near dynamic DHSs	2	0.00151
hair_vs_non-hair	Genes near dynamic DHSs	3	0.108
hair_vs_non-hair	Genes near dynamic DHSs	4	0.956
hair_vs_non-hair	Genes near dynamic DHSs	5	5.75e-05
hair_vs_non-hair	Genes near dynamic DHSs	6	2e-05
hair_vs_non-hair	Genes near dynamic DHSs	7	0.000644
hair_vs_non-hair	Genes near dynamic DHSs	8	0.0757
hair_vs_cortex	Genes near dynamic DHSs	1	0.00747
hair_vs_cortex	Genes near dynamic DHSs	2	0.341
hair_vs_cortex	Genes near dynamic DHSs	3	0.0318
hair_vs_cortex	Genes near dynamic DHSs	4	0.00999
hair_vs_cortex	Genes near dynamic DHSs	5	0.000606
hair_vs_cortex	Genes near dynamic DHSs	6	0.204
hair_vs_cortex	Genes near dynamic DHSs	7	0.0184
hair_vs_cortex	Genes near dynamic DHSs	8	8.71e-06
hair_vs_other	Genes near dynamic DHSs	1	0.2
hair_vs_other	Genes near dynamic DHSs	2	5.33e-09
hair_vs_other	Genes near dynamic DHSs	3	2.33e-05
hair_vs_other	Genes near dynamic DHSs	4	9.31e-23
hair_vs_other	Genes near dynamic DHSs	5	4.68e-28
hair_vs_other	Genes near dynamic DHSs	6	0.136
hair_vs_other	Genes near dynamic DHSs	7	0.00137
hair_vs_other	Genes near dynamic DHSs	8	0.223
non-hair_vs_cortex	Genes near dynamic DHSs	1	0.0982
non-hair_vs_cortex	Genes near dynamic DHSs	2	0.00613
non-hair_vs_cortex	Genes near dynamic DHSs	3	0.0317
non-hair_vs_cortex	Genes near dynamic DHSs	4	0.00179
non-hair_vs_cortex	Genes near dynamic DHSs	5	0.0263
non-hair_vs_cortex	Genes near dynamic DHSs	6	0.132
non-hair_vs_cortex	Genes near dynamic DHSs	7	0.938
non-hair_vs_cortex	Genes near dynamic DHSs	8	3.76e-05
non-hair_vs_other	Genes near dynamic DHSs	1	5.42e-20
non-hair_vs_other	Genes near dynamic DHSs	2	0.0118
non-hair_vs_other	Genes near dynamic DHSs	3	0.00601
non-hair_vs_other	Genes near dynamic DHSs	4	6.88e-23
non-hair_vs_other	Genes near dynamic DHSs	5	4.12e-15
non-hair_vs_other	Genes near dynamic DHSs	6	0.00474
non-hair_vs_other	Genes near dynamic DHSs	7	1.51e-09
non-hair_vs_other	Genes near dynamic DHSs	8	0.599
cortex_vs_other	Genes near dynamic DHSs	1	0.000332
cortex_vs_other	Genes near dynamic DHSs	2	0.000158
cortex_vs_other	Genes near dynamic DHSs	3	0.694
cortex_vs_other	Genes near dynamic DHSs	4	0.000635
cortex_vs_other	Genes near dynamic DHSs	5	0.00912
cortex_vs_other	Genes near dynamic DHSs	6	0.782
cortex_vs_other	Genes near dynamic DHSs	7	0.00134
cortex_vs_other	Genes near dynamic DHSs	8	0.000531
