# Supplementary material for: Dynamics of Gene Expression in Single Root Cells of Arabidopsis thaliana
Source: Plant Cell. 2019 Mar 28;31(5):993–1011. doi: 10.1105/tpc.18.00785 (PMC8516002; doi:10.1105/tpc.18.00785)
Supplement: Supplementary Data [file plcell_v31_5_993_s1.zip › plcell_v31_5_993_s1/TPC2018-RA-00785R1_Supplemental_Dat_set_5.xlsx]

## Sheet: Supplemental Dataset 5
Supplemental Data. Jean-Baptiste et al. (2019) Plant Cell 10.1105/tpc.18.00785
Supplemental Data Set 5. Cluster Specifc Heat shock Differentially Expressed Genes
Description: Differentially expressed genes as a function of heat shock treatment where identified using the differentialGeneTest() function in Monocle3, specifying a full model of Treatment*UMAP cluster (louvain component) and a residual model of UMAP cluster (louvain component).
Louvain_Component.Gene	status	family	pval	qval	id	gene_short_name	num_cells_expressed	use_for_ordering	Louvain_component	log2_foldChange
2.AT1G01010	OK	negbinomial.size	0.187033	0.411913	AT1G01010	AT1G01010	8	FALSE	2	-0.0136852
2.AT1G01020	OK	negbinomial.size	0.0934086	0.26045	AT1G01020	AT1G01020	288	FALSE	2	0.103892
2.AT1G01030	OK	negbinomial.size	1	1	AT1G01030	AT1G01030	17	FALSE	2	0.000901406
2.AT1G01040	OK	negbinomial.size	0.00681489	0.0335175	AT1G01040	AT1G01040	40	FALSE	2	-0.0463901
2.AT1G01050	OK	negbinomial.size	1.3083e-24	4.14718e-23	AT1G01050	AT1G01050	1741	FALSE	2	0.716957
2.AT1G01060	OK	negbinomial.size	0.392406	0.637754	AT1G01060	AT1G01060	16	FALSE	2	0.0206158
2.AT1G01090	OK	negbinomial.size	1.73219e-24	5.46706e-23	AT1G01090	AT1G01090	1217	FALSE	2	0.689626
2.AT1G01100	OK	negbinomial.size	5.00548e-68	4.40858e-66	AT1G01100	AT1G01100	1751	FALSE	2	1.22649
2.AT1G01110	OK	negbinomial.size	1	1	AT1G01110	AT1G01110	8	FALSE	2	-0.00233764
2.AT1G01120	OK	negbinomial.size	1.28401e-16	2.85083e-15	AT1G01120	AT1G01120	45	TRUE	2	-0.279606
2.AT1G01140	OK	negbinomial.size	2.82051e-12	4.8643e-11	AT1G01140	AT1G01140	9	FALSE	2	-0.155515
2.AT1G01160	OK	negbinomial.size	0.279941	0.524219	AT1G01160	AT1G01160	167	FALSE	2	0.0327116
2.AT1G01180	OK	negbinomial.size	2.44938e-29	9.13999e-28	AT1G01180	AT1G01180	27	FALSE	2	-0.35782
2.AT1G01200	OK	negbinomial.size	0.000556886	0.00367642	AT1G01200	AT1G01200	29	FALSE	2	-0.0961462
2.AT1G01210	OK	negbinomial.size	2.28639e-06	2.27269e-05	AT1G01210	AT1G01210	166	FALSE	2	0.182825
2.AT1G01220	OK	negbinomial.size	0.00536783	0.0273614	AT1G01220	AT1G01220	44	FALSE	2	-0.12856
2.AT1G01225	OK	negbinomial.size	0.0357878	0.128647	AT1G01225	AT1G01225	14	FALSE	2	0.0289278
2.AT1G01230	OK	negbinomial.size	4.93553e-70	4.49578e-68	AT1G01230	AT1G01230	641	FALSE	2	-1.20003
2.AT1G01240	OK	negbinomial.size	0.816786	0.955748	AT1G01240	AT1G01240	45	FALSE	2	-0.00577044
2.AT1G01260	OK	negbinomial.size	4.74759e-06	4.508e-05	AT1G01260	AT1G01260	59	FALSE	2	-0.146981
2.AT1G01290	OK	negbinomial.size	0.00279109	0.0155167	AT1G01290	AT1G01290	120	FALSE	2	0.106187
2.AT1G01300	OK	negbinomial.size	0.000161434	0.00119245	AT1G01300	AT1G01300	209	FALSE	2	-0.115288
2.AT1G01350	OK	negbinomial.size	0.364679	0.610679	AT1G01350	AT1G01350	300	FALSE	2	0.0578936
2.AT1G01360	OK	negbinomial.size	0.358483	0.603283	AT1G01360	AT1G01360	157	FALSE	2	-0.0400926
2.AT1G01370	OK	negbinomial.size	0.000633603	0.00413125	AT1G01370	AT1G01370	78	FALSE	2	0.0994644
2.AT1G01380	OK	negbinomial.size	1	1	AT1G01380	AT1G01380	11	FALSE	2	0
2.AT1G01430	OK	negbinomial.size	4.59747e-14	8.88206e-13	AT1G01430	AT1G01430	153	FALSE	2	-0.286565
2.AT1G01440	OK	negbinomial.size	5.5704e-16	1.19534e-14	AT1G01440	AT1G01440	59	FALSE	2	-0.358778
2.AT1G01448	OK	negbinomial.size	0.41447	0.65855	AT1G01448	AT1G01448	1	FALSE	2	-0.0186025
2.AT1G01453	OK	negbinomial.size	1.98212e-28	7.20215e-27	AT1G01453	AT1G01453	43	TRUE	2	-0.464621
2.AT1G01470	OK	negbinomial.size	0.474553	0.70547	AT1G01470	AT1G01470	96	TRUE	2	0.00880213
2.AT1G01490	OK	negbinomial.size	0.000581369	0.00382236	AT1G01490	AT1G01490	536	FALSE	2	0.200833
2.AT1G01500	OK	negbinomial.size	0.753081	0.914459	AT1G01500	AT1G01500	9	FALSE	2	0.00970939
2.AT1G01510	OK	negbinomial.size	6.70997e-07	7.1561e-06	AT1G01510	AT1G01510	540	FALSE	2	0.292796
2.AT1G01540	OK	negbinomial.size	4.96422e-12	8.40425e-11	AT1G01540	AT1G01540	341	FALSE	2	-0.355163
2.AT1G01550	OK	negbinomial.size	4.69045e-37	2.19479e-35	AT1G01550	AT1G01550	600	FALSE	2	-0.806428
2.AT1G01620	OK	negbinomial.size	0	0	AT1G01620	AT1G01620	1555	TRUE	2	-3.14629
2.AT1G01630	OK	negbinomial.size	7.14361e-27	2.46246e-25	AT1G01630	AT1G01630	792	FALSE	2	-0.753217
2.AT1G01650	OK	negbinomial.size	7.15897e-15	1.44882e-13	AT1G01650	AT1G01650	78	FALSE	2	-0.308
2.AT1G01690	OK	negbinomial.size	0.111165	0.292284	AT1G01690	AT1G01690	4	FALSE	2	0.00811663
2.AT1G01710	OK	negbinomial.size	0.00454011	0.0237216	AT1G01710	AT1G01710	11	FALSE	2	-0.0447201
2.AT1G01715	OK	negbinomial.size	0.182907	0.405982	AT1G01715	AT1G01715	4	FALSE	2	0.0186516
2.AT1G01720	OK	negbinomial.size	3.3017e-76	3.30088e-74	AT1G01720	AT1G01720	1752	FALSE	2	1.3048
2.AT1G01725	OK	negbinomial.size	0.717456	0.892076	AT1G01725	AT1G01725	3	FALSE	2	-0.00239443
2.AT1G04047	OK	negbinomial.size	0.000135607	0.00101748	AT1G04047	AT1G04047	22	FALSE	2	-0.0930789
2.AT1G01730	OK	negbinomial.size	1.25789e-05	0.000112282	AT1G01730	AT1G01730	222	FALSE	2	-0.198591
2.AT1G01750	OK	negbinomial.size	0	0	AT1G01750	AT1G01750	592	TRUE	2	-3.3333
2.AT1G04053	OK	negbinomial.size	0.712125	0.888805	AT1G04053	AT1G04053	2	FALSE	2	-0.00196716
2.AT1G01770	OK	negbinomial.size	1.31156e-17	3.07428e-16	AT1G01770	AT1G01770	50	FALSE	2	-0.341808
2.AT1G01780	OK	negbinomial.size	5.47587e-145	1.21034e-142	AT1G01780	AT1G01780	368	TRUE	2	-1.73967
2.AT1G01790	OK	negbinomial.size	6.53943e-08	7.84494e-07	AT1G01790	AT1G01790	10	FALSE	2	-0.112471
2.AT1G01800	OK	negbinomial.size	0.000815553	0.00519232	AT1G01800	AT1G01800	1056	FALSE	2	-0.237333
2.AT1G01810	OK	negbinomial.size	0.014791	0.064021	AT1G01810	AT1G01810	9	FALSE	2	0.0431323
2.AT1G01820	OK	negbinomial.size	0.850307	0.975989	AT1G01820	AT1G01820	464	FALSE	2	-0.037665
2.AT1G01830	OK	negbinomial.size	7.66194e-10	1.1002e-08	AT1G01830	AT1G01830	138	FALSE	2	0.226474
2.AT1G01910	OK	negbinomial.size	0.0567441	0.181995	AT1G01910	AT1G01910	1113	FALSE	2	0.133061
2.AT1G01920	OK	negbinomial.size	8.1521e-06	7.49036e-05	AT1G01920	AT1G01920	76	FALSE	2	0.131839
2.AT1G01930	OK	negbinomial.size	0.103375	0.278855	AT1G01930	AT1G01930	9	FALSE	2	0.0292466
2.AT1G01940	OK	negbinomial.size	2.68968e-210	1.02242e-207	AT1G01940	AT1G01940	823	FALSE	2	2.01297
2.AT1G01950	OK	negbinomial.size	0.00978321	0.0455212	AT1G01950	AT1G01950	76	FALSE	2	-0.116217
2.AT1G01960	OK	negbinomial.size	0.0115583	0.052315	AT1G01960	AT1G01960	978	FALSE	2	0.184668
2.AT1G01970	OK	negbinomial.size	0.0123715	0.0552726	AT1G01970	AT1G01970	1	FALSE	2	0.0293129
2.AT1G01990	OK	negbinomial.size	0.122527	0.310505	AT1G01990	AT1G01990	46	FALSE	2	-0.042856
2.AT1G02000	OK	negbinomial.size	0.0256808	0.0992811	AT1G02000	AT1G02000	197	FALSE	2	-0.125349
2.AT1G02010	OK	negbinomial.size	0.0230715	0.0913485	AT1G02010	AT1G02010	5	FALSE	2	-0.0545193
2.AT1G02020	OK	negbinomial.size	0.579963	0.789726	AT1G02020	AT1G02020	2	FALSE	2	-0.00128734
2.AT1G02080	OK	negbinomial.size	2.05638e-06	2.05811e-05	AT1G02080	AT1G02080	428	FALSE	2	-0.260186
2.AT1G02090	OK	negbinomial.size	2.97079e-199	1.03022e-196	AT1G02090	AT1G02090	1058	FALSE	2	2.11456
2.AT1G02100	OK	negbinomial.size	0.661158	0.850503	AT1G02100	AT1G02100	405	FALSE	2	0.0172021
2.AT1G02110	OK	negbinomial.size	0.0598119	0.189255	AT1G02110	AT1G02110	13	FALSE	2	0.0340365
2.AT1G02120	OK	negbinomial.size	2.89766e-05	0.000244281	AT1G02120	AT1G02120	84	FALSE	2	-0.186228
2.AT1G02130	OK	negbinomial.size	8.34895e-05	0.000649542	AT1G02130	AT1G02130	1158	FALSE	2	0.272044
2.AT1G02140	OK	negbinomial.size	1.67774e-25	5.52193e-24	AT1G02140	AT1G02140	1720	FALSE	2	0.736445
2.AT1G02145	OK	negbinomial.size	0.198667	0.425799	AT1G02145	AT1G02145	113	FALSE	2	0.0649365
2.AT1G02150	OK	negbinomial.size	0.721758	0.895169	AT1G02150	AT1G02150	12	FALSE	2	0.0098274
2.AT1G02160	OK	negbinomial.size	4.56376e-18	1.09687e-16	AT1G02160	AT1G02160	713	FALSE	2	0.553457
2.AT1G02170	OK	negbinomial.size	2.3486e-07	2.64479e-06	AT1G02170	AT1G02170	351	FALSE	2	-0.319058
2.AT1G02260	OK	negbinomial.size	1.47369e-09	2.06594e-08	AT1G02260	AT1G02260	57	FALSE	2	-0.208356
2.AT1G02270	OK	negbinomial.size	4.44586e-07	4.84909e-06	AT1G02270	AT1G02270	38	FALSE	2	-0.16749
2.AT1G02280	OK	negbinomial.size	1.14728e-07	1.33724e-06	AT1G02280	AT1G02280	72	FALSE	2	0.116365
2.AT1G02290	OK	negbinomial.size	6.05992e-21	1.65611e-19	AT1G02290	AT1G02290	74	FALSE	2	0.240441
2.AT1G02305	OK	negbinomial.size	1.56663e-91	1.96883e-89	AT1G02305	AT1G02305	373	FALSE	2	-1.19122
2.AT1G02330	OK	negbinomial.size	0.662846	0.851899	AT1G02330	AT1G02330	86	FALSE	2	-0.00923326
2.AT1G02340	OK	negbinomial.size	0.0903302	0.254177	AT1G02340	AT1G02340	46	FALSE	2	0.0709571
2.AT1G02350	OK	negbinomial.size	0.0024452	0.0138182	AT1G02350	AT1G02350	10	FALSE	2	0.0487466
2.AT1G02360	OK	negbinomial.size	0.00459699	0.0239808	AT1G02360	AT1G02360	14	FALSE	2	-0.0451186
2.AT1G02370	OK	negbinomial.size	0.347158	0.591722	AT1G02370	AT1G02370	17	FALSE	2	0.0139676
2.AT1G02390	OK	negbinomial.size	0.194179	0.418729	AT1G02390	AT1G02390	28	FALSE	2	0.0161321
2.AT1G02400	OK	negbinomial.size	3.56304e-06	3.44516e-05	AT1G02400	AT1G02400	27	TRUE	2	-0.091169
2.AT1G02410	OK	negbinomial.size	2.30255e-05	0.000197456	AT1G02410	AT1G02410	214	FALSE	2	0.207126
2.AT1G02430	OK	negbinomial.size	0.817199	0.955975	AT1G02430	AT1G02430	58	FALSE	2	0.00068335
2.AT1G02440	OK	negbinomial.size	0.69676	0.878388	AT1G02440	AT1G02440	4	FALSE	2	0.0043607
2.AT1G02500	OK	negbinomial.size	4.33839e-05	0.000354884	AT1G02500	AT1G02500	2052	FALSE	2	-0.288292
2.AT1G02520	OK	negbinomial.size	4.83193e-19	1.2125e-17	AT1G02520	AT1G02520	154	FALSE	2	-0.464004
2.AT1G02560	OK	negbinomial.size	0.00171506	0.010099	AT1G02560	AT1G02560	479	FALSE	2	0.166525
2.AT1G02570	OK	negbinomial.size	3.47432e-90	4.28456e-88	AT1G02570	AT1G02570	64	TRUE	2	-1.09529
2.AT1G02575	OK	negbinomial.size	1.4613e-24	4.62474e-23	AT1G02575	AT1G02575	25	FALSE	2	-0.314412
2.AT1G02610	OK	negbinomial.size	6.81972e-19	1.6999e-17	AT1G02610	AT1G02610	30	FALSE	2	-0.260412
2.AT1G02640	OK	negbinomial.size	0.591542	0.798631	AT1G02640	AT1G02640	29	TRUE	2	-0.00448836
2.AT1G02660	OK	negbinomial.size	1.57905e-08	2.02134e-07	AT1G02660	AT1G02660	32	FALSE	2	-0.202648
2.AT1G02680	OK	negbinomial.size	0.15903	0.369553	AT1G02680	AT1G02680	76	FALSE	2	0.040555
2.AT1G02690	OK	negbinomial.size	4.97465e-13	9.0189e-12	AT1G02690	AT1G02690	180	TRUE	2	0.208778
2.AT1G02700	OK	negbinomial.size	1.2311e-23	3.7653e-22	AT1G02700	AT1G02700	84	FALSE	2	0.281883
2.AT1G02720	OK	negbinomial.size	0.00745733	0.0361859	AT1G02720	AT1G02720	137	FALSE	2	-0.118939
2.AT1G02740	OK	negbinomial.size	0.015333	0.0659589	AT1G02740	AT1G02740	5	FALSE	2	-0.0252252
2.AT1G02750	OK	negbinomial.size	6.92023e-06	6.4216e-05	AT1G02750	AT1G02750	38	FALSE	2	-0.146632
2.AT1G02780	OK	negbinomial.size	9.7125e-42	5.07316e-40	AT1G02780	AT1G02780	1853	FALSE	2	0.944461
2.AT1G02810	OK	negbinomial.size	1.23623e-11	2.04022e-10	AT1G02810	AT1G02810	104	TRUE	2	-0.172971
2.AT1G02816	OK	negbinomial.size	2.17583e-11	3.52572e-10	AT1G02816	AT1G02816	1092	FALSE	2	-0.468586
2.AT1G02840	OK	negbinomial.size	0.00511425	0.026276	AT1G02840	AT1G02840	1002	FALSE	2	0.164638
2.AT1G02850	OK	negbinomial.size	0.611698	0.813797	AT1G02850	AT1G02850	16	FALSE	2	-0.0056327
2.AT1G02860	OK	negbinomial.size	9.56124e-25	3.04127e-23	AT1G02860	AT1G02860	95	FALSE	2	0.348482
2.AT1G02870	OK	negbinomial.size	1.38283e-09	1.94409e-08	AT1G02870	AT1G02870	240	FALSE	2	0.23278
2.AT1G02880	OK	negbinomial.size	9.67706e-08	1.13762e-06	AT1G02880	AT1G02880	297	FALSE	2	-0.300498
2.AT1G02890	OK	negbinomial.size	0.513908	0.739146	AT1G02890	AT1G02890	43	FALSE	2	-0.0209207
2.AT1G02900	OK	negbinomial.size	8.21719e-07	8.67328e-06	AT1G02900	AT1G02900	81	TRUE	2	-0.0806024
2.AT1G02910	OK	negbinomial.size	0.00517935	0.026567	AT1G02910	AT1G02910	32	FALSE	2	0.0683281
2.AT1G02930	OK	negbinomial.size	1.2688e-17	2.97609e-16	AT1G02930	AT1G02930	36	TRUE	2	0.344572
2.AT1G02950	OK	negbinomial.size	0.000473958	0.00317837	AT1G02950	AT1G02950	8	FALSE	2	0.0638737
2.AT1G02960	OK	negbinomial.size	0.772994	0.927939	AT1G02960	AT1G02960	32	FALSE	2	-0.00112153
2.AT1G02970	OK	negbinomial.size	1.44281e-06	1.47715e-05	AT1G02970	AT1G02970	26	FALSE	2	0.0839118
2.AT1G02980	OK	negbinomial.size	2.29486e-30	8.8056e-29	AT1G02980	AT1G02980	108	FALSE	2	0.336066
2.AT1G02990	OK	negbinomial.size	2.33991e-06	2.3226e-05	AT1G02990	AT1G02990	27	FALSE	2	-0.126851
2.AT1G03000	OK	negbinomial.size	0.060549	0.191261	AT1G03000	AT1G03000	18	FALSE	2	0.0274261
2.AT1G03010	OK	negbinomial.size	0.248827	0.48708	AT1G03010	AT1G03010	38	TRUE	2	-0.00173865
2.AT1G03030	OK	negbinomial.size	0.176766	0.395889	AT1G03030	AT1G03030	149	FALSE	2	0.0527131
2.AT1G03040	OK	negbinomial.size	0.972358	1	AT1G03040	AT1G03040	19	FALSE	2	0.000201535
2.AT1G03060	OK	negbinomial.size	1.66363e-30	6.41556e-29	AT1G03060	AT1G03060	616	FALSE	2	-0.773578
2.AT1G03070	OK	negbinomial.size	0	0	AT1G03070	AT1G03070	998	TRUE	2	3.8875
2.AT1G03080	OK	negbinomial.size	0.00938821	0.0439888	AT1G03080	AT1G03080	180	FALSE	2	-0.0924395
2.AT1G03090	OK	negbinomial.size	0.68944	0.872966	AT1G03090	AT1G03090	2	FALSE	2	0.00227154
2.AT1G03106	OK	negbinomial.size	0.0273101	0.104122	AT1G03106	AT1G03106	9	FALSE	2	-0.0564319
2.AT1G03110	OK	negbinomial.size	2.07406e-13	3.85208e-12	AT1G03110	AT1G03110	234	FALSE	2	0.312928
2.AT1G03140	OK	negbinomial.size	5.07313e-05	0.000410208	AT1G03140	AT1G03140	571	FALSE	2	0.247161
2.AT1G03150	OK	negbinomial.size	0.00481669	0.0249426	AT1G03150	AT1G03150	811	FALSE	2	0.180959
2.AT1G03180	OK	negbinomial.size	2.80142e-12	4.83318e-11	AT1G03180	AT1G03180	100	FALSE	2	0.239827
2.AT1G03190	OK	negbinomial.size	8.53027e-05	0.000662402	AT1G03190	AT1G03190	32	FALSE	2	0.107729
2.AT1G03210	OK	negbinomial.size	9.09324e-06	8.29233e-05	AT1G03210	AT1G03210	366	FALSE	2	0.23193
2.AT1G03220	OK	negbinomial.size	0.0751163	0.223359	AT1G03220	AT1G03220	522	TRUE	2	0.0841143
2.AT1G03230	OK	negbinomial.size	4.83736e-09	6.48949e-08	AT1G03230	AT1G03230	336	FALSE	2	-0.27034
2.AT1G03250	OK	negbinomial.size	0.0685217	0.208696	AT1G03250	AT1G03250	166	FALSE	2	-0.0785145
2.AT1G03260	OK	negbinomial.size	0.0951343	0.263074	AT1G03260	AT1G03260	131	FALSE	2	-0.0607166
2.AT1G03280	OK	negbinomial.size	8.10583e-07	8.55835e-06	AT1G03280	AT1G03280	95	FALSE	2	-0.200198
2.AT1G03290	OK	negbinomial.size	0.00955071	0.0446345	AT1G03290	AT1G03290	76	FALSE	2	-0.0999913
2.AT1G03310	OK	negbinomial.size	0.352739	0.598167	AT1G03310	AT1G03310	3	FALSE	2	-0.0104502
2.AT1G03330	OK	negbinomial.size	7.07547e-09	9.34878e-08	AT1G03330	AT1G03330	994	FALSE	2	0.379126
2.AT1G03350	OK	negbinomial.size	3.0568e-08	3.79845e-07	AT1G03350	AT1G03350	661	FALSE	2	-0.379209
2.AT1G03360	OK	negbinomial.size	0.015831	0.0676883	AT1G03360	AT1G03360	80	FALSE	2	0.0482365
2.AT1G03365	OK	negbinomial.size	0.174481	0.392371	AT1G03365	AT1G03365	53	FALSE	2	-0.0457802
2.AT1G03370	OK	negbinomial.size	2.20047e-16	4.82979e-15	AT1G03370	AT1G03370	216	FALSE	2	-0.487512
2.AT1G03380	OK	negbinomial.size	5.2189e-16	1.12182e-14	AT1G03380	AT1G03380	25	FALSE	2	-0.305911
2.AT1G03410	OK	negbinomial.size	0.533553	0.754562	AT1G03410	AT1G03410	120	FALSE	2	0.0168687
2.AT1G03420	OK	negbinomial.size	2.20133e-06	2.19445e-05	AT1G03420	AT1G03420	35	FALSE	2	-0.127902
2.AT1G03430	OK	negbinomial.size	0.379173	0.623169	AT1G03430	AT1G03430	59	FALSE	2	-0.0262416
2.AT1G03457	OK	negbinomial.size	3.60151e-12	6.1697e-11	AT1G03457	AT1G03457	99	FALSE	2	-0.276272
2.AT1G03470	OK	negbinomial.size	0.316571	0.562387	AT1G03470	AT1G03470	6	FALSE	2	0.00949279
2.AT1G03475	OK	negbinomial.size	0.0713241	0.214956	AT1G03475	AT1G03475	81	FALSE	2	0.0722537
2.AT1G03520	OK	negbinomial.size	4.09013e-14	7.92515e-13	AT1G03520	AT1G03520	32	FALSE	2	-0.277403
2.AT1G03530	OK	negbinomial.size	0.00603661	0.0302488	AT1G03530	AT1G03530	32	FALSE	2	-0.0296657
2.AT1G03550	OK	negbinomial.size	3.04497e-81	3.30707e-79	AT1G03550	AT1G03550	300	FALSE	2	-1.255
2.AT1G03560	OK	negbinomial.size	0.667574	0.855425	AT1G03560	AT1G03560	9	FALSE	2	-0.00104842
2.AT1G03590	OK	negbinomial.size	4.81273e-09	6.45895e-08	AT1G03590	AT1G03590	331	FALSE	2	-0.340769
2.AT1G03610	OK	negbinomial.size	0.0137389	0.0602803	AT1G03610	AT1G03610	148	FALSE	2	-0.104326
2.AT1G03650	OK	negbinomial.size	0.000205764	0.0014882	AT1G03650	AT1G03650	22	FALSE	2	0.0538384
2.AT1G03680	OK	negbinomial.size	0.0222485	0.0887927	AT1G03680	AT1G03680	23	FALSE	2	0.0473958
2.AT1G03687	OK	negbinomial.size	0.183022	0.406125	AT1G03687	AT1G03687	38	FALSE	2	0.0593444
2.AT1G03730	OK	negbinomial.size	1.09414e-12	1.94067e-11	AT1G03730	AT1G03730	213	FALSE	2	-0.391979
2.AT1G03740	OK	negbinomial.size	0.00905659	0.0426886	AT1G03740	AT1G03740	4	FALSE	2	-0.06226
2.AT1G03750	OK	negbinomial.size	0.00352458	0.0190233	AT1G03750	AT1G03750	1	FALSE	2	-0.0406861
2.AT1G03760	OK	negbinomial.size	0.0066591	0.0328482	AT1G03760	AT1G03760	21	FALSE	2	0.0498799
2.AT1G03770	OK	negbinomial.size	0.626948	0.825297	AT1G03770	AT1G03770	9	FALSE	2	-0.00137226
2.AT1G03830	OK	negbinomial.size	0.0678771	0.207139	AT1G03830	AT1G03830	0	FALSE	2	0.0112332
2.AT1G03840	OK	negbinomial.size	1	1	AT1G03840	AT1G03840	12	TRUE	2	-0.00124903
2.AT1G03850	OK	negbinomial.size	1.30564e-16	2.89698e-15	AT1G03850	AT1G03850	19	FALSE	2	-0.19916
2.AT1G03860	OK	negbinomial.size	6.68641e-37	3.11926e-35	AT1G03860	AT1G03860	1112	FALSE	2	0.875516
2.AT1G03870	OK	negbinomial.size	2.37151510003798e-322	1.64894409299516e-319	AT1G03870	AT1G03870	1327	TRUE	2	-2.85859
2.AT1G03900	OK	negbinomial.size	2.56158e-22	7.39639e-21	AT1G03900	AT1G03900	1673	FALSE	2	-0.689374
2.AT1G03905	OK	negbinomial.size	0.358377	0.603127	AT1G03905	AT1G03905	24	FALSE	2	-0.0256919
2.AT1G03910	OK	negbinomial.size	0.00132268	0.00801566	AT1G03910	AT1G03910	111	FALSE	2	0.113408
2.AT1G03930	OK	negbinomial.size	9.77578e-05	0.000751798	AT1G03930	AT1G03930	12	FALSE	2	-0.0804347
2.AT1G03950	OK	negbinomial.size	1.96493e-07	2.23053e-06	AT1G03950	AT1G03950	8	FALSE	2	-0.126802
2.AT1G03960	OK	negbinomial.size	0.450169	0.69123	AT1G03960	AT1G03960	9	FALSE	2	0.0130001
2.AT1G03970	OK	negbinomial.size	3.79718e-18	9.17249e-17	AT1G03970	AT1G03970	219	FALSE	2	0.423198
2.AT1G04000	OK	negbinomial.size	9.40966e-08	1.10825e-06	AT1G04000	AT1G04000	70	FALSE	2	-0.182024
2.AT1G04010	OK	negbinomial.size	0.95831	1	AT1G04010	AT1G04010	49	FALSE	2	0.003815
2.AT1G04020	OK	negbinomial.size	0.0082806	0.0395907	AT1G04020	AT1G04020	80	TRUE	2	0.0679741
2.AT1G04040	OK	negbinomial.size	6.31108e-152	1.49527e-149	AT1G04040	AT1G04040	1217	TRUE	2	-1.87359
2.AT1G04070	OK	negbinomial.size	0.219088	0.453393	AT1G04070	AT1G04070	306	FALSE	2	0.0563058
2.AT1G04080	OK	negbinomial.size	1.18181e-11	1.95274e-10	AT1G04080	AT1G04080	421	FALSE	2	0.380815
2.AT1G04120	OK	negbinomial.size	3.93384e-20	1.03896e-18	AT1G04120	AT1G04120	413	FALSE	2	-0.585952
2.AT1G04130	OK	negbinomial.size	1.33747e-42	7.16175e-41	AT1G04130	AT1G04130	209	FALSE	2	0.535926
2.AT1G04140	OK	negbinomial.size	5.94069e-21	1.62513e-19	AT1G04140	AT1G04140	898	FALSE	2	-0.660513
2.AT1G04160	OK	negbinomial.size	1.64914e-40	8.40767e-39	AT1G04160	AT1G04160	165	FALSE	2	-0.789165
2.AT1G04170	OK	negbinomial.size	1.38801e-09	1.95057e-08	AT1G04170	AT1G04170	1179	FALSE	2	0.417934
2.AT1G04180	OK	negbinomial.size	0.106859	0.284515	AT1G04180	AT1G04180	24	FALSE	2	-0.00681736
2.AT1G04190	OK	negbinomial.size	8.03729e-10	1.15242e-08	AT1G04190	AT1G04190	329	FALSE	2	0.283905
2.AT1G04200	OK	negbinomial.size	2.29946e-05	0.000197215	AT1G04200	AT1G04200	200	FALSE	2	-0.238721
2.AT1G04210	OK	negbinomial.size	0.00377256	0.0201979	AT1G04210	AT1G04210	239	FALSE	2	-0.156828
2.AT1G04230	OK	negbinomial.size	0.15649	0.365345	AT1G04230	AT1G04230	18	FALSE	2	0.032186
2.AT1G04240	OK	negbinomial.size	0.00529877	0.0270722	AT1G04240	AT1G04240	35	TRUE	2	-0.0257369
2.AT1G04250	OK	negbinomial.size	4.41361e-78	4.54723e-76	AT1G04250	AT1G04250	1453	FALSE	2	-1.33614
2.AT1G04260	OK	negbinomial.size	5.28169e-05	0.000425903	AT1G04260	AT1G04260	440	FALSE	2	-0.252668
2.AT1G04270	OK	negbinomial.size	1.92129e-56	1.37742e-54	AT1G04270	AT1G04270	1760	FALSE	2	1.11236
2.AT1G04280	OK	negbinomial.size	4.67838e-111	7.36437e-109	AT1G04280	AT1G04280	151	TRUE	2	-1.35877
2.AT1G04290	OK	negbinomial.size	4.05123e-05	0.000333008	AT1G04290	AT1G04290	667	FALSE	2	-0.290168
2.AT1G04295	OK	negbinomial.size	6.57304e-08	7.88184e-07	AT1G04295	AT1G04295	8	FALSE	2	-0.136863
2.AT1G04300	OK	negbinomial.size	1.97831e-05	0.000171306	AT1G04300	AT1G04300	109	FALSE	2	-0.208547
2.AT1G04310	OK	negbinomial.size	0.262797	0.503351	AT1G04310	AT1G04310	0	FALSE	2	-0.0106644
2.AT1G04340	OK	negbinomial.size	0.0232032	0.0917193	AT1G04340	AT1G04340	1289	FALSE	2	0.142363
2.AT1G04360	OK	negbinomial.size	0.972358	1	AT1G04360	AT1G04360	11	FALSE	2	0.00349387
2.AT1G04390	OK	negbinomial.size	0.367841	0.612844	AT1G04390	AT1G04390	7	FALSE	2	-0.0119124
2.AT1G04400	OK	negbinomial.size	0.428186	0.670977	AT1G04400	AT1G04400	256	FALSE	2	-0.0399315
2.AT1G04410	OK	negbinomial.size	2.06608e-06	2.06736e-05	AT1G04410	AT1G04410	2085	FALSE	2	-0.326916
2.AT1G04420	OK	negbinomial.size	0.00722924	0.0352323	AT1G04420	AT1G04420	8	FALSE	2	-0.0420008
2.AT1G04430	OK	negbinomial.size	0.13341	0.328804	AT1G04430	AT1G04430	788	FALSE	2	-0.0900007
2.AT1G04440	OK	negbinomial.size	1.12896e-10	1.73066e-09	AT1G04440	AT1G04440	149	FALSE	2	-0.284881
2.AT1G04263	OK	negbinomial.size	0.216638	0.450073	AT1G04263	AT1G04263	1	FALSE	2	-0.0255019
2.AT1G04480	OK	negbinomial.size	5.9858e-53	3.98763e-51	AT1G04480	AT1G04480	1423	FALSE	2	1.085
2.AT1G04510	OK	negbinomial.size	0.0125061	0.0557733	AT1G04510	AT1G04510	263	FALSE	2	0.124784
2.AT1G04520	OK	negbinomial.size	0.0077973	0.0375983	AT1G04520	AT1G04520	58	FALSE	2	-0.0345119
2.AT1G04530	OK	negbinomial.size	0.00169172	0.00998106	AT1G04530	AT1G04530	173	FALSE	2	-0.142453
2.AT1G04550	OK	negbinomial.size	0.000617744	0.00403735	AT1G04550	AT1G04550	45	TRUE	2	-0.0349358
2.AT1G04555	OK	negbinomial.size	4.46848e-07	4.87184e-06	AT1G04555	AT1G04555	83	FALSE	2	-0.206989
2.AT1G04570	OK	negbinomial.size	4.54874e-22	1.29744e-20	AT1G04570	AT1G04570	78	FALSE	2	0.281896
2.AT1G04590	OK	negbinomial.size	0.000950756	0.00595933	AT1G04590	AT1G04590	70	FALSE	2	0.0692162
2.AT1G04610	OK	negbinomial.size	3.67846e-47	2.17696e-45	AT1G04610	AT1G04610	178	TRUE	2	-0.760032
2.AT1G04630	OK	negbinomial.size	0.806012	0.9498	AT1G04630	AT1G04630	1673	FALSE	2	-0.0173229
2.AT1G04635	OK	negbinomial.size	0.00423493	0.0223389	AT1G04635	AT1G04635	22	FALSE	2	0.0623099
2.AT1G04640	OK	negbinomial.size	0.000598805	0.00392804	AT1G04640	AT1G04640	64	FALSE	2	0.109439
2.AT1G04680	OK	negbinomial.size	1.29902e-06	1.33755e-05	AT1G04680	AT1G04680	859	FALSE	2	0.285654
2.AT1G04690	OK	negbinomial.size	3.70915e-18	8.96299e-17	AT1G04690	AT1G04690	1646	FALSE	2	0.604075
2.AT1G04700	OK	negbinomial.size	2.41995e-36	1.11799e-34	AT1G04700	AT1G04700	59	FALSE	2	-0.552631
2.AT1G04710	OK	negbinomial.size	0.000129245	0.000973333	AT1G04710	AT1G04710	26	FALSE	2	0.0647588
2.AT1G04730	OK	negbinomial.size	0.876135	0.990288	AT1G04730	AT1G04730	14	FALSE	2	0.00373993
2.AT1G04750	OK	negbinomial.size	0.22105	0.456034	AT1G04750	AT1G04750	1755	FALSE	2	0.0923156
2.AT1G04770	OK	negbinomial.size	3.97787e-13	7.25933e-12	AT1G04770	AT1G04770	174	FALSE	2	-0.362679
2.AT1G04780	OK	negbinomial.size	0.00342494	0.018558	AT1G04780	AT1G04780	107	FALSE	2	-0.120771
2.AT1G04790	OK	negbinomial.size	0.106229	0.283282	AT1G04790	AT1G04790	51	FALSE	2	-0.0602767
2.AT1G04810	OK	negbinomial.size	0.183187	0.406141	AT1G04810	AT1G04810	485	FALSE	2	0.0596689
2.AT1G04820	OK	negbinomial.size	6.28705e-08	7.56184e-07	AT1G04820	AT1G04820	2067	FALSE	2	-0.374232
2.AT1G04830	OK	negbinomial.size	0.93173	1	AT1G04830	AT1G04830	120	FALSE	2	-0.00754685
2.AT1G04850	OK	negbinomial.size	0.000924866	0.00581154	AT1G04850	AT1G04850	1049	FALSE	2	-0.242009
2.AT1G04860	OK	negbinomial.size	0.910692	1	AT1G04860	AT1G04860	159	FALSE	2	0.00168495
2.AT1G04870	OK	negbinomial.size	5.92451e-20	1.55344e-18	AT1G04870	AT1G04870	317	FALSE	2	0.376446
2.AT1G04900	OK	negbinomial.size	0.000220605	0.00158683	AT1G04900	AT1G04900	133	FALSE	2	0.148569
2.AT1G04910	OK	negbinomial.size	2.47271e-11	3.98995e-10	AT1G04910	AT1G04910	112	FALSE	2	-0.257317
2.AT1G04930	OK	negbinomial.size	0.938746	1	AT1G04930	AT1G04930	5	FALSE	2	-0.0146632
2.AT1G04945	OK	negbinomial.size	0.550668	0.766729	AT1G04945	AT1G04945	11	FALSE	2	0.00927416
2.AT1G04940	OK	negbinomial.size	4.901e-09	6.57041e-08	AT1G04940	AT1G04940	215	FALSE	2	0.245577
2.AT1G04950	OK	negbinomial.size	0.000501541	0.00334391	AT1G04950	AT1G04950	66	FALSE	2	0.115255
2.AT1G04960	OK	negbinomial.size	0.0033002	0.0179516	AT1G04960	AT1G04960	260	FALSE	2	-0.169974
2.AT1G04970	OK	negbinomial.size	5.82524e-16	1.24828e-14	AT1G04970	AT1G04970	46	FALSE	2	-0.311765
2.AT1G04980	OK	negbinomial.size	0.943891	1	AT1G04980	AT1G04980	735	FALSE	2	-0.00987157
2.AT1G04985	OK	negbinomial.size	0.0708216	0.213777	AT1G04985	AT1G04985	225	FALSE	2	0.105274
2.AT1G04990	OK	negbinomial.size	7.9768e-17	1.79466e-15	AT1G04990	AT1G04990	320	FALSE	2	-0.436916
2.AT1G05000	OK	negbinomial.size	3.57484e-06	3.45562e-05	AT1G05000	AT1G05000	19	FALSE	2	-0.058307
2.AT1G05020	OK	negbinomial.size	6.97486e-18	1.65765e-16	AT1G05020	AT1G05020	18	FALSE	2	-0.225547
2.AT1G05030	OK	negbinomial.size	9.96885e-05	0.000765285	AT1G05030	AT1G05030	3	FALSE	2	-0.077048
2.AT1G05055	OK	negbinomial.size	0.456181	0.695148	AT1G05055	AT1G05055	85	FALSE	2	0.0271029
2.AT1G05060	OK	negbinomial.size	0.0837179	0.240841	AT1G05060	AT1G05060	4	FALSE	2	-0.0295475
2.AT1G05070	OK	negbinomial.size	1.6276e-08	2.0808e-07	AT1G05070	AT1G05070	168	FALSE	2	0.2064
2.AT1G05090	OK	negbinomial.size	0.186131	0.410421	AT1G05090	AT1G05090	3	FALSE	2	0.0098446
2.AT1G05100	OK	negbinomial.size	0.572773	0.784583	AT1G05100	AT1G05100	109	TRUE	2	0.0265192
2.AT1G05120	OK	negbinomial.size	0.626027	0.824592	AT1G05120	AT1G05120	43	FALSE	2	-0.0166054
2.AT1G05140	OK	negbinomial.size	2.32401e-05	0.00019916	AT1G05140	AT1G05140	13	FALSE	2	0.100258
2.AT1G05150	OK	negbinomial.size	1.10986e-07	1.29582e-06	AT1G05150	AT1G05150	202	FALSE	2	-0.217853
2.AT1G05160	OK	negbinomial.size	0.254332	0.492884	AT1G05160	AT1G05160	18	FALSE	2	-0.0150257
2.AT1G05170	OK	negbinomial.size	0.000327728	0.00227734	AT1G05170	AT1G05170	322	FALSE	2	0.201519
2.AT1G05180	OK	negbinomial.size	0.016526	0.0700269	AT1G05180	AT1G05180	197	FALSE	2	0.100841
2.AT1G05190	OK	negbinomial.size	0.000484036	0.00323859	AT1G05190	AT1G05190	52	FALSE	2	0.0718146
2.AT1G05205	OK	negbinomial.size	1.6342e-10	2.47339e-09	AT1G05205	AT1G05205	1678	FALSE	2	-0.453531
2.AT1G05210	OK	negbinomial.size	5.11957e-22	1.45816e-20	AT1G05210	AT1G05210	945	FALSE	2	-0.688986
2.AT1G05220	OK	negbinomial.size	6.46158e-05	0.000513239	AT1G05220	AT1G05220	324	FALSE	2	0.227154
2.AT1G04353	OK	negbinomial.size	0.153125	0.360388	AT1G04353	AT1G04353	12	FALSE	2	-0.0196713
2.AT1G05260	OK	negbinomial.size	7.24387e-15	1.46579e-13	AT1G05260	AT1G05260	144	TRUE	2	-0.207201
2.AT1G05270	OK	negbinomial.size	0.00162331	0.00962386	AT1G05270	AT1G05270	630	FALSE	2	-0.22488
2.AT1G05280	OK	negbinomial.size	0.370306	0.614488	AT1G05280	AT1G05280	97	FALSE	2	0.0440461
2.AT1G05300	OK	negbinomial.size	0.00675168	0.0332492	AT1G05300	AT1G05300	14	FALSE	2	-0.0593124
2.AT1G05320	OK	negbinomial.size	7.61271e-94	9.96538e-92	AT1G05320	AT1G05320	488	FALSE	2	-1.45202
2.AT1G05340	OK	negbinomial.size	0.0989982	0.270497	AT1G05340	AT1G05340	125	TRUE	2	0.0773015
2.AT1G05350	OK	negbinomial.size	0.0625949	0.195863	AT1G05350	AT1G05350	368	FALSE	2	-0.134047
2.AT1G05360	OK	negbinomial.size	1.61496e-08	2.06524e-07	AT1G05360	AT1G05360	274	FALSE	2	-0.321975
2.AT1G05380	OK	negbinomial.size	0.00291166	0.0160944	AT1G05380	AT1G05380	141	FALSE	2	-0.134644
2.AT1G05385	OK	negbinomial.size	1.26404e-16	2.80739e-15	AT1G05385	AT1G05385	58	FALSE	2	0.23081
2.AT1G05410	OK	negbinomial.size	0.0298523	0.111738	AT1G05410	AT1G05410	29	FALSE	2	0.037836
2.AT1G05420	OK	negbinomial.size	0.110473	0.290946	AT1G05420	AT1G05420	9	FALSE	2	0.00497621
2.AT1G05430	OK	negbinomial.size	0.0193227	0.0792182	AT1G05430	AT1G05430	228	FALSE	2	0.134166
2.AT1G05470	OK	negbinomial.size	0.534131	0.754562	AT1G05470	AT1G05470	12	FALSE	2	0.0107211
2.AT1G05500	OK	negbinomial.size	6.92284e-16	1.47731e-14	AT1G05500	AT1G05500	255	FALSE	2	-0.452509
2.AT1G05520	OK	negbinomial.size	4.8287e-05	0.000392028	AT1G05520	AT1G05520	666	FALSE	2	-0.274441
2.AT1G05530	OK	negbinomial.size	3.46216e-09	4.69606e-08	AT1G05530	AT1G05530	151	FALSE	2	-0.182551
2.AT1G05560	OK	negbinomial.size	0.00276535	0.0154001	AT1G05560	AT1G05560	56	TRUE	2	-0.0202638
2.AT1G05570	OK	negbinomial.size	0.379119	0.62311	AT1G05570	AT1G05570	4	FALSE	2	0.013126
2.AT1G05575	OK	negbinomial.size	3.34052e-25	1.08782e-23	AT1G05575	AT1G05575	193	TRUE	2	0.428486
2.AT1G05590	OK	negbinomial.size	0.0558398	0.179926	AT1G05590	AT1G05590	34	FALSE	2	-0.031431
2.AT1G05620	OK	negbinomial.size	0.128792	0.321486	AT1G05620	AT1G05620	1526	FALSE	2	-0.105052
2.AT1G05630	OK	negbinomial.size	4.68283e-22	1.33542e-20	AT1G05630	AT1G05630	44	FALSE	2	-0.386477
2.AT1G05650	OK	negbinomial.size	7.87223e-170	2.15267e-167	AT1G05650	AT1G05650	178	TRUE	2	-1.61679
2.AT1G05660	OK	negbinomial.size	9.29906e-98	1.27267e-95	AT1G05660	AT1G05660	357	TRUE	2	-1.31898
2.AT1G05670	OK	negbinomial.size	0.0631303	0.196927	AT1G05670	AT1G05670	5	FALSE	2	-0.0379454
2.AT1G05680	OK	negbinomial.size	0.796334	0.94447	AT1G05680	AT1G05680	164	TRUE	2	-0.00539603
2.AT1G05710	OK	negbinomial.size	0.118441	0.304076	AT1G05710	AT1G05710	13	FALSE	2	0.016605
2.AT1G05720	OK	negbinomial.size	0.128364	0.320842	AT1G05720	AT1G05720	1032	FALSE	2	-0.108184
2.AT1G05730	OK	negbinomial.size	0.0634023	0.197184	AT1G05730	AT1G05730	12	FALSE	2	0.0216461
2.AT1G05780	OK	negbinomial.size	0.450047	0.691074	AT1G05780	AT1G05780	251	FALSE	2	0.0423697
2.AT1G05785	OK	negbinomial.size	0.984369	1	AT1G05785	AT1G05785	548	FALSE	2	0.0119715
2.AT1G05790	OK	negbinomial.size	0.000692351	0.00447695	AT1G05790	AT1G05790	21	FALSE	2	-0.09921
2.AT1G05805	OK	negbinomial.size	0.038844	0.136813	AT1G05805	AT1G05805	207	FALSE	2	-0.0880792
2.AT1G05810	OK	negbinomial.size	1.09443e-99	1.52346e-97	AT1G05810	AT1G05810	584	TRUE	2	-1.51622
2.AT1G05820	OK	negbinomial.size	0.000958449	0.0060013	AT1G05820	AT1G05820	6	FALSE	2	-0.0659478
2.AT1G05830	OK	negbinomial.size	0.0555712	0.17926	AT1G05830	AT1G05830	52	FALSE	2	-0.0738667
2.AT1G05835	OK	negbinomial.size	0.966872	1	AT1G05835	AT1G05835	24	TRUE	2	-0.00431409
2.AT1G05840	OK	negbinomial.size	0.0364532	0.1304	AT1G05840	AT1G05840	41	FALSE	2	-0.0429937
2.AT1G05850	OK	negbinomial.size	1.79009e-84	2.04026e-82	AT1G05850	AT1G05850	1376	FALSE	2	-1.3916
2.AT1G05860	OK	negbinomial.size	0.000580839	0.00381925	AT1G05860	AT1G05860	72	FALSE	2	0.123805
2.AT1G05870	OK	negbinomial.size	1.00941e-07	1.18433e-06	AT1G05870	AT1G05870	328	FALSE	2	-0.278671
2.AT1G05890	OK	negbinomial.size	3.36208e-05	0.000280442	AT1G05890	AT1G05890	79	FALSE	2	-0.177751
2.AT1G05900	OK	negbinomial.size	1.72704e-05	0.000151051	AT1G05900	AT1G05900	11	FALSE	2	-0.0985371
2.AT1G05910	OK	negbinomial.size	0.463257	0.701628	AT1G05910	AT1G05910	50	FALSE	2	0.0121012
2.AT1G05940	OK	negbinomial.size	0.0414278	0.143657	AT1G05940	AT1G05940	52	FALSE	2	-0.0817771
2.AT1G05960	OK	negbinomial.size	1.54638e-32	6.38894e-31	AT1G05960	AT1G05960	403	FALSE	2	-0.737861
2.AT1G05970	OK	negbinomial.size	0.816504	0.955654	AT1G05970	AT1G05970	43	FALSE	2	0.0154497
2.AT1G05990	OK	negbinomial.size	3.95327e-41	2.0418e-39	AT1G05990	AT1G05990	40	TRUE	2	-0.513034
2.AT1G06002	OK	negbinomial.size	1.67539e-05	0.000146812	AT1G06002	AT1G06002	13	FALSE	2	-0.105829
2.AT1G06000	OK	negbinomial.size	4.08531e-16	8.83922e-15	AT1G06000	AT1G06000	382	TRUE	2	-0.42774
2.AT1G06010	OK	negbinomial.size	0.114221	0.297257	AT1G06010	AT1G06010	715	FALSE	2	-0.108313
2.AT1G06030	OK	negbinomial.size	0.0271225	0.103561	AT1G06030	AT1G06030	18	FALSE	2	0.068602
2.AT1G06040	OK	negbinomial.size	0.941744	1	AT1G06040	AT1G06040	1146	FALSE	2	-0.00216393
2.AT1G06050	OK	negbinomial.size	1.43332e-09	2.01164e-08	AT1G06050	AT1G06050	3	FALSE	2	-0.126878
2.AT1G06060	OK	negbinomial.size	0.0257525	0.0995103	AT1G06060	AT1G06060	393	FALSE	2	-0.130805
2.AT1G06070	OK	negbinomial.size	0.389898	0.635041	AT1G06070	AT1G06070	148	FALSE	2	-0.0216649
2.AT1G06090	OK	negbinomial.size	5.05537e-06	4.77762e-05	AT1G06090	AT1G06090	28	TRUE	2	-0.0814165
2.AT1G06110	OK	negbinomial.size	4.59264e-13	8.34602e-12	AT1G06110	AT1G06110	123	FALSE	2	-0.313161
2.AT1G06120	OK	negbinomial.size	2.09223e-30	8.04371e-29	AT1G06120	AT1G06120	61	TRUE	2	-0.36077
2.AT1G06130	OK	negbinomial.size	3.76206e-07	4.1385e-06	AT1G06130	AT1G06130	102	FALSE	2	0.169838
2.AT1G06143	OK	negbinomial.size	0.000643911	0.00419273	AT1G06143	AT1G06143	7	FALSE	2	0.0468516
2.AT1G06150	OK	negbinomial.size	0.371995	0.616159	AT1G06150	AT1G06150	6	FALSE	2	0.00906184
2.AT1G06180	OK	negbinomial.size	0.967748	1	AT1G06180	AT1G06180	13	FALSE	2	-0.000452467
2.AT1G06190	OK	negbinomial.size	1.23491e-12	2.18114e-11	AT1G06190	AT1G06190	100	FALSE	2	0.215945
2.AT1G06200	OK	negbinomial.size	8.35585e-12	1.39381e-10	AT1G06200	AT1G06200	673	FALSE	2	0.399215
2.AT1G06210	OK	negbinomial.size	0.00926975	0.0435435	AT1G06210	AT1G06210	541	FALSE	2	0.16298
2.AT1G06220	OK	negbinomial.size	5.82352e-07	6.26041e-06	AT1G06220	AT1G06220	184	FALSE	2	0.184758
2.AT1G06230	OK	negbinomial.size	0.243209	0.480176	AT1G06230	AT1G06230	159	FALSE	2	-0.0645279
2.AT1G06240	OK	negbinomial.size	6.62612e-11	1.03902e-09	AT1G06240	AT1G06240	52	FALSE	2	0.171195
2.AT1G06290	OK	negbinomial.size	1.88838e-29	7.06566e-28	AT1G06290	AT1G06290	816	FALSE	2	-0.78978
2.AT1G06320	OK	negbinomial.size	0.0660342	0.203187	AT1G06320	AT1G06320	10	FALSE	2	0.0215995
2.AT1G06330	OK	negbinomial.size	0.449004	0.690092	AT1G06330	AT1G06330	29	TRUE	2	-0.00703101
2.AT1G06370	OK	negbinomial.size	0.116459	0.301106	AT1G06370	AT1G06370	2	FALSE	2	0.0152318
2.AT1G06380	OK	negbinomial.size	0.000243425	0.00173572	AT1G06380	AT1G06380	55	FALSE	2	0.0773932
2.AT1G06390	OK	negbinomial.size	0.906249	1	AT1G06390	AT1G06390	442	FALSE	2	0.0296577
2.AT1G06400	OK	negbinomial.size	1.15577e-08	1.49737e-07	AT1G06400	AT1G06400	275	FALSE	2	-0.327504
2.AT1G06410	OK	negbinomial.size	2.3542e-34	1.02725e-32	AT1G06410	AT1G06410	1008	FALSE	2	-0.859534
2.AT1G06430	OK	negbinomial.size	0.765616	0.922791	AT1G06430	AT1G06430	5	FALSE	2	0.00371035
2.AT1G06470	OK	negbinomial.size	0.000266361	0.00188374	AT1G06470	AT1G06470	119	FALSE	2	-0.152107
2.AT1G06475	OK	negbinomial.size	0.930723	1	AT1G06475	AT1G06475	59	TRUE	2	0.00581585
2.AT1G06500	OK	negbinomial.size	4.62797e-13	8.40801e-12	AT1G06500	AT1G06500	61	FALSE	2	0.211615
2.AT1G06515	OK	negbinomial.size	0.00275832	0.0153659	AT1G06515	AT1G06515	1331	FALSE	2	0.214311
2.AT1G06510	OK	negbinomial.size	0.41122	0.655366	AT1G06510	AT1G06510	25	FALSE	2	-0.0190087
2.AT1G06530	OK	negbinomial.size	9.31431e-06	8.48331e-05	AT1G06530	AT1G06530	337	FALSE	2	0.215698
2.AT1G06550	OK	negbinomial.size	0.164404	0.377974	AT1G06550	AT1G06550	55	TRUE	2	-0.00669757
2.AT1G06560	OK	negbinomial.size	6.47751e-06	6.02979e-05	AT1G06560	AT1G06560	48	FALSE	2	0.0902933
2.AT1G06570	OK	negbinomial.size	0.754664	0.915538	AT1G06570	AT1G06570	3	FALSE	2	0.00403656
2.AT1G06590	OK	negbinomial.size	0.0450329	0.153075	AT1G06590	AT1G06590	18	FALSE	2	0.0336229
2.AT1G06620	OK	negbinomial.size	0.739439	0.906636	AT1G06620	AT1G06620	868	FALSE	2	-0.0245664
2.AT1G06630	OK	negbinomial.size	0.0055266	0.0280529	AT1G06630	AT1G06630	158	FALSE	2	0.126254
2.AT1G06640	OK	negbinomial.size	0.945785	1	AT1G06640	AT1G06640	102	TRUE	2	-0.00362665
2.AT1G06670	OK	negbinomial.size	0.126818	0.318769	AT1G06670	AT1G06670	69	FALSE	2	0.0362687
2.AT1G06700	OK	negbinomial.size	2.43472e-09	3.34873e-08	AT1G06700	AT1G06700	678	FALSE	2	-0.402146
2.AT1G06720	OK	negbinomial.size	2.3408e-05	0.000200512	AT1G06720	AT1G06720	90	FALSE	2	0.0967452
2.AT1G06730	OK	negbinomial.size	0.717373	0.892076	AT1G06730	AT1G06730	54	FALSE	2	0.0353785
2.AT1G06760	OK	negbinomial.size	7.53549e-58	5.54309e-56	AT1G06760	AT1G06760	852	TRUE	2	-1.1098
2.AT1G06770	OK	negbinomial.size	0.48203	0.711902	AT1G06770	AT1G06770	40	FALSE	2	-0.00664335
2.AT1G06780	OK	negbinomial.size	6.16064e-21	1.6833e-19	AT1G06780	AT1G06780	176	FALSE	2	-0.408779
2.AT1G06790	OK	negbinomial.size	6.50649e-05	0.000516451	AT1G06790	AT1G06790	119	FALSE	2	0.143483
2.AT1G06800	OK	negbinomial.size	9.94066e-08	1.16712e-06	AT1G06800	AT1G06800	56	FALSE	2	-0.19676
2.AT1G06820	OK	negbinomial.size	0.881619	0.993065	AT1G06820	AT1G06820	42	FALSE	2	-0.0216381
2.AT1G06840	OK	negbinomial.size	8.40878e-27	2.89281e-25	AT1G06840	AT1G06840	85	FALSE	2	-0.537329
2.AT1G06850	OK	negbinomial.size	2.27166e-31	9.02961e-30	AT1G06850	AT1G06850	394	FALSE	2	-0.750835
2.AT1G04523	OK	negbinomial.size	0.27612	0.519452	AT1G04523	AT1G04523	15	FALSE	2	-0.022954
2.AT1G06870	OK	negbinomial.size	1.39811e-07	1.61384e-06	AT1G06870	AT1G06870	566	FALSE	2	-0.362636
2.AT1G06890	OK	negbinomial.size	0.00229009	0.0130335	AT1G06890	AT1G06890	788	FALSE	2	-0.203428
2.AT1G06900	OK	negbinomial.size	0.243294	0.480176	AT1G06900	AT1G06900	429	FALSE	2	0.0722578
2.AT1G06910	OK	negbinomial.size	0.586159	0.794316	AT1G06910	AT1G06910	6	FALSE	2	0.00216859
2.AT1G06923	OK	negbinomial.size	2.04362e-159	5.12261e-157	AT1G06923	AT1G06923	90	TRUE	2	-1.67396
2.AT1G06930	OK	negbinomial.size	0.00515905	0.0264749	AT1G06930	AT1G06930	523	FALSE	2	0.167853
2.AT1G06950	OK	negbinomial.size	0.365369	0.611362	AT1G06950	AT1G06950	69	FALSE	2	0.0304593
2.AT1G06960	OK	negbinomial.size	0.0359549	0.129069	AT1G06960	AT1G06960	96	FALSE	2	0.0858555
2.AT1G06980	OK	negbinomial.size	7.35877e-19	1.8313e-17	AT1G06980	AT1G06980	18	FALSE	2	-0.234295
2.AT1G07000	OK	negbinomial.size	3.16724e-54	2.16307e-52	AT1G07000	AT1G07000	128	FALSE	2	-0.821777
2.AT1G07020	OK	negbinomial.size	0.00148024	0.00886448	AT1G07020	AT1G07020	610	FALSE	2	-0.226225
2.AT1G07030	OK	negbinomial.size	1.51095e-10	2.29413e-09	AT1G07030	AT1G07030	400	FALSE	2	-0.394139
2.AT1G07040	OK	negbinomial.size	3.47378e-05	0.00028908	AT1G07040	AT1G07040	66	FALSE	2	-0.144932
2.AT1G07070	OK	negbinomial.size	9.65672e-50	6.05969e-48	AT1G07070	AT1G07070	844	FALSE	2	1.02733
2.AT1G07080	OK	negbinomial.size	9.37758e-07	9.83058e-06	AT1G07080	AT1G07080	496	FALSE	2	-0.323104
2.AT1G07110	OK	negbinomial.size	0.0352981	0.127293	AT1G07110	AT1G07110	41	FALSE	2	-0.0740774
2.AT1G07128	OK	negbinomial.size	7.08992e-06	6.56849e-05	AT1G07128	AT1G07128	8	FALSE	2	-0.0832796
2.AT1G07130	OK	negbinomial.size	0.709057	0.88729	AT1G07130	AT1G07130	25	FALSE	2	0.0138677
2.AT1G07135	OK	negbinomial.size	0.000753147	0.00483461	AT1G07135	AT1G07135	43	TRUE	2	-0.0514554
2.AT1G07140	OK	negbinomial.size	4.87892e-05	0.000395777	AT1G07140	AT1G07140	1993	FALSE	2	-0.285678
2.AT1G07150	OK	negbinomial.size	2.43943e-17	5.63589e-16	AT1G07150	AT1G07150	26	FALSE	2	-0.228646
2.AT1G07160	OK	negbinomial.size	0.0283251	0.107097	AT1G07160	AT1G07160	41	FALSE	2	-0.0703673
2.AT1G07170	OK	negbinomial.size	6.63041e-36	3.02381e-34	AT1G07170	AT1G07170	961	FALSE	2	0.85278
2.AT1G07175	OK	negbinomial.size	6.73005e-06	6.25267e-05	AT1G07175	AT1G07175	91	TRUE	2	-0.0745686
2.AT1G07200	OK	negbinomial.size	0.354914	0.599671	AT1G07200	AT1G07200	8	FALSE	2	-0.0252639
2.AT1G07210	OK	negbinomial.size	1.52625e-10	2.31609e-09	AT1G07210	AT1G07210	826	FALSE	2	0.437144
2.AT1G07220	OK	negbinomial.size	0.650639	0.841909	AT1G07220	AT1G07220	4	FALSE	2	-0.0107463
2.AT1G07230	OK	negbinomial.size	0.00029697	0.00208201	AT1G07230	AT1G07230	4	FALSE	2	-0.0728074
2.AT1G07250	OK	negbinomial.size	6.88799e-06	6.3934e-05	AT1G07250	AT1G07250	40	FALSE	2	-0.161712
2.AT1G07260	OK	negbinomial.size	0.710064	0.8879	AT1G07260	AT1G07260	38	FALSE	2	-0.0214624
2.AT1G07280	OK	negbinomial.size	0.0635936	0.197539	AT1G07280	AT1G07280	7	FALSE	2	0.0109797
2.AT1G07290	OK	negbinomial.size	0.0461373	0.155525	AT1G07290	AT1G07290	34	FALSE	2	0.0340564
2.AT1G07300	OK	negbinomial.size	9.01761e-06	8.2277e-05	AT1G07300	AT1G07300	5	FALSE	2	-0.0922839
2.AT1G07310	OK	negbinomial.size	5.85056e-07	6.28801e-06	AT1G07310	AT1G07310	360	FALSE	2	-0.333977
2.AT1G07320	OK	negbinomial.size	0.0420467	0.14524	AT1G07320	AT1G07320	38	FALSE	2	0.0357999
2.AT1G07330	OK	negbinomial.size	4.11685e-33	1.72878e-31	AT1G07330	AT1G07330	73	FALSE	2	0.375498
2.AT1G07350	OK	negbinomial.size	0	0	AT1G07350	AT1G07350	1209	FALSE	2	3.21493
2.AT1G07360	OK	negbinomial.size	8.11963e-55	5.60899e-53	AT1G07360	AT1G07360	695	FALSE	2	0.952861
2.AT1G07370	OK	negbinomial.size	2.75128e-60	2.10789e-58	AT1G07370	AT1G07370	548	FALSE	2	0.966689
2.AT1G07380	OK	negbinomial.size	0.855373	0.978652	AT1G07380	AT1G07380	23	FALSE	2	-0.0098293
2.AT1G07400	OK	negbinomial.size	0	0	AT1G07400	AT1G07400	1103	FALSE	2	6.56509
2.AT1G07410	OK	negbinomial.size	0.432924	0.674277	AT1G07410	AT1G07410	639	FALSE	2	0.0312888
2.AT1G07420	OK	negbinomial.size	0.0259308	0.100059	AT1G07420	AT1G07420	1020	FALSE	2	-0.167597
2.AT1G07470	OK	negbinomial.size	7.00274e-05	0.000552323	AT1G07470	AT1G07470	173	FALSE	2	-0.207274
2.AT1G07480	OK	negbinomial.size	1.69727e-09	2.3681e-08	AT1G07480	AT1G07480	137	FALSE	2	-0.272151
2.AT1G07490	OK	negbinomial.size	0.0013519	0.00817488	AT1G07490	AT1G07490	24	FALSE	2	0.044976
2.AT1G07510	OK	negbinomial.size	0.0797421	0.23275	AT1G07510	AT1G07510	157	FALSE	2	-0.0858122
2.AT1G07500	OK	negbinomial.size	4.34063e-297	2.6458e-294	AT1G07500	AT1G07500	797	FALSE	2	2.33042
2.AT1G07520	OK	negbinomial.size	7.97949e-24	2.45681e-22	AT1G07520	AT1G07520	184	FALSE	2	-0.555287
2.AT1G07530	OK	negbinomial.size	0.124056	0.313352	AT1G07530	AT1G07530	156	FALSE	2	-0.0763087
2.AT1G07570	OK	negbinomial.size	0.00697712	0.0341939	AT1G07570	AT1G07570	44	TRUE	2	-0.024875
2.AT1G07590	OK	negbinomial.size	9.0053e-203	3.21141e-200	AT1G07590	AT1G07590	260	TRUE	2	-2.23983
2.AT1G07610	OK	negbinomial.size	4.75432e-122	8.58794e-120	AT1G07610	AT1G07610	46	TRUE	2	-1.40297
2.AT1G07615	OK	negbinomial.size	0.0506861	0.166978	AT1G07615	AT1G07615	19	FALSE	2	0.0407555
2.AT1G07630	OK	negbinomial.size	1.95853e-11	3.18479e-10	AT1G07630	AT1G07630	23	FALSE	2	-0.222487
2.AT1G07650	OK	negbinomial.size	0.372764	0.617049	AT1G07650	AT1G07650	13	FALSE	2	-0.0090973
2.AT1G07660	OK	negbinomial.size	5.1171e-06	4.83298e-05	AT1G07660	AT1G07660	280	FALSE	2	-0.255933
2.AT1G07670	OK	negbinomial.size	0.0301786	0.112634	AT1G07670	AT1G07670	1112	FALSE	2	0.140022
2.AT1G07700	OK	negbinomial.size	0.561203	0.776506	AT1G07700	AT1G07700	7	FALSE	2	-0.00565832
2.AT1G07705	OK	negbinomial.size	0.157428	0.366706	AT1G07705	AT1G07705	63	FALSE	2	-0.0629503
2.AT1G07728	OK	negbinomial.size	0.120577	0.307399	AT1G07728	AT1G07728	121	FALSE	2	0.0779962
2.AT1G07745	OK	negbinomial.size	0.338204	0.584781	AT1G07745	AT1G07745	22	FALSE	2	0.0252243
2.AT1G07750	OK	negbinomial.size	1.70532e-157	4.19108e-155	AT1G07750	AT1G07750	1246	FALSE	2	-1.93766
2.AT1G07770	OK	negbinomial.size	1.40105e-42	7.49933e-41	AT1G07770	AT1G07770	1897	FALSE	2	0.958988
2.AT1G07780	OK	negbinomial.size	0.0135033	0.0593763	AT1G07780	AT1G07780	44	FALSE	2	0.0568774
2.AT1G07790	OK	negbinomial.size	5.47024e-44	3.01792e-42	AT1G07790	AT1G07790	304	TRUE	2	-0.790773
2.AT1G07795	OK	negbinomial.size	1.25821e-159	3.15959e-157	AT1G07795	AT1G07795	213	TRUE	2	-1.65675
2.AT1G07810	OK	negbinomial.size	0.0179548	0.0748384	AT1G07810	AT1G07810	367	FALSE	2	-0.123678
2.AT1G07820	OK	negbinomial.size	0.000337641	0.00233719	AT1G07820	AT1G07820	875	TRUE	2	-0.259956
2.AT1G07830	OK	negbinomial.size	1.09291e-33	4.67023e-32	AT1G07830	AT1G07830	497	FALSE	2	0.690073
2.AT1G07840	OK	negbinomial.size	0.0213993	0.0860069	AT1G07840	AT1G07840	77	FALSE	2	0.0838238
2.AT1G07890	OK	negbinomial.size	3.80698e-08	4.68103e-07	AT1G07890	AT1G07890	2082	FALSE	2	-0.380779
2.AT1G07902	OK	negbinomial.size	0.23805	0.47453	AT1G07902	AT1G07902	18	FALSE	2	0.0285724
2.AT1G07910	OK	negbinomial.size	9.86526e-05	0.00075809	AT1G07910	AT1G07910	19	FALSE	2	0.0927332
2.AT1G07920	OK	negbinomial.size	3.19764e-54	2.18276e-52	AT1G07920	AT1G07920	1848	FALSE	2	1.09146
2.AT1G07930	OK	negbinomial.size	1.62379e-35	7.34239e-34	AT1G07930	AT1G07930	1680	FALSE	2	0.877517
2.AT1G07940	OK	negbinomial.size	4.3086e-13	7.84013e-12	AT1G07940	AT1G07940	1999	FALSE	2	0.506766
2.AT1G07950	OK	negbinomial.size	0.0573173	0.183277	AT1G07950	AT1G07950	339	FALSE	2	0.0840788
2.AT1G07960	OK	negbinomial.size	0.0333532	0.121609	AT1G07960	AT1G07960	1296	FALSE	2	-0.161878
2.AT1G07970	OK	negbinomial.size	0.00152777	0.00911796	AT1G07970	AT1G07970	26	FALSE	2	0.076494
2.AT1G07980	OK	negbinomial.size	0.774068	0.928833	AT1G07980	AT1G07980	227	FALSE	2	-0.0248513
2.AT1G07985	OK	negbinomial.size	0.0797433	0.23275	AT1G07985	AT1G07985	221	FALSE	2	0.077498
2.AT1G07990	OK	negbinomial.size	0.0333244	0.121533	AT1G07990	AT1G07990	145	FALSE	2	-0.0977534
2.AT1G08000	OK	negbinomial.size	0.000135879	0.00101936	AT1G08000	AT1G08000	10	FALSE	2	-0.0942933
2.AT1G08010	OK	negbinomial.size	0.10918	0.288837	AT1G08010	AT1G08010	386	FALSE	2	-0.107294
2.AT1G08030	OK	negbinomial.size	0.251049	0.490168	AT1G08030	AT1G08030	30	FALSE	2	-0.0209163
2.AT1G08040	OK	negbinomial.size	0.0104811	0.0482382	AT1G08040	AT1G08040	13	FALSE	2	-0.0430671
2.AT1G08050	OK	negbinomial.size	0.00218331	0.0124972	AT1G08050	AT1G08050	8	FALSE	2	-0.0548359
2.AT1G08060	OK	negbinomial.size	0.170725	0.386584	AT1G08060	AT1G08060	15	FALSE	2	-0.0317523
2.AT1G08070	OK	negbinomial.size	0.0132994	0.0586681	AT1G08070	AT1G08070	5	FALSE	2	0.0208922
2.AT1G08110	OK	negbinomial.size	2.94149e-07	3.27672e-06	AT1G08110	AT1G08110	788	FALSE	2	0.309982
2.AT1G08115	OK	negbinomial.size	9.38702e-08	1.10568e-06	AT1G08115	AT1G08115	35	FALSE	2	-0.120687
2.AT1G08125	OK	negbinomial.size	0.0437256	0.149708	AT1G08125	AT1G08125	90	FALSE	2	0.0668726
2.AT1G08130	OK	negbinomial.size	2.03177e-05	0.000175716	AT1G08130	AT1G08130	102	FALSE	2	0.146887
2.AT1G08180	OK	negbinomial.size	0.000752804	0.00483263	AT1G08180	AT1G08180	11	FALSE	2	-0.0284162
2.AT1G08190	OK	negbinomial.size	2.53026e-26	8.53491e-25	AT1G08190	AT1G08190	799	FALSE	2	-0.741895
2.AT1G08200	OK	negbinomial.size	4.38101e-08	5.35733e-07	AT1G08200	AT1G08200	1882	FALSE	2	-0.388072
2.AT1G08210	OK	negbinomial.size	1.59096e-23	4.83918e-22	AT1G08210	AT1G08210	154	FALSE	2	0.349397
2.AT1G08220	OK	negbinomial.size	7.32633e-10	1.05398e-08	AT1G08220	AT1G08220	193	FALSE	2	0.243642
2.AT1G08230	OK	negbinomial.size	0.26124	0.501495	AT1G08230	AT1G08230	46	TRUE	2	0.00311732
2.AT1G08250	OK	negbinomial.size	0.0205546	0.0832228	AT1G08250	AT1G08250	11	FALSE	2	-0.0165204
2.AT1G08260	OK	negbinomial.size	0.189341	0.414597	AT1G08260	AT1G08260	15	FALSE	2	0.0267504
2.AT1G08280	OK	negbinomial.size	2.78496e-14	5.45119e-13	AT1G08280	AT1G08280	48	FALSE	2	-0.228607
2.AT1G08315	OK	negbinomial.size	2.88131e-05	0.000243021	AT1G08315	AT1G08315	33	FALSE	2	-0.119635
2.AT1G04647	OK	negbinomial.size	0.948807	1	AT1G04647	AT1G04647	1	FALSE	2	-0.00269017
2.AT1G08320	OK	negbinomial.size	7.89808e-14	1.50403e-12	AT1G08320	AT1G08320	17	TRUE	2	-0.169196
2.AT1G08340	OK	negbinomial.size	3.23433e-118	5.57311e-116	AT1G08340	AT1G08340	134	TRUE	2	-1.44789
2.AT1G08350	OK	negbinomial.size	0.056301	0.180863	AT1G08350	AT1G08350	345	FALSE	2	-0.142152
2.AT1G08360	OK	negbinomial.size	1.09457e-74	1.07489e-72	AT1G08360	AT1G08360	1609	FALSE	2	1.29597
2.AT1G08370	OK	negbinomial.size	0.00189763	0.0110425	AT1G08370	AT1G08370	478	FALSE	2	-0.209132
2.AT1G08390	OK	negbinomial.size	8.33957e-09	1.09365e-07	AT1G08390	AT1G08390	142	FALSE	2	0.22407
2.AT1G08400	OK	negbinomial.size	0.0414036	0.143584	AT1G08400	AT1G08400	2	FALSE	2	-0.0378512
2.AT1G08410	OK	negbinomial.size	9.89598e-06	8.96645e-05	AT1G08410	AT1G08410	65	FALSE	2	0.112671
2.AT1G08420	OK	negbinomial.size	2.39071e-07	2.69002e-06	AT1G08420	AT1G08420	178	FALSE	2	-0.243218
2.AT1G08450	OK	negbinomial.size	0.0162252	0.0690263	AT1G08450	AT1G08450	283	FALSE	2	0.10601
2.AT1G08460	OK	negbinomial.size	0.514039	0.73922	AT1G08460	AT1G08460	46	FALSE	2	-0.0267512
2.AT1G08470	OK	negbinomial.size	0.382544	0.626789	AT1G08470	AT1G08470	107	FALSE	2	-0.0102936
2.AT1G08480	OK	negbinomial.size	4.41009e-06	4.20658e-05	AT1G08480	AT1G08480	1917	FALSE	2	-0.315185
2.AT1G08490	OK	negbinomial.size	0.0557375	0.17969	AT1G08490	AT1G08490	104	FALSE	2	0.0816804
2.AT1G08500	OK	negbinomial.size	4.14092e-137	8.66811e-135	AT1G08500	AT1G08500	808	TRUE	2	-1.77517
2.AT1G08510	OK	negbinomial.size	5.76007e-59	4.33387e-57	AT1G08510	AT1G08510	894	FALSE	2	-1.04713
2.AT1G08520	OK	negbinomial.size	0.138154	0.336911	AT1G08520	AT1G08520	6	FALSE	2	-0.011443
2.AT1G08530	OK	negbinomial.size	0.476226	0.707019	AT1G08530	AT1G08530	95	FALSE	2	0.0484237
2.AT1G08540	OK	negbinomial.size	0.0138559	0.0607066	AT1G08540	AT1G08540	2	FALSE	2	-0.0284244
2.AT1G08570	OK	negbinomial.size	7.64304e-196	2.58566e-193	AT1G08570	AT1G08570	1366	FALSE	2	2.16216
2.AT1G08580	OK	negbinomial.size	6.2085e-22	1.76323e-20	AT1G08580	AT1G08580	459	FALSE	2	0.509425
2.AT1G08590	OK	negbinomial.size	4.10227e-32	1.67784e-30	AT1G08590	AT1G08590	257	FALSE	2	-0.589989
2.AT1G08592	OK	negbinomial.size	0.00234298	0.0133027	AT1G08592	AT1G08592	3	FALSE	2	0.0357623
2.AT1G08600	OK	negbinomial.size	0.0119379	0.0536925	AT1G08600	AT1G08600	51	FALSE	2	-0.0800363
2.AT1G08620	OK	negbinomial.size	1.90518e-05	0.000165437	AT1G08620	AT1G08620	74	FALSE	2	-0.184105
2.AT1G08640	OK	negbinomial.size	0.0042116	0.0222293	AT1G08640	AT1G08640	63	FALSE	2	0.0463153
2.AT1G08645	OK	negbinomial.size	1.63388e-14	3.23887e-13	AT1G08645	AT1G08645	30	FALSE	2	0.187694
2.AT1G08650	OK	negbinomial.size	1.21848e-05	0.000108941	AT1G08650	AT1G08650	1032	FALSE	2	0.29836
2.AT1G08660	OK	negbinomial.size	0.0712775	0.214853	AT1G08660	AT1G08660	148	FALSE	2	-0.0619841
2.AT1G08680	OK	negbinomial.size	1.38935e-09	1.95206e-08	AT1G08680	AT1G08680	65	FALSE	2	-0.244714
2.AT1G08700	OK	negbinomial.size	0.236998	0.472956	AT1G08700	AT1G08700	111	FALSE	2	-0.0298513
2.AT1G08710	OK	negbinomial.size	0.491937	0.719564	AT1G08710	AT1G08710	69	FALSE	2	-0.00246751
2.AT1G08720	OK	negbinomial.size	0.101947	0.276506	AT1G08720	AT1G08720	18	FALSE	2	-0.0328517
2.AT1G08730	OK	negbinomial.size	0.00834841	0.0398639	AT1G08730	AT1G08730	12	FALSE	2	-0.0851538
2.AT1G08750	OK	negbinomial.size	0.218663	0.452812	AT1G08750	AT1G08750	68	FALSE	2	-0.0310974
2.AT1G08760	OK	negbinomial.size	1.67191e-05	0.000146517	AT1G08760	AT1G08760	82	FALSE	2	-0.131915
2.AT1G08770	OK	negbinomial.size	4.43446e-15	9.06856e-14	AT1G08770	AT1G08770	483	FALSE	2	-0.52064
2.AT1G08780	OK	negbinomial.size	0.08097	0.23514	AT1G08780	AT1G08780	579	FALSE	2	0.11095
2.AT1G08800	OK	negbinomial.size	1.58489e-107	2.39929e-105	AT1G08800	AT1G08800	387	FALSE	2	-1.36275
2.AT1G08820	OK	negbinomial.size	0.00384393	0.0205173	AT1G08820	AT1G08820	415	FALSE	2	0.168151
2.AT1G08830	OK	negbinomial.size	0.016381	0.0695438	AT1G08830	AT1G08830	1841	FALSE	2	-0.165836
2.AT1G08845	OK	negbinomial.size	6.77954e-11	1.06115e-09	AT1G08845	AT1G08845	85	FALSE	2	0.172185
2.AT1G08880	OK	negbinomial.size	1.4892e-11	2.4414e-10	AT1G08880	AT1G08880	821	TRUE	2	0.444519
2.AT1G08890	OK	negbinomial.size	7.29114e-11	1.13737e-09	AT1G08890	AT1G08890	337	FALSE	2	-0.345186
2.AT1G08900	OK	negbinomial.size	0.000343803	0.00237509	AT1G08900	AT1G08900	12	FALSE	2	-0.0948765
2.AT1G08910	OK	negbinomial.size	1.7123e-05	0.000149819	AT1G08910	AT1G08910	28	FALSE	2	0.111933
2.AT1G08920	OK	negbinomial.size	0.275099	0.517946	AT1G08920	AT1G08920	265	TRUE	2	-0.0419304
2.AT1G08930	OK	negbinomial.size	0.0768779	0.226968	AT1G08930	AT1G08930	153	FALSE	2	-0.0831212
2.AT1G08940	OK	negbinomial.size	2.875e-05	0.000242504	AT1G08940	AT1G08940	193	FALSE	2	-0.251098
2.AT1G08960	OK	negbinomial.size	0.0828006	0.239157	AT1G08960	AT1G08960	31	FALSE	2	-0.0576296
2.AT1G08970	OK	negbinomial.size	0.00132502	0.00802879	AT1G08970	AT1G08970	173	FALSE	2	0.155468
2.AT1G08990	OK	negbinomial.size	6.22134e-104	9.03276e-102	AT1G08990	AT1G08990	136	TRUE	2	-1.15813
2.AT1G09000	OK	negbinomial.size	2.11141e-13	3.91724e-12	AT1G09000	AT1G09000	9	FALSE	2	-0.180018
2.AT1G09010	OK	negbinomial.size	0.0765673	0.226263	AT1G09010	AT1G09010	137	FALSE	2	0.0600705
2.AT1G09020	OK	negbinomial.size	6.79469e-10	9.80042e-09	AT1G09020	AT1G09020	162	FALSE	2	-0.301516
2.AT1G09040	OK	negbinomial.size	0.960963	1	AT1G09040	AT1G09040	2	FALSE	2	-0.00431642
2.AT1G09050	OK	negbinomial.size	0.568327	0.781199	AT1G09050	AT1G09050	1	FALSE	2	0.00456238
2.AT1G09060	OK	negbinomial.size	0.130908	0.325262	AT1G09060	AT1G09060	21	FALSE	2	-0.0498833
2.AT1G09070	OK	negbinomial.size	0.00418184	0.0220967	AT1G09070	AT1G09070	634	TRUE	2	-0.186289
2.AT1G09090	OK	negbinomial.size	0.073443	0.219567	AT1G09090	AT1G09090	35	TRUE	2	-0.0123539
2.AT1G09100	OK	negbinomial.size	0.0692665	0.21016	AT1G09100	AT1G09100	85	FALSE	2	0.0683421
2.AT1G09130	OK	negbinomial.size	0.156882	0.36589	AT1G09130	AT1G09130	166	FALSE	2	-0.043468
2.AT1G09140	OK	negbinomial.size	7.4505e-93	9.58973e-91	AT1G09140	AT1G09140	1220	FALSE	2	1.44245
2.AT1G09150	OK	negbinomial.size	5.09571e-09	6.82284e-08	AT1G09150	AT1G09150	657	FALSE	2	0.370202
2.AT1G09160	OK	negbinomial.size	0.0989044	0.27031	AT1G09160	AT1G09160	253	FALSE	2	0.0793603
2.AT1G09170	OK	negbinomial.size	9.69298e-66	8.17792e-64	AT1G09170	AT1G09170	93	TRUE	2	-0.848827
2.AT1G09195	OK	negbinomial.size	5.09427e-05	0.00041187	AT1G09195	AT1G09195	1	FALSE	2	-0.0689588
2.AT1G09200	OK	negbinomial.size	0.000630091	0.0041097	AT1G09200	AT1G09200	543	TRUE	2	-0.224447
2.AT1G09210	OK	negbinomial.size	0.436119	0.677551	AT1G09210	AT1G09210	1717	FALSE	2	0.052777
2.AT1G09230	OK	negbinomial.size	0.00105023	0.0065205	AT1G09230	AT1G09230	48	FALSE	2	0.100805
2.AT1G09250	OK	negbinomial.size	1.52295e-38	7.37316e-37	AT1G09250	AT1G09250	889	FALSE	2	-0.903683
2.AT1G09270	OK	negbinomial.size	1.38091e-15	2.90292e-14	AT1G09270	AT1G09270	1703	FALSE	2	-0.56559
2.AT1G09280	OK	negbinomial.size	0.0327683	0.1199	AT1G09280	AT1G09280	51	FALSE	2	0.0776946
2.AT1G09290	OK	negbinomial.size	0.0156877	0.0671922	AT1G09290	AT1G09290	28	FALSE	2	0.0474775
2.AT1G09300	OK	negbinomial.size	0.00828451	0.0396039	AT1G09300	AT1G09300	37	FALSE	2	0.0563449
2.AT1G09320	OK	negbinomial.size	0.0264069	0.10145	AT1G09320	AT1G09320	26	FALSE	2	0.0675443
2.AT1G09330	OK	negbinomial.size	9.42542e-26	3.12448e-24	AT1G09330	AT1G09330	1316	FALSE	2	-0.741569
2.AT1G09390	OK	negbinomial.size	0.25782	0.4972	AT1G09390	AT1G09390	14	FALSE	2	-0.0235153
2.AT1G09430	OK	negbinomial.size	0.00405909	0.0215155	AT1G09430	AT1G09430	471	FALSE	2	-0.191343
2.AT1G09450	OK	negbinomial.size	0.971994	1	AT1G09450	AT1G09450	2	FALSE	2	0.00798446
2.AT1G09460	OK	negbinomial.size	0.252946	0.491459	AT1G09460	AT1G09460	21	TRUE	2	-0.00485368
2.AT1G09486	OK	negbinomial.size	4.27771e-06	4.09017e-05	AT1G09486	AT1G09486	19	FALSE	2	-0.118175
2.AT1G09490	OK	negbinomial.size	0.00862714	0.0409841	AT1G09490	AT1G09490	56	FALSE	2	0.0804793
2.AT1G09520	OK	negbinomial.size	0.0371341	0.132255	AT1G09520	AT1G09520	106	FALSE	2	0.0736167
2.AT1G04703	OK	negbinomial.size	0.0129285	0.0573115	AT1G04703	AT1G04703	17	FALSE	2	-0.0859533
2.AT1G09540	OK	negbinomial.size	1.21297e-97	1.65844e-95	AT1G09540	AT1G09540	320	TRUE	2	-1.26938
2.AT1G09560	OK	negbinomial.size	1.2604e-06	1.29992e-05	AT1G09560	AT1G09560	1732	FALSE	2	-0.3468
2.AT1G09570	OK	negbinomial.size	0.0480879	0.16054	AT1G09570	AT1G09570	330	FALSE	2	-0.0870774
2.AT1G09575	OK	negbinomial.size	2.34425e-22	6.78304e-21	AT1G09575	AT1G09575	32	FALSE	2	-0.354372
2.AT1G09580	OK	negbinomial.size	0.0190632	0.0783728	AT1G09580	AT1G09580	858	FALSE	2	-0.176103
2.AT1G09590	OK	negbinomial.size	3.25277e-42	1.72416e-40	AT1G09590	AT1G09590	1490	FALSE	2	0.959149
2.AT1G09600	OK	negbinomial.size	0.0934912	0.260607	AT1G09600	AT1G09600	4	FALSE	2	-0.0265725
2.AT1G09620	OK	negbinomial.size	4.05165e-16	8.77051e-15	AT1G09620	AT1G09620	711	FALSE	2	0.513242
2.AT1G09630	OK	negbinomial.size	0.000990814	0.00618548	AT1G09630	AT1G09630	1256	FALSE	2	-0.222873
2.AT1G09640	OK	negbinomial.size	1.32239e-21	3.71219e-20	AT1G09640	AT1G09640	1697	FALSE	2	0.669833
2.AT1G09645	OK	negbinomial.size	0.138385	0.337083	AT1G09645	AT1G09645	534	FALSE	2	-0.090836
2.AT1G09660	OK	negbinomial.size	7.37194e-12	1.23385e-10	AT1G09660	AT1G09660	473	FALSE	2	0.368489
2.AT1G09690	OK	negbinomial.size	8.05987e-60	6.1309e-58	AT1G09690	AT1G09690	1689	FALSE	2	1.14493
2.AT1G09700	OK	negbinomial.size	0.00170712	0.0100603	AT1G09700	AT1G09700	34	FALSE	2	0.0580299
2.AT1G09730	OK	negbinomial.size	0.000574781	0.00378193	AT1G09730	AT1G09730	142	FALSE	2	-0.177556
2.AT1G09740	OK	negbinomial.size	1.62554e-15	3.40322e-14	AT1G09740	AT1G09740	587	FALSE	2	-0.561415
2.AT1G09750	OK	negbinomial.size	0.0253215	0.0982207	AT1G09750	AT1G09750	44	TRUE	2	-0.012972
2.AT1G09760	OK	negbinomial.size	1.94925e-08	2.47078e-07	AT1G09760	AT1G09760	440	FALSE	2	0.328231
2.AT1G09770	OK	negbinomial.size	0.260642	0.500862	AT1G09770	AT1G09770	371	FALSE	2	0.0394966
2.AT1G09780	OK	negbinomial.size	5.71037e-17	1.29485e-15	AT1G09780	AT1G09780	1891	FALSE	2	-0.59212
2.AT1G09794	OK	negbinomial.size	0.471328	0.704457	AT1G09794	AT1G09794	33	FALSE	2	-0.0129959
2.AT1G09795	OK	negbinomial.size	0.00348227	0.0188236	AT1G09795	AT1G09795	61	FALSE	2	0.110569
2.AT1G09800	OK	negbinomial.size	0.0700541	0.211913	AT1G09800	AT1G09800	17	FALSE	2	-0.0382025
2.AT1G09810	OK	negbinomial.size	0.819379	0.957084	AT1G09810	AT1G09810	18	FALSE	2	0.0144899
2.AT1G09812	OK	negbinomial.size	0.0360426	0.129253	AT1G09812	AT1G09812	47	TRUE	2	-0.0126774
2.AT1G09815	OK	negbinomial.size	0.488961	0.718129	AT1G09815	AT1G09815	266	FALSE	2	-0.0234027
2.AT1G09820	OK	negbinomial.size	0.458206	0.696741	AT1G09820	AT1G09820	2	FALSE	2	-0.000840845
2.AT1G09830	OK	negbinomial.size	0.0255765	0.0989754	AT1G09830	AT1G09830	26	FALSE	2	0.0384477
2.AT1G09840	OK	negbinomial.size	5.64974e-07	6.08351e-06	AT1G09840	AT1G09840	159	FALSE	2	-0.237997
2.AT1G09850	OK	negbinomial.size	3.62806e-10	5.35182e-09	AT1G09850	AT1G09850	223	FALSE	2	-0.34504
2.AT1G09870	OK	negbinomial.size	0.000195868	0.00142302	AT1G09870	AT1G09870	330	FALSE	2	0.17432
2.AT1G09910	OK	negbinomial.size	0.427884	0.67065	AT1G09910	AT1G09910	10	FALSE	2	-0.00555748
2.AT1G09920	OK	negbinomial.size	0.00289829	0.0160314	AT1G09920	AT1G09920	359	FALSE	2	-0.195619
2.AT1G09940	OK	negbinomial.size	1.0992e-11	1.81777e-10	AT1G09940	AT1G09940	174	FALSE	2	-0.360584
2.AT1G09950	OK	negbinomial.size	6.54715e-23	1.94358e-21	AT1G09950	AT1G09950	100	TRUE	2	0.336348
2.AT1G09960	OK	negbinomial.size	0.0159781	0.0681837	AT1G09960	AT1G09960	9	FALSE	2	-0.0175576
2.AT1G04753	OK	negbinomial.size	1.03537e-10	1.5932e-09	AT1G04753	AT1G04753	15	FALSE	2	0.133701
2.AT1G09970	OK	negbinomial.size	3.70296e-06	3.57073e-05	AT1G09970	AT1G09970	151	TRUE	2	-0.123229
2.AT1G09980	OK	negbinomial.size	2.28767e-28	8.29714e-27	AT1G09980	AT1G09980	173	FALSE	2	-0.556764
2.AT1G09995	OK	negbinomial.size	0.589995	0.797282	AT1G09995	AT1G09995	173	FALSE	2	-0.004083
2.AT1G10020	OK	negbinomial.size	4.74056e-46	2.74678e-44	AT1G10020	AT1G10020	280	FALSE	2	-0.869903
2.AT1G10030	OK	negbinomial.size	0.00146123	0.0087609	AT1G10030	AT1G10030	1624	FALSE	2	0.221673
2.AT1G10040	OK	negbinomial.size	2.20821e-06	2.20051e-05	AT1G10040	AT1G10040	42	FALSE	2	0.129274
2.AT1G10050	OK	negbinomial.size	2.32791e-07	2.62278e-06	AT1G10050	AT1G10050	431	FALSE	2	-0.352617
2.AT1G10090	OK	negbinomial.size	1.07872e-08	1.40069e-07	AT1G10090	AT1G10090	17	FALSE	2	-0.141955
2.AT1G10120	OK	negbinomial.size	0.48986	0.719022	AT1G10120	AT1G10120	414	FALSE	2	-0.0266492
2.AT1G10130	OK	negbinomial.size	0.0786503	0.23071	AT1G10130	AT1G10130	324	FALSE	2	-0.107823
2.AT1G10140	OK	negbinomial.size	8.65538e-16	1.83739e-14	AT1G10140	AT1G10140	185	TRUE	2	-0.296094
2.AT1G10150	OK	negbinomial.size	0.00308843	0.016946	AT1G10150	AT1G10150	86	FALSE	2	-0.119732
2.AT1G10160	OK	negbinomial.size	0.177936	0.397907	AT1G10160	AT1G10160	11	FALSE	2	-0.0581164
2.AT1G10170	OK	negbinomial.size	8.51646e-206	3.1092e-203	AT1G10170	AT1G10170	1029	TRUE	2	2.19278
2.AT1G10180	OK	negbinomial.size	0.248241	0.486289	AT1G10180	AT1G10180	31	FALSE	2	0.0365984
2.AT1G10200	OK	negbinomial.size	1.65802e-212	6.39036e-210	AT1G10200	AT1G10200	980	FALSE	2	-2.26509
2.AT1G10210	OK	negbinomial.size	0.00021561	0.00155332	AT1G10210	AT1G10210	35	FALSE	2	-0.0993934
2.AT1G10220	OK	negbinomial.size	1.1385e-33	4.86055e-32	AT1G10220	AT1G10220	192	FALSE	2	0.629574
2.AT1G10225	OK	negbinomial.size	1.14586e-05	0.000102873	AT1G10225	AT1G10225	4	FALSE	2	0.0818712
2.AT1G10230	OK	negbinomial.size	1.57785e-84	1.80133e-82	AT1G10230	AT1G10230	296	FALSE	2	0.935002
2.AT1G10240	OK	negbinomial.size	0.247158	0.484676	AT1G10240	AT1G10240	5	FALSE	2	-0.0170191
2.AT1G10260	OK	negbinomial.size	2.04762e-11	3.32536e-10	AT1G10260	AT1G10260	13	FALSE	2	0.128646
2.AT1G10270	OK	negbinomial.size	0.457233	0.696221	AT1G10270	AT1G10270	26	FALSE	2	0.0179682
2.AT1G10280	OK	negbinomial.size	5.31269e-23	1.58665e-21	AT1G10280	AT1G10280	68	FALSE	2	-0.435649
2.AT1G10290	OK	negbinomial.size	3.56626e-11	5.70131e-10	AT1G10290	AT1G10290	1200	FALSE	2	-0.466168
2.AT1G10310	OK	negbinomial.size	0.0787217	0.23081	AT1G10310	AT1G10310	65	FALSE	2	0.0462154
2.AT1G10320	OK	negbinomial.size	0.101284	0.275193	AT1G10320	AT1G10320	13	FALSE	2	0.0317221
2.AT1G10350	OK	negbinomial.size	4.15008e-06	3.97638e-05	AT1G10350	AT1G10350	105	FALSE	2	-0.239153
2.AT1G10370	OK	negbinomial.size	0.370898	0.615248	AT1G10370	AT1G10370	16	TRUE	2	-0.00786506
2.AT1G10390	OK	negbinomial.size	1.06322e-05	9.59767e-05	AT1G10390	AT1G10390	347	FALSE	2	-0.260498
2.AT1G10410	OK	negbinomial.size	2.0774e-06	2.07756e-05	AT1G10410	AT1G10410	106	FALSE	2	-0.203635
2.AT1G10430	OK	negbinomial.size	0.163381	0.376164	AT1G10430	AT1G10430	414	FALSE	2	-0.0931903
2.AT1G10450	OK	negbinomial.size	0.0383066	0.135257	AT1G10450	AT1G10450	51	FALSE	2	0.0602323
2.AT1G10470	OK	negbinomial.size	8.87418e-23	2.61753e-21	AT1G10470	AT1G10470	811	FALSE	2	-0.622095
2.AT1G10480	OK	negbinomial.size	4.26011e-31	1.67936e-29	AT1G10480	AT1G10480	154	FALSE	2	0.456025
2.AT1G10490	OK	negbinomial.size	0.00567287	0.028687	AT1G10490	AT1G10490	43	FALSE	2	0.0642331
2.AT1G10500	OK	negbinomial.size	0.136447	0.334088	AT1G10500	AT1G10500	314	FALSE	2	-0.101451
2.AT1G10510	OK	negbinomial.size	0.796237	0.944411	AT1G10510	AT1G10510	11	FALSE	2	0.00227674
2.AT1G10522	OK	negbinomial.size	1.47578e-19	3.79832e-18	AT1G10522	AT1G10522	92	FALSE	2	-0.293574
2.AT1G10530	OK	negbinomial.size	0.599946	0.804739	AT1G10530	AT1G10530	28	TRUE	2	0.00344039
2.AT1G10550	OK	negbinomial.size	6.18612e-08	7.45016e-07	AT1G10550	AT1G10550	14	TRUE	2	-0.0960833
2.AT1G10560	OK	negbinomial.size	5.56333e-10	8.09013e-09	AT1G10560	AT1G10560	101	FALSE	2	-0.23421
2.AT1G10570	OK	negbinomial.size	0.30765	0.553	AT1G10570	AT1G10570	10	FALSE	2	-0.014733
2.AT1G10580	OK	negbinomial.size	0.029049	0.109392	AT1G10580	AT1G10580	85	FALSE	2	-0.0834216
2.AT1G10590	OK	negbinomial.size	8.78068e-09	1.14932e-07	AT1G10590	AT1G10590	1894	FALSE	2	0.402598
2.AT1G10600	OK	negbinomial.size	0.0267206	0.102405	AT1G10600	AT1G10600	11	FALSE	2	0.0319135
2.AT1G10630	OK	negbinomial.size	0.308325	0.553998	AT1G10630	AT1G10630	2031	FALSE	2	0.0691575
2.AT1G10650	OK	negbinomial.size	1.37769e-15	2.8966e-14	AT1G10650	AT1G10650	62	FALSE	2	-0.333738
2.AT1G10660	OK	negbinomial.size	0.578859	0.788952	AT1G10660	AT1G10660	21	FALSE	2	0.0159749
2.AT1G10670	OK	negbinomial.size	0.104573	0.28049	AT1G10670	AT1G10670	1622	FALSE	2	-0.120286
2.AT1G10682	OK	negbinomial.size	7.87731e-18	1.86668e-16	AT1G10682	AT1G10682	453	TRUE	2	-0.525485
2.AT1G10690	OK	negbinomial.size	0.054777	0.177247	AT1G10690	AT1G10690	107	FALSE	2	-0.0729717
2.AT1G10700	OK	negbinomial.size	4.37218e-06	4.1733e-05	AT1G10700	AT1G10700	213	FALSE	2	-0.209035
2.AT1G10720	OK	negbinomial.size	6.75514e-08	8.08828e-07	AT1G10720	AT1G10720	141	FALSE	2	-0.257883
2.AT1G10730	OK	negbinomial.size	0.0134796	0.0593004	AT1G10730	AT1G10730	10	FALSE	2	-0.0398663
2.AT1G10740	OK	negbinomial.size	2.13808e-31	8.50598e-30	AT1G10740	AT1G10740	294	FALSE	2	-0.68886
2.AT1G10750	OK	negbinomial.size	1	1	AT1G10750	AT1G10750	15	FALSE	2	0.000476193
2.AT1G10760	OK	negbinomial.size	0.486024	0.715097	AT1G10760	AT1G10760	12	FALSE	2	0.00206427
2.AT1G10780	OK	negbinomial.size	0.00193952	0.0112621	AT1G10780	AT1G10780	50	FALSE	2	0.0597747
2.AT1G10810	OK	negbinomial.size	4.8699e-23	1.45756e-21	AT1G10810	AT1G10810	142	FALSE	2	-0.468045
2.AT1G10820	OK	negbinomial.size	0.333492	0.579371	AT1G10820	AT1G10820	13	FALSE	2	-0.00102153
2.AT1G10830	OK	negbinomial.size	0.592129	0.798913	AT1G10830	AT1G10830	32	FALSE	2	0.00478149
2.AT1G10840	OK	negbinomial.size	1.56933e-29	5.8862e-28	AT1G10840	AT1G10840	1375	FALSE	2	0.783911
2.AT1G10850	OK	negbinomial.size	0.299311	0.545588	AT1G10850	AT1G10850	41	FALSE	2	-0.0283273
2.AT1G10865	OK	negbinomial.size	4.71702e-05	0.000383814	AT1G10865	AT1G10865	828	FALSE	2	0.278969
2.AT1G10870	OK	negbinomial.size	0.000778437	0.00498123	AT1G10870	AT1G10870	339	FALSE	2	-0.181415
2.AT1G10890	OK	negbinomial.size	0.00872137	0.041382	AT1G10890	AT1G10890	366	FALSE	2	-0.185001
2.AT1G10900	OK	negbinomial.size	2.16018e-70	1.98338e-68	AT1G10900	AT1G10900	179	FALSE	2	-1.01867
2.AT1G10910	OK	negbinomial.size	0.00975701	0.0454115	AT1G10910	AT1G10910	8	FALSE	2	0.0592124
2.AT1G10930	OK	negbinomial.size	0.0440628	0.150538	AT1G10930	AT1G10930	11	FALSE	2	0.0399578
2.AT1G10940	OK	negbinomial.size	6.56635e-13	1.18133e-11	AT1G10940	AT1G10940	581	FALSE	2	-0.480913
2.AT1G10950	OK	negbinomial.size	0.000636499	0.00414837	AT1G10950	AT1G10950	1314	FALSE	2	-0.263042
2.AT1G10960	OK	negbinomial.size	2.59158e-18	6.30871e-17	AT1G10960	AT1G10960	342	TRUE	2	0.325906
2.AT1G10970	OK	negbinomial.size	1.385e-30	5.36198e-29	AT1G10970	AT1G10970	128	FALSE	2	0.409921
2.AT1G10990	OK	negbinomial.size	0.000120073	0.00090921	AT1G10990	AT1G10990	41	FALSE	2	-0.075499
2.AT1G11000	OK	negbinomial.size	1.86648e-20	5.00208e-19	AT1G11000	AT1G11000	351	FALSE	2	0.469567
2.AT1G11020	OK	negbinomial.size	9.62146e-14	1.82343e-12	AT1G11020	AT1G11020	85	FALSE	2	-0.343902
2.AT1G11050	OK	negbinomial.size	1.42498e-05	0.000126131	AT1G11050	AT1G11050	8	FALSE	2	-0.0709343
2.AT1G11060	OK	negbinomial.size	0.95842	1	AT1G11060	AT1G11060	44	FALSE	2	-0.00229295
2.AT1G11090	OK	negbinomial.size	0.211552	0.44279	AT1G11090	AT1G11090	23	FALSE	2	0.030413
2.AT1G11100	OK	negbinomial.size	7.77917e-10	1.11669e-08	AT1G11100	AT1G11100	21	FALSE	2	0.161421
2.AT1G11120	OK	negbinomial.size	0.345475	0.590826	AT1G11120	AT1G11120	7	FALSE	2	0.0131973
2.AT1G11160	OK	negbinomial.size	7.687e-24	2.37045e-22	AT1G11160	AT1G11160	51	FALSE	2	-0.415986
2.AT1G11175	OK	negbinomial.size	0.0779355	0.229102	AT1G11175	AT1G11175	2	FALSE	2	-0.0239331
2.AT1G11185	OK	negbinomial.size	0.444845	0.685955	AT1G11185	AT1G11185	83	TRUE	2	0.026004
2.AT1G11200	OK	negbinomial.size	0.0120786	0.0542181	AT1G11200	AT1G11200	279	FALSE	2	-0.147775
2.AT1G11240	OK	negbinomial.size	6.2327e-11	9.79992e-10	AT1G11240	AT1G11240	333	FALSE	2	0.326718
2.AT1G11260	OK	negbinomial.size	5.97352e-55	4.13266e-53	AT1G11260	AT1G11260	431	TRUE	2	-0.916267
2.AT1G11270	OK	negbinomial.size	1.72072e-15	3.59652e-14	AT1G11270	AT1G11270	117	FALSE	2	0.313939
2.AT1G11280	OK	negbinomial.size	0.456019	0.694955	AT1G11280	AT1G11280	16	FALSE	2	-0.0163525
2.AT1G11310	OK	negbinomial.size	0.000164241	0.0012115	AT1G11310	AT1G11310	333	FALSE	2	-0.222357
2.AT1G11320	OK	negbinomial.size	2.51293e-16	5.50078e-15	AT1G11320	AT1G11320	92	FALSE	2	0.285255
2.AT1G11360	OK	negbinomial.size	1.73317e-05	0.000151537	AT1G11360	AT1G11360	617	FALSE	2	0.243737
2.AT1G11380	OK	negbinomial.size	4.53947e-07	4.94496e-06	AT1G11380	AT1G11380	96	FALSE	2	-0.193912
2.AT1G11390	OK	negbinomial.size	0.80901	0.952021	AT1G11390	AT1G11390	398	FALSE	2	-0.0265101
2.AT1G11400	OK	negbinomial.size	0.770246	0.926175	AT1G11400	AT1G11400	138	FALSE	2	-0.0153095
2.AT1G11430	OK	negbinomial.size	0.0936251	0.260754	AT1G11430	AT1G11430	134	FALSE	2	0.0797438
2.AT1G11440	OK	negbinomial.size	0.000126199	0.000952419	AT1G11440	AT1G11440	9	FALSE	2	-0.0525689
2.AT1G11475	OK	negbinomial.size	1.05568e-06	1.09943e-05	AT1G11475	AT1G11475	222	FALSE	2	0.200895
2.AT1G11480	OK	negbinomial.size	0.0468856	0.15738	AT1G11480	AT1G11480	461	FALSE	2	-0.129099
2.AT1G11482	OK	negbinomial.size	6.28615e-06	5.8619e-05	AT1G11482	AT1G11482	7	FALSE	2	-0.0998332
2.AT1G11490	OK	negbinomial.size	1.62023e-05	0.000142303	AT1G11490	AT1G11490	17	FALSE	2	-0.117391
2.AT1G11530	OK	negbinomial.size	0.103825	0.279389	AT1G11530	AT1G11530	37	FALSE	2	-0.037961
2.AT1G11540	OK	negbinomial.size	1.04703e-08	1.36159e-07	AT1G11540	AT1G11540	32	FALSE	2	-0.195406
2.AT1G11545	OK	negbinomial.size	7.43895e-44	4.08938e-42	AT1G11545	AT1G11545	1289	FALSE	2	-0.98269
2.AT1G11580	OK	negbinomial.size	1.94997e-06	1.95883e-05	AT1G11580	AT1G11580	238	TRUE	2	-0.0879294
2.AT1G11592	OK	negbinomial.size	0.000441735	0.00298239	AT1G11592	AT1G11592	148	FALSE	2	-0.157649
2.AT1G11630	OK	negbinomial.size	0.163544	0.376446	AT1G11630	AT1G11630	7	FALSE	2	-0.0353409
2.AT1G11650	OK	negbinomial.size	2.16256e-05	0.00018627	AT1G11650	AT1G11650	1486	FALSE	2	-0.289456
2.AT1G11655	OK	negbinomial.size	4.77726e-70	4.35449e-68	AT1G11655	AT1G11655	94	TRUE	2	-0.885894
2.AT1G11660	OK	negbinomial.size	0.553435	0.769235	AT1G11660	AT1G11660	503	FALSE	2	0.0161504
2.AT1G11670	OK	negbinomial.size	3.51781e-63	2.83817e-61	AT1G11670	AT1G11670	346	TRUE	2	-0.714045
2.AT1G11680	OK	negbinomial.size	1.59663e-05	0.000140347	AT1G11680	AT1G11680	1483	FALSE	2	-0.292869
2.AT1G11700	OK	negbinomial.size	0.022943	0.0909582	AT1G11700	AT1G11700	22	FALSE	2	-0.0258154
2.AT1G11720	OK	negbinomial.size	0.939815	1	AT1G11720	AT1G11720	5	FALSE	2	0.000458575
2.AT1G11740	OK	negbinomial.size	4.69407e-35	2.08708e-33	AT1G11740	AT1G11740	340	TRUE	2	-0.472573
2.AT1G11750	OK	negbinomial.size	4.58973e-14	8.86836e-13	AT1G11750	AT1G11750	206	FALSE	2	0.300804
2.AT1G11755	OK	negbinomial.size	0.0156084	0.0669315	AT1G11755	AT1G11755	28	FALSE	2	0.0469646
2.AT1G11760	OK	negbinomial.size	0.0533253	0.173773	AT1G11760	AT1G11760	159	FALSE	2	0.0896416
2.AT1G11780	OK	negbinomial.size	0.0812342	0.235789	AT1G11780	AT1G11780	122	FALSE	2	-0.0460246
2.AT1G11790	OK	negbinomial.size	0.000230765	0.00165355	AT1G11790	AT1G11790	92	FALSE	2	0.114091
2.AT1G11800	OK	negbinomial.size	3.78892e-07	4.16672e-06	AT1G11800	AT1G11800	10	FALSE	2	-0.125859
2.AT1G11820	OK	negbinomial.size	0.124469	0.314143	AT1G11820	AT1G11820	13	FALSE	2	0.0293386
2.AT1G11840	OK	negbinomial.size	0.00126788	0.00771753	AT1G11840	AT1G11840	1329	FALSE	2	0.230493
2.AT1G11860	OK	negbinomial.size	3.01103e-05	0.000253052	AT1G11860	AT1G11860	1108	FALSE	2	0.272317
2.AT1G11870	OK	negbinomial.size	0.313111	0.558735	AT1G11870	AT1G11870	69	FALSE	2	0.048377
2.AT1G04907	OK	negbinomial.size	1.31021e-22	3.83193e-21	AT1G04907	AT1G04907	52	FALSE	2	-0.359499
2.AT1G11880	OK	negbinomial.size	5.79576e-19	1.44989e-17	AT1G11880	AT1G11880	138	FALSE	2	0.360833
2.AT1G11890	OK	negbinomial.size	0.0322542	0.118451	AT1G11890	AT1G11890	920	FALSE	2	-0.159077
2.AT1G11905	OK	negbinomial.size	3.06664e-05	0.000257428	AT1G11905	AT1G11905	183	FALSE	2	-0.199672
2.AT1G11910	OK	negbinomial.size	1.14877e-213	4.49011e-211	AT1G11910	AT1G11910	1204	FALSE	2	-2.26204
2.AT1G11930	OK	negbinomial.size	0.861168	0.981916	AT1G11930	AT1G11930	317	FALSE	2	0.00961399
2.AT1G11940	OK	negbinomial.size	0.000115242	0.000875362	AT1G11940	AT1G11940	9	FALSE	2	-0.0890195
2.AT1G11950	OK	negbinomial.size	0.104861	0.281018	AT1G11950	AT1G11950	7	FALSE	2	-0.00559498
2.AT1G11960	OK	negbinomial.size	0.475835	0.706666	AT1G11960	AT1G11960	16	FALSE	2	-0.0109632
2.AT1G12000	OK	negbinomial.size	1.11271e-16	2.47885e-15	AT1G12000	AT1G12000	1806	FALSE	2	0.580253
2.AT1G12020	OK	negbinomial.size	0.953707	1	AT1G12020	AT1G12020	45	FALSE	2	0.00228774
2.AT1G12040	OK	negbinomial.size	2.2668e-273	1.23483e-270	AT1G12040	AT1G12040	155	TRUE	2	-2.37984
2.AT1G12050	OK	negbinomial.size	0.817892	0.956314	AT1G12050	AT1G12050	46	FALSE	2	0.0199351
2.AT1G12060	OK	negbinomial.size	1.84803e-21	5.16053e-20	AT1G12060	AT1G12060	48	FALSE	2	0.26375
2.AT1G12080	OK	negbinomial.size	5.48627e-139	1.16607e-136	AT1G12080	AT1G12080	536	TRUE	2	-1.63454
2.AT1G12090	OK	negbinomial.size	9.96162e-68	8.72373e-66	AT1G12090	AT1G12090	505	TRUE	2	-1.07658
2.AT1G12110	OK	negbinomial.size	1.76753e-61	1.38643e-59	AT1G12110	AT1G12110	152	TRUE	2	-0.897418
2.AT1G12120	OK	negbinomial.size	3.38852e-08	4.19033e-07	AT1G12120	AT1G12120	210	FALSE	2	-0.305427
2.AT1G12140	OK	negbinomial.size	3.39637e-26	1.14174e-24	AT1G12140	AT1G12140	203	FALSE	2	-0.671337
2.AT1G12160	OK	negbinomial.size	5.54691e-06	5.21331e-05	AT1G12160	AT1G12160	139	FALSE	2	0.184742
2.AT1G12210	OK	negbinomial.size	2.04365e-08	2.58475e-07	AT1G12210	AT1G12210	38	FALSE	2	0.151344
2.AT1G12230	OK	negbinomial.size	0.063242	0.197029	AT1G12230	AT1G12230	1222	FALSE	2	0.114613
2.AT1G12240	OK	negbinomial.size	1.04419e-127	1.99835e-125	AT1G12240	AT1G12240	650	TRUE	2	-1.47315
2.AT1G12244	OK	negbinomial.size	0.0451185	0.153317	AT1G12244	AT1G12244	35	FALSE	2	0.0439341
2.AT1G12270	OK	negbinomial.size	0.179965	0.401092	AT1G12270	AT1G12270	188	FALSE	2	0.0641163
2.AT1G12320	OK	negbinomial.size	6.11157e-05	0.000487341	AT1G12320	AT1G12320	1	FALSE	2	-0.046414
2.AT1G12310	OK	negbinomial.size	2.37777e-16	5.21482e-15	AT1G12310	AT1G12310	1978	FALSE	2	-0.574471
2.AT1G12330	OK	negbinomial.size	0.00562447	0.0284776	AT1G12330	AT1G12330	10	FALSE	2	0.0426419
2.AT1G12350	OK	negbinomial.size	0.203477	0.431743	AT1G12350	AT1G12350	158	FALSE	2	-0.0413117
2.AT1G12360	OK	negbinomial.size	2.26035e-23	6.82724e-22	AT1G12360	AT1G12360	295	FALSE	2	-0.595695
2.AT1G12370	OK	negbinomial.size	0.104134	0.279774	AT1G12370	AT1G12370	49	FALSE	2	0.0451041
2.AT1G12380	OK	negbinomial.size	0.12224	0.309926	AT1G12380	AT1G12380	19	FALSE	2	0.00668404
2.AT1G12390	OK	negbinomial.size	0.00113469	0.0069878	AT1G12390	AT1G12390	721	FALSE	2	-0.26015
2.AT1G12400	OK	negbinomial.size	6.68791e-17	1.51132e-15	AT1G12400	AT1G12400	744	FALSE	2	0.553292
2.AT1G12410	OK	negbinomial.size	0.00585516	0.0294741	AT1G12410	AT1G12410	275	FALSE	2	0.123849
2.AT1G12420	OK	negbinomial.size	1.73998e-27	6.14167e-26	AT1G12420	AT1G12420	296	FALSE	2	-0.669458
2.AT1G12430	OK	negbinomial.size	1.42889e-06	1.46355e-05	AT1G12430	AT1G12430	25	FALSE	2	0.106566
2.AT1G12440	OK	negbinomial.size	3.41927e-10	5.05029e-09	AT1G12440	AT1G12440	321	TRUE	2	-0.275127
2.AT1G12450	OK	negbinomial.size	4.29391e-27	1.49354e-25	AT1G12450	AT1G12450	79	FALSE	2	-0.428981
2.AT1G12460	OK	negbinomial.size	0.604707	0.808305	AT1G12460	AT1G12460	8	FALSE	2	0.00170355
2.AT1G12470	OK	negbinomial.size	2.8826e-07	3.21397e-06	AT1G12470	AT1G12470	405	FALSE	2	-0.32579
2.AT1G12500	OK	negbinomial.size	0.502627	0.729083	AT1G12500	AT1G12500	188	FALSE	2	0.00534368
2.AT1G12520	OK	negbinomial.size	0.164734	0.378562	AT1G12520	AT1G12520	232	FALSE	2	0.0580752
2.AT1G12530	OK	negbinomial.size	3.7316e-09	5.04472e-08	AT1G12530	AT1G12530	40	FALSE	2	-0.241594
2.AT1G12550	OK	negbinomial.size	1.21753e-31	4.89156e-30	AT1G12550	AT1G12550	32	FALSE	2	-0.399764
2.AT1G12560	OK	negbinomial.size	0	0	AT1G12560	AT1G12560	192	TRUE	2	-3.7204
2.AT1G12580	OK	negbinomial.size	2.53617e-10	3.77658e-09	AT1G12580	AT1G12580	119	FALSE	2	-0.249078
2.AT1G12610	OK	negbinomial.size	1.53743e-05	0.000135409	AT1G12610	AT1G12610	25	TRUE	2	-0.0668091
2.AT1G12640	OK	negbinomial.size	2.47524e-12	4.28219e-11	AT1G12640	AT1G12640	710	FALSE	2	-0.493693
2.AT1G12650	OK	negbinomial.size	2.37977e-28	8.62667e-27	AT1G12650	AT1G12650	490	FALSE	2	0.621695
2.AT1G12680	OK	negbinomial.size	4.69352e-05	0.000382104	AT1G12680	AT1G12680	95	FALSE	2	-0.184427
2.AT1G12710	OK	negbinomial.size	0.00134341	0.00812634	AT1G12710	AT1G12710	165	FALSE	2	0.164826
2.AT1G12740	OK	negbinomial.size	0.976778	1	AT1G12740	AT1G12740	305	TRUE	2	-0.0148216
2.AT1G12750	OK	negbinomial.size	9.3198e-30	3.51758e-28	AT1G12750	AT1G12750	55	FALSE	2	-0.43015
2.AT1G12760	OK	negbinomial.size	1.81265e-40	9.22429e-39	AT1G12760	AT1G12760	460	FALSE	2	-0.882952
2.AT1G12770	OK	negbinomial.size	0.104258	0.28001	AT1G12770	AT1G12770	12	FALSE	2	-0.0244332
2.AT1G12780	OK	negbinomial.size	0.162203	0.374304	AT1G12780	AT1G12780	23	TRUE	2	-0.0136158
2.AT1G12790	OK	negbinomial.size	0.239422	0.47656	AT1G12790	AT1G12790	5	FALSE	2	0.0336908
2.AT1G12800	OK	negbinomial.size	0.00121214	0.00741459	AT1G12800	AT1G12800	5	FALSE	2	0.0423517
2.AT1G12810	OK	negbinomial.size	3.17923e-06	3.09199e-05	AT1G12810	AT1G12810	402	FALSE	2	-0.284863
2.AT1G12820	OK	negbinomial.size	1.04852e-07	1.22845e-06	AT1G12820	AT1G12820	110	FALSE	2	-0.240668
2.AT1G12840	OK	negbinomial.size	2.0522e-17	4.76115e-16	AT1G12840	AT1G12840	1911	FALSE	2	-0.59676
2.AT1G12830	OK	negbinomial.size	0.000141364	0.0010561	AT1G12830	AT1G12830	92	FALSE	2	0.103581
2.AT1G12845	OK	negbinomial.size	0.00247427	0.0139554	AT1G12845	AT1G12845	148	TRUE	2	-0.082652
2.AT1G12850	OK	negbinomial.size	0.000280395	0.00197431	AT1G12850	AT1G12850	550	FALSE	2	-0.234872
2.AT1G12880	OK	negbinomial.size	5.66892e-11	8.94601e-10	AT1G12880	AT1G12880	19	FALSE	2	-0.195072
2.AT1G12910	OK	negbinomial.size	8.27389e-07	8.72846e-06	AT1G12910	AT1G12910	443	FALSE	2	0.285382
2.AT1G12920	OK	negbinomial.size	1.209e-09	1.70821e-08	AT1G12920	AT1G12920	1086	FALSE	2	0.421556
2.AT1G12930	OK	negbinomial.size	0.0296964	0.111234	AT1G12930	AT1G12930	23	FALSE	2	0.0554695
2.AT1G12950	OK	negbinomial.size	4.68433e-93	6.05749e-91	AT1G12950	AT1G12950	168	TRUE	2	-1.21827
2.AT1G12970	OK	negbinomial.size	8.26453e-07	8.71926e-06	AT1G12970	AT1G12970	101	FALSE	2	-0.229641
2.AT1G12990	OK	negbinomial.size	6.27837e-16	1.34289e-14	AT1G12990	AT1G12990	378	FALSE	2	-0.498496
2.AT1G13000	OK	negbinomial.size	5.59789e-14	1.07682e-12	AT1G13000	AT1G13000	152	FALSE	2	-0.308919
2.AT1G13020	OK	negbinomial.size	0.00316511	0.0173093	AT1G13020	AT1G13020	734	FALSE	2	-0.220542
2.AT1G13030	OK	negbinomial.size	0.0469731	0.157552	AT1G13030	AT1G13030	15	FALSE	2	0.026385
2.AT1G13060	OK	negbinomial.size	0.000206781	0.0014947	AT1G13060	AT1G13060	1828	FALSE	2	0.259506
2.AT1G13120	OK	negbinomial.size	0.809444	0.952261	AT1G13120	AT1G13120	84	FALSE	2	-0.0123484
2.AT1G13145	OK	negbinomial.size	2.72708e-07	3.04819e-06	AT1G13145	AT1G13145	180	FALSE	2	0.212677
2.AT1G13160	OK	negbinomial.size	0.000449878	0.00303234	AT1G13160	AT1G13160	204	FALSE	2	0.140516
2.AT1G13170	OK	negbinomial.size	0.332939	0.578744	AT1G13170	AT1G13170	220	FALSE	2	-0.0523321
2.AT1G13180	OK	negbinomial.size	0.000133412	0.00100248	AT1G13180	AT1G13180	194	FALSE	2	-0.190407
2.AT1G13190	OK	negbinomial.size	0.0957773	0.264222	AT1G13190	AT1G13190	220	FALSE	2	-0.0831431
2.AT1G13195	OK	negbinomial.size	4.68812e-24	1.45803e-22	AT1G13195	AT1G13195	158	FALSE	2	0.388049
2.AT1G13210	OK	negbinomial.size	1.43109e-75	1.41742e-73	AT1G13210	AT1G13210	449	TRUE	2	-1.0673
2.AT1G13220	OK	negbinomial.size	0.712865	0.889368	AT1G13220	AT1G13220	26	FALSE	2	0.00380939
2.AT1G13245	OK	negbinomial.size	1.17628e-34	5.18502e-33	AT1G13245	AT1G13245	85	TRUE	2	-0.545735
2.AT1G13260	OK	negbinomial.size	0.00303811	0.0167106	AT1G13260	AT1G13260	197	TRUE	2	-0.0955705
2.AT1G13270	OK	negbinomial.size	0.35147	0.596501	AT1G13270	AT1G13270	8	FALSE	2	0.00401902
2.AT1G13280	OK	negbinomial.size	4.84652e-19	1.21594e-17	AT1G13280	AT1G13280	1080	FALSE	2	0.594074
2.AT1G13300	OK	negbinomial.size	2.11669e-46	1.23421e-44	AT1G13300	AT1G13300	281	FALSE	2	-0.795657
2.AT1G13310	OK	negbinomial.size	0.0609186	0.192021	AT1G13310	AT1G13310	6	FALSE	2	0.0217655
2.AT1G13320	OK	negbinomial.size	0.00170393	0.0100431	AT1G13320	AT1G13320	869	FALSE	2	-0.221133
2.AT1G13350	OK	negbinomial.size	0.0158518	0.067767	AT1G13350	AT1G13350	30	FALSE	2	-0.0743622
2.AT1G13360	OK	negbinomial.size	0	0	AT1G13360	AT1G13360	1072	FALSE	2	3.03214
2.AT1G13380	OK	negbinomial.size	0.0179283	0.0747638	AT1G13380	AT1G13380	155	FALSE	2	0.0645852
2.AT1G13390	OK	negbinomial.size	9.31406e-21	2.53192e-19	AT1G13390	AT1G13390	366	FALSE	2	-0.539817
2.AT1G13420	OK	negbinomial.size	2.57423e-19	6.55596e-18	AT1G13420	AT1G13420	215	TRUE	2	-0.27751
2.AT1G13430	OK	negbinomial.size	1	1	AT1G13430	AT1G13430	41	TRUE	2	-0.00302169
2.AT1G13440	OK	negbinomial.size	3.94349e-07	4.32777e-06	AT1G13440	AT1G13440	2078	FALSE	2	0.350018
2.AT1G13450	OK	negbinomial.size	0.356051	0.600496	AT1G13450	AT1G13450	107	FALSE	2	-0.0450752
2.AT1G13460	OK	negbinomial.size	2.31829e-27	8.13729e-26	AT1G13460	AT1G13460	137	FALSE	2	-0.518507
2.AT1G13510	OK	negbinomial.size	7.34211e-30	2.77947e-28	AT1G13510	AT1G13510	74	FALSE	2	-0.436609
2.AT1G13530	OK	negbinomial.size	3.66614e-18	8.8637e-17	AT1G13530	AT1G13530	77	FALSE	2	-0.331067
2.AT1G13560	OK	negbinomial.size	7.84072e-06	7.22393e-05	AT1G13560	AT1G13560	577	FALSE	2	0.253239
2.AT1G13570	OK	negbinomial.size	0.000546085	0.00361149	AT1G13570	AT1G13570	87	FALSE	2	-0.13703
2.AT1G13580	OK	negbinomial.size	4.30022e-34	1.86113e-32	AT1G13580	AT1G13580	269	FALSE	2	-0.642018
2.AT1G13590	OK	negbinomial.size	0.00018623	0.00135849	AT1G13590	AT1G13590	1093	FALSE	2	-0.266978
2.AT1G13640	OK	negbinomial.size	7.39104e-16	1.57431e-14	AT1G13640	AT1G13640	220	FALSE	2	0.349564
2.AT1G13670	OK	negbinomial.size	0.00070906	0.00457431	AT1G13670	AT1G13670	78	TRUE	2	-0.040427
2.AT1G13690	OK	negbinomial.size	4.80976e-244	2.24834e-241	AT1G13690	AT1G13690	947	FALSE	2	2.24328
2.AT1G13700	OK	negbinomial.size	0.122252	0.309944	AT1G13700	AT1G13700	9	FALSE	2	0.033673
2.AT1G13730	OK	negbinomial.size	8.05003e-14	1.53233e-12	AT1G13730	AT1G13730	356	FALSE	2	0.371283
2.AT1G13740	OK	negbinomial.size	0.0118233	0.0532535	AT1G13740	AT1G13740	19	FALSE	2	0.0240716
2.AT1G13750	OK	negbinomial.size	2.17369e-16	4.77252e-15	AT1G13750	AT1G13750	65	FALSE	2	-0.278417
2.AT1G13770	OK	negbinomial.size	0.164154	0.377559	AT1G13770	AT1G13770	14	FALSE	2	0.0381577
2.AT1G13780	OK	negbinomial.size	0.0929975	0.259455	AT1G13780	AT1G13780	11	FALSE	2	-0.0337075
2.AT1G13810	OK	negbinomial.size	0.0066126	0.0326666	AT1G13810	AT1G13810	35	FALSE	2	0.0448581
2.AT1G13860	OK	negbinomial.size	0.258557	0.497941	AT1G13860	AT1G13860	28	FALSE	2	0.0132931
2.AT1G13870	OK	negbinomial.size	0.0561212	0.18042	AT1G13870	AT1G13870	89	FALSE	2	-0.0935214
2.AT1G13880	OK	negbinomial.size	7.00321e-29	2.58058e-27	AT1G13880	AT1G13880	184	FALSE	2	-0.600712
2.AT1G13900	OK	negbinomial.size	1.55962e-35	7.06145e-34	AT1G13900	AT1G13900	136	FALSE	2	-0.595432
2.AT1G13930	OK	negbinomial.size	5.75963e-11	9.08501e-10	AT1G13930	AT1G13930	179	TRUE	2	-0.155212
2.AT1G13940	OK	negbinomial.size	0.128114	0.320374	AT1G13940	AT1G13940	11	FALSE	2	-0.0602819
2.AT1G13950	OK	negbinomial.size	1.75143e-10	2.64331e-09	AT1G13950	AT1G13950	1382	FALSE	2	-0.449429
2.AT1G13960	OK	negbinomial.size	2.98344e-15	6.16036e-14	AT1G13960	AT1G13960	131	FALSE	2	-0.436085
2.AT1G13970	OK	negbinomial.size	0.0465642	0.156659	AT1G13970	AT1G13970	47	FALSE	2	-0.0431981
2.AT1G13980	OK	negbinomial.size	2.96123e-06	2.89237e-05	AT1G13980	AT1G13980	236	FALSE	2	-0.254998
2.AT1G13990	OK	negbinomial.size	0.800118	0.94705	AT1G13990	AT1G13990	59	FALSE	2	0.0129939
2.AT1G14000	OK	negbinomial.size	0.000329503	0.00228772	AT1G14000	AT1G14000	705	FALSE	2	-0.250041
2.AT1G14010	OK	negbinomial.size	4.41545e-44	2.44282e-42	AT1G14010	AT1G14010	1246	FALSE	2	-0.988116
2.AT1G14020	OK	negbinomial.size	9.38863e-11	1.45066e-09	AT1G14020	AT1G14020	290	FALSE	2	-0.374215
2.AT1G14040	OK	negbinomial.size	0.351651	0.596752	AT1G14040	AT1G14040	27	TRUE	2	0.013848
2.AT1G14060	OK	negbinomial.size	1.6036e-16	3.54221e-15	AT1G14060	AT1G14060	254	FALSE	2	0.351242
2.AT1G14080	OK	negbinomial.size	1.14815e-29	4.32875e-28	AT1G14080	AT1G14080	308	FALSE	2	-0.654206
2.AT1G14090	OK	negbinomial.size	7.81604e-12	1.30565e-10	AT1G14090	AT1G14090	29	FALSE	2	0.149424
2.AT1G14130	OK	negbinomial.size	0.966206	1	AT1G14130	AT1G14130	1	FALSE	2	-0.00128721
2.AT1G14140	OK	negbinomial.size	3.26535e-06	3.17218e-05	AT1G14140	AT1G14140	242	FALSE	2	0.210104
2.AT1G05057	OK	negbinomial.size	2.98207e-16	6.49586e-15	AT1G05057	AT1G05057	21	FALSE	2	-0.192129
2.AT1G14170	OK	negbinomial.size	6.97315e-126	1.31272e-123	AT1G14170	AT1G14170	640	TRUE	2	-1.72735
2.AT1G14180	OK	negbinomial.size	0.21469	0.447471	AT1G14180	AT1G14180	14	FALSE	2	-0.0381165
2.AT1G14200	OK	negbinomial.size	0	0	AT1G14200	AT1G14200	1308	FALSE	2	3.34912
2.AT1G14205	OK	negbinomial.size	6.66938e-08	7.99321e-07	AT1G14205	AT1G14205	29	FALSE	2	0.127559
2.AT1G14210	OK	negbinomial.size	4.68508e-15	9.56835e-14	AT1G14210	AT1G14210	405	FALSE	2	-0.488886
2.AT1G14220	OK	negbinomial.size	1.87005e-203	6.71775e-201	AT1G14220	AT1G14220	753	TRUE	2	-2.21653
2.AT1G14230	OK	negbinomial.size	6.05854e-05	0.000483418	AT1G14230	AT1G14230	306	FALSE	2	-0.23795
2.AT1G14240	OK	negbinomial.size	2.10333e-43	1.14623e-41	AT1G14240	AT1G14240	499	FALSE	2	-0.893774
2.AT1G14280	OK	negbinomial.size	5.41501e-06	5.0952e-05	AT1G14280	AT1G14280	49	FALSE	2	-0.0556522
2.AT1G14290	OK	negbinomial.size	1.65649e-27	5.84997e-26	AT1G14290	AT1G14290	1130	FALSE	2	-0.765155
2.AT1G14300	OK	negbinomial.size	2.97542e-16	6.48341e-15	AT1G14300	AT1G14300	212	FALSE	2	0.29751
2.AT1G14310	OK	negbinomial.size	3.95724e-05	0.000325824	AT1G14310	AT1G14310	101	FALSE	2	-0.143674
2.AT1G14320	OK	negbinomial.size	3.60416e-43	1.9526e-41	AT1G14320	AT1G14320	1856	FALSE	2	0.961432
2.AT1G14330	OK	negbinomial.size	3.48025e-19	8.80505e-18	AT1G14330	AT1G14330	230	FALSE	2	-0.484509
2.AT1G14360	OK	negbinomial.size	2.22894e-13	4.12754e-12	AT1G14360	AT1G14360	725	FALSE	2	0.475397
2.AT1G14370	OK	negbinomial.size	1.83399e-09	2.55012e-08	AT1G14370	AT1G14370	8	FALSE	2	-0.129686
2.AT1G14380	OK	negbinomial.size	0.00290334	0.0160554	AT1G14380	AT1G14380	102	FALSE	2	0.0819691
2.AT1G14390	OK	negbinomial.size	0.0620049	0.194411	AT1G14390	AT1G14390	10	FALSE	2	0.0050721
2.AT1G14400	OK	negbinomial.size	4.19904e-06	4.01996e-05	AT1G14400	AT1G14400	1888	FALSE	2	-0.322212
2.AT1G14410	OK	negbinomial.size	1.29289e-07	1.49813e-06	AT1G14410	AT1G14410	50	FALSE	2	0.0753079
2.AT1G14450	OK	negbinomial.size	0.00384422	0.020518	AT1G14450	AT1G14450	1997	FALSE	2	-0.20085
2.AT1G14460	OK	negbinomial.size	0.0146067	0.0633743	AT1G14460	AT1G14460	26	FALSE	2	-0.0268798
2.AT1G14510	OK	negbinomial.size	0.188096	0.41302	AT1G14510	AT1G14510	591	FALSE	2	-0.0830104
2.AT1G14530	OK	negbinomial.size	5.1381e-11	8.12873e-10	AT1G14530	AT1G14530	29	FALSE	2	-0.234805
2.AT1G14560	OK	negbinomial.size	1.29758e-27	4.60362e-26	AT1G14560	AT1G14560	96	FALSE	2	-0.449067
2.AT1G14570	OK	negbinomial.size	7.9152e-05	0.000618405	AT1G14570	AT1G14570	722	FALSE	2	-0.285466
2.AT1G14580	OK	negbinomial.size	0.118576	0.304321	AT1G14580	AT1G14580	51	TRUE	2	-0.00544158
2.AT1G14590	OK	negbinomial.size	4.47089e-109	6.85831e-107	AT1G14590	AT1G14590	298	FALSE	2	1.06353
2.AT1G14610	OK	negbinomial.size	0.423496	0.666804	AT1G14610	AT1G14610	343	FALSE	2	0.0482536
2.AT1G14620	OK	negbinomial.size	4.27594e-31	1.68512e-29	AT1G14620	AT1G14620	463	FALSE	2	0.665982
2.AT1G14650	OK	negbinomial.size	0.312677	0.558183	AT1G14650	AT1G14650	196	FALSE	2	0.0462287
2.AT1G14670	OK	negbinomial.size	2.83597e-20	7.53603e-19	AT1G14670	AT1G14670	1603	FALSE	2	-0.653591
2.AT1G14685	OK	negbinomial.size	0.000878125	0.00554959	AT1G14685	AT1G14685	616	FALSE	2	-0.216608
2.AT1G14690	OK	negbinomial.size	0.313274	0.55884	AT1G14690	AT1G14690	27	FALSE	2	-0.00364453
2.AT1G14710	OK	negbinomial.size	0.793621	0.942781	AT1G14710	AT1G14710	270	FALSE	2	-0.0144948
2.AT1G14720	OK	negbinomial.size	0.448032	0.689294	AT1G14720	AT1G14720	26	FALSE	2	-0.0138232
2.AT1G14740	OK	negbinomial.size	1.62299e-12	2.84297e-11	AT1G14740	AT1G14740	274	FALSE	2	-0.424672
2.AT1G14750	OK	negbinomial.size	0.20032	0.4277	AT1G14750	AT1G14750	9	FALSE	2	0.0177988
2.AT1G14770	OK	negbinomial.size	0.40964	0.653759	AT1G14770	AT1G14770	5	FALSE	2	-0.00746876
2.AT1G14780	OK	negbinomial.size	6.84032e-09	9.04931e-08	AT1G14780	AT1G14780	33	TRUE	2	-0.19486
2.AT1G14810	OK	negbinomial.size	3.9998e-44	2.21552e-42	AT1G14810	AT1G14810	842	FALSE	2	0.939006
2.AT1G14820	OK	negbinomial.size	0.310464	0.555965	AT1G14820	AT1G14820	82	FALSE	2	-0.0241685
2.AT1G14830	OK	negbinomial.size	7.46089e-08	8.88258e-07	AT1G14830	AT1G14830	1637	FALSE	2	-0.380915
2.AT1G14840	OK	negbinomial.size	0.93069	1	AT1G14840	AT1G14840	7	FALSE	2	0.00357063
2.AT1G14850	OK	negbinomial.size	6.34482e-13	1.14266e-11	AT1G14850	AT1G14850	240	FALSE	2	0.343228
2.AT1G14860	OK	negbinomial.size	7.58646e-38	3.60106e-36	AT1G14860	AT1G14860	302	FALSE	2	-0.765157
2.AT1G14870	OK	negbinomial.size	9.66255e-53	6.40409e-51	AT1G14870	AT1G14870	741	TRUE	2	-1.07435
2.AT1G14890	OK	negbinomial.size	0.252946	0.491459	AT1G14890	AT1G14890	35	TRUE	2	-0.00692202
2.AT1G14900	OK	negbinomial.size	0.000126774	0.00095624	AT1G14900	AT1G14900	559	FALSE	2	0.212887
2.AT1G14910	OK	negbinomial.size	0.0526976	0.172157	AT1G14910	AT1G14910	98	FALSE	2	0.0604073
2.AT1G14920	OK	negbinomial.size	0.333951	0.579823	AT1G14920	AT1G14920	30	FALSE	2	-0.0196677
2.AT1G14960	OK	negbinomial.size	3.96902e-158	9.78927e-156	AT1G14960	AT1G14960	380	TRUE	2	-1.80131
2.AT1G14970	OK	negbinomial.size	0.490268	0.719431	AT1G14970	AT1G14970	38	FALSE	2	-0.0134115
2.AT1G14980	OK	negbinomial.size	1.18429e-131	2.38176e-129	AT1G14980	AT1G14980	1669	FALSE	2	1.76085
2.AT1G14990	OK	negbinomial.size	0.40317	0.647218	AT1G14990	AT1G14990	206	FALSE	2	-0.0310541
2.AT1G15000	OK	negbinomial.size	0.454711	0.693899	AT1G15000	AT1G15000	7	FALSE	2	0.0095053
2.AT1G15002	OK	negbinomial.size	0.00634114	0.0315588	AT1G15002	AT1G15002	53	FALSE	2	0.0819089
2.AT1G15020	OK	negbinomial.size	2.99555e-12	5.15524e-11	AT1G15020	AT1G15020	165	FALSE	2	-0.364777
2.AT1G15030	OK	negbinomial.size	0.0359507	0.129069	AT1G15030	AT1G15030	125	FALSE	2	0.0748225
2.AT1G15040	OK	negbinomial.size	3.70783e-20	9.7964e-19	AT1G15040	AT1G15040	35	FALSE	2	-0.317226
2.AT1G15060	OK	negbinomial.size	0.0219346	0.0877092	AT1G15060	AT1G15060	94	FALSE	2	-0.135623
2.AT1G15100	OK	negbinomial.size	1.32428e-35	6.0018e-34	AT1G15100	AT1G15100	1133	FALSE	2	-0.899044
2.AT1G15110	OK	negbinomial.size	2.71736e-62	2.16211e-60	AT1G15110	AT1G15110	412	FALSE	2	-1.1039
2.AT1G15120	OK	negbinomial.size	6.95475e-05	0.000548772	AT1G15120	AT1G15120	2079	FALSE	2	-0.274714
2.AT1G15130	OK	negbinomial.size	3.49946e-12	6.00082e-11	AT1G15130	AT1G15130	255	FALSE	2	-0.434342
2.AT1G15140	OK	negbinomial.size	0.24176	0.479073	AT1G15140	AT1G15140	293	FALSE	2	-0.0725671
2.AT1G15170	OK	negbinomial.size	0.293086	0.5378	AT1G15170	AT1G15170	87	FALSE	2	0.0487022
2.AT1G15175	OK	negbinomial.size	0.00797918	0.0383723	AT1G15175	AT1G15175	18	FALSE	2	-0.0774782
2.AT1G15180	OK	negbinomial.size	0.00201006	0.0116287	AT1G15180	AT1G15180	36	FALSE	2	-0.0846533
2.AT1G15190	OK	negbinomial.size	0.071919	0.216237	AT1G15190	AT1G15190	7	FALSE	2	-0.0204166
2.AT1G15200	OK	negbinomial.size	0.00453762	0.0237104	AT1G15200	AT1G15200	122	FALSE	2	0.0878438
2.AT1G15210	OK	negbinomial.size	2.33389e-92	2.98458e-90	AT1G15210	AT1G15210	1398	FALSE	2	-1.46231
2.AT1G15215	OK	negbinomial.size	0.0562961	0.180856	AT1G15215	AT1G15215	20	FALSE	2	0.0294331
2.AT1G15220	OK	negbinomial.size	0.00991002	0.0460292	AT1G15220	AT1G15220	49	FALSE	2	0.0564681
2.AT1G15230	OK	negbinomial.size	3.53422e-22	1.01246e-20	AT1G15230	AT1G15230	325	FALSE	2	0.515127
2.AT1G15240	OK	negbinomial.size	3.1705e-05	0.000265647	AT1G15240	AT1G15240	78	FALSE	2	-0.165498
2.AT1G15250	OK	negbinomial.size	3.21321e-32	1.31811e-30	AT1G15250	AT1G15250	493	FALSE	2	0.66939
2.AT1G15270	OK	negbinomial.size	1.02906e-23	3.15643e-22	AT1G15270	AT1G15270	1847	FALSE	2	-0.708405
2.AT1G15280	OK	negbinomial.size	0.712517	0.889086	AT1G15280	AT1G15280	205	FALSE	2	0.0354967
2.AT1G15290	OK	negbinomial.size	0.0889283	0.251665	AT1G15290	AT1G15290	18	FALSE	2	0.0493408
2.AT1G15310	OK	negbinomial.size	0.115888	0.300106	AT1G15310	AT1G15310	5	FALSE	2	-0.0270082
2.AT1G15330	OK	negbinomial.size	0.260942	0.501165	AT1G15330	AT1G15330	19	FALSE	2	-0.0128674
2.AT1G15340	OK	negbinomial.size	0.328264	0.5729	AT1G15340	AT1G15340	314	FALSE	2	0.0166095
2.AT1G15350	OK	negbinomial.size	1.64236e-131	3.29822e-129	AT1G15350	AT1G15350	879	FALSE	2	-1.73998
2.AT1G15370	OK	negbinomial.size	0.0215722	0.0865276	AT1G15370	AT1G15370	1552	FALSE	2	-0.159319
2.AT1G15390	OK	negbinomial.size	8.16722e-09	1.07207e-07	AT1G15390	AT1G15390	229	FALSE	2	0.254158
2.AT1G15400	OK	negbinomial.size	1.84711e-32	7.61781e-31	AT1G15400	AT1G15400	1489	FALSE	2	-0.847253
2.AT1G05163	OK	negbinomial.size	2.36509e-10	3.52959e-09	AT1G05163	AT1G05163	50	FALSE	2	-0.189999
2.AT1G15410	OK	negbinomial.size	0.0925574	0.258598	AT1G15410	AT1G15410	47	FALSE	2	0.0248026
2.AT1G15420	OK	negbinomial.size	4.47859e-12	7.61096e-11	AT1G15420	AT1G15420	148	FALSE	2	0.188898
2.AT1G15430	OK	negbinomial.size	3.27217e-09	4.45233e-08	AT1G15430	AT1G15430	118	FALSE	2	-0.231603
2.AT1G15440	OK	negbinomial.size	1.32295e-20	3.57173e-19	AT1G15440	AT1G15440	167	FALSE	2	0.328215
2.AT1G15470	OK	negbinomial.size	0.000529527	0.00351206	AT1G15470	AT1G15470	229	FALSE	2	-0.198838
2.AT1G15480	OK	negbinomial.size	0.000237032	0.00169433	AT1G15480	AT1G15480	17	FALSE	2	0.0444663
2.AT1G15490	OK	negbinomial.size	2.39718e-22	6.93038e-21	AT1G15490	AT1G15490	66	FALSE	2	-0.413382
2.AT1G15500	OK	negbinomial.size	5.45183e-06	5.12778e-05	AT1G15500	AT1G15500	451	FALSE	2	0.249838
2.AT1G15550	OK	negbinomial.size	3.07616e-08	3.82061e-07	AT1G15550	AT1G15550	93	TRUE	2	0.10271
2.AT1G15570	OK	negbinomial.size	0.0668297	0.204842	AT1G15570	AT1G15570	48	FALSE	2	0.0385287
2.AT1G15625	OK	negbinomial.size	1.53867e-132	3.11711e-130	AT1G15625	AT1G15625	244	TRUE	2	1.35841
2.AT1G15630	OK	negbinomial.size	0.913449	1	AT1G15630	AT1G15630	62	FALSE	2	0.0163864
2.AT1G15640	OK	negbinomial.size	9.22701e-15	1.85406e-13	AT1G15640	AT1G15640	67	FALSE	2	-0.307903
2.AT1G15660	OK	negbinomial.size	0.0926879	0.258879	AT1G15660	AT1G15660	38	FALSE	2	0.0567337
2.AT1G15670	OK	negbinomial.size	0.0003277	0.00227726	AT1G15670	AT1G15670	603	TRUE	2	-0.232303
2.AT1G15690	OK	negbinomial.size	0.0036073	0.01941	AT1G15690	AT1G15690	1951	FALSE	2	-0.209491
2.AT1G15700	OK	negbinomial.size	0.00898172	0.0423997	AT1G15700	AT1G15700	25	FALSE	2	-0.0530935
2.AT1G15710	OK	negbinomial.size	4.07047e-11	6.48267e-10	AT1G15710	AT1G15710	140	FALSE	2	-0.32201
2.AT1G15720	OK	negbinomial.size	0.00770028	0.0371978	AT1G15720	AT1G15720	7	FALSE	2	-0.0297839
2.AT1G15740	OK	negbinomial.size	0.0369069	0.131642	AT1G15740	AT1G15740	10	TRUE	2	-0.0219208
2.AT1G15750	OK	negbinomial.size	0.54687	0.763411	AT1G15750	AT1G15750	1004	FALSE	2	-0.0475142
2.AT1G15780	OK	negbinomial.size	7.81042e-09	1.02786e-07	AT1G15780	AT1G15780	116	FALSE	2	-0.291965
2.AT1G15790	OK	negbinomial.size	0.267685	0.509352	AT1G15790	AT1G15790	13	FALSE	2	-0.020305
2.AT1G15800	OK	negbinomial.size	1.98276e-05	0.000171638	AT1G15800	AT1G15800	66	FALSE	2	-0.158845
2.AT1G15810	OK	negbinomial.size	2.66848e-05	0.000226267	AT1G15810	AT1G15810	458	FALSE	2	0.24721
2.AT1G15820	OK	negbinomial.size	0.0611203	0.192304	AT1G15820	AT1G15820	68	FALSE	2	0.0362657
2.AT1G15860	OK	negbinomial.size	0.794558	0.943383	AT1G15860	AT1G15860	519	FALSE	2	0.0121099
2.AT1G15870	OK	negbinomial.size	0.760747	0.91966	AT1G15870	AT1G15870	13	FALSE	2	0.00784336
2.AT1G15880	OK	negbinomial.size	0.107916	0.286551	AT1G15880	AT1G15880	472	FALSE	2	-0.112062
2.AT1G15885	OK	negbinomial.size	0.00431571	0.0227225	AT1G15885	AT1G15885	26	FALSE	2	0.0484621
2.AT1G15900	OK	negbinomial.size	0.31431	0.560126	AT1G15900	AT1G15900	12	FALSE	2	0.0163563
2.AT1G15910	OK	negbinomial.size	0.759542	0.918823	AT1G15910	AT1G15910	15	FALSE	2	0.00943354
2.AT1G15920	OK	negbinomial.size	6.64747e-05	0.000526343	AT1G15920	AT1G15920	222	FALSE	2	-0.222232
2.AT1G15930	OK	negbinomial.size	7.4679e-137	1.56088e-134	AT1G15930	AT1G15930	1654	FALSE	2	1.77543
2.AT1G15940	OK	negbinomial.size	0.0942485	0.261911	AT1G15940	AT1G15940	8	FALSE	2	0.0172589
2.AT1G15950	OK	negbinomial.size	1.46965e-10	2.23363e-09	AT1G15950	AT1G15950	323	TRUE	2	-0.200657
2.AT1G15970	OK	negbinomial.size	0.0229972	0.0911181	AT1G15970	AT1G15970	265	FALSE	2	-0.139136
2.AT1G16000	OK	negbinomial.size	0.00639235	0.0317748	AT1G16000	AT1G16000	1321	FALSE	2	-0.189293
2.AT1G16010	OK	negbinomial.size	0.0092137	0.0433082	AT1G16010	AT1G16010	104	FALSE	2	-0.112202
2.AT1G16020	OK	negbinomial.size	0.000327366	0.00227506	AT1G16020	AT1G16020	116	FALSE	2	-0.179131
2.AT1G16022	OK	negbinomial.size	7.94674e-05	0.000620484	AT1G16022	AT1G16022	12	FALSE	2	0.059854
2.AT1G16030	OK	negbinomial.size	0	0	AT1G16030	AT1G16030	1074	TRUE	2	6.0075
2.AT1G16040	OK	negbinomial.size	8.97356e-99	1.23669e-96	AT1G16040	AT1G16040	730	FALSE	2	1.32021
2.AT1G16060	OK	negbinomial.size	6.02592e-06	5.63405e-05	AT1G16060	AT1G16060	76	FALSE	2	-0.186747
2.AT1G16080	OK	negbinomial.size	0.00285643	0.015827	AT1G16080	AT1G16080	30	FALSE	2	0.0454981
2.AT1G16170	OK	negbinomial.size	3.69111e-95	4.92501e-93	AT1G16170	AT1G16170	931	FALSE	2	-1.48006
2.AT1G16180	OK	negbinomial.size	8.81811e-81	9.5248e-79	AT1G16180	AT1G16180	917	FALSE	2	-1.31759
2.AT1G16190	OK	negbinomial.size	0.000920006	0.00578415	AT1G16190	AT1G16190	218	FALSE	2	0.164729
2.AT1G16210	OK	negbinomial.size	0.00395236	0.0210093	AT1G16210	AT1G16210	221	FALSE	2	0.140397
2.AT1G16240	OK	negbinomial.size	5.76164e-20	1.51217e-18	AT1G16240	AT1G16240	1065	FALSE	2	-0.649165
2.AT1G16250	OK	negbinomial.size	0.37112	0.615416	AT1G16250	AT1G16250	19	FALSE	2	0.03229
2.AT1G16270	OK	negbinomial.size	0.235873	0.471296	AT1G16270	AT1G16270	174	FALSE	2	-0.0625748
2.AT1G16280	OK	negbinomial.size	3.55548e-12	6.09386e-11	AT1G16280	AT1G16280	84	FALSE	2	0.221351
2.AT1G16300	OK	negbinomial.size	4.69472e-05	0.000382179	AT1G16300	AT1G16300	324	FALSE	2	0.217596
2.AT1G16320	OK	negbinomial.size	0.086288	0.246212	AT1G16320	AT1G16320	15	FALSE	2	-0.0182713
2.AT1G16340	OK	negbinomial.size	0.0121222	0.0543782	AT1G16340	AT1G16340	96	FALSE	2	0.0704236
2.AT1G16350	OK	negbinomial.size	2.0058e-09	2.78146e-08	AT1G16350	AT1G16350	208	FALSE	2	0.205408
2.AT1G16360	OK	negbinomial.size	1	1	AT1G16360	AT1G16360	15	FALSE	2	0
2.AT1G16370	OK	negbinomial.size	7.86292e-11	1.22243e-09	AT1G16370	AT1G16370	141	TRUE	2	-0.151513
2.AT1G16390	OK	negbinomial.size	0.0253215	0.0982207	AT1G16390	AT1G16390	57	TRUE	2	-0.0120083
2.AT1G16430	OK	negbinomial.size	0.620811	0.820227	AT1G16430	AT1G16430	97	FALSE	2	-0.0224872
2.AT1G16440	OK	negbinomial.size	1.08632e-69	9.85635e-68	AT1G16440	AT1G16440	78	TRUE	2	-0.909909
2.AT1G16460	OK	negbinomial.size	9.61244e-11	1.48375e-09	AT1G16460	AT1G16460	169	FALSE	2	0.231528
2.AT1G16470	OK	negbinomial.size	0.245696	0.482736	AT1G16470	AT1G16470	1123	FALSE	2	0.0616463
2.AT1G16489	OK	negbinomial.size	0.965588	1	AT1G16489	AT1G16489	1	FALSE	2	-0.00416743
2.AT1G16500	OK	negbinomial.size	0.0600574	0.189919	AT1G16500	AT1G16500	11	FALSE	2	0.00944632
2.AT1G16520	OK	negbinomial.size	0.106068	0.283073	AT1G16520	AT1G16520	21	FALSE	2	0.0289517
2.AT1G16540	OK	negbinomial.size	0.43305	0.674366	AT1G16540	AT1G16540	4	FALSE	2	-0.00175356
2.AT1G16560	OK	negbinomial.size	1.18312e-69	1.07276e-67	AT1G16560	AT1G16560	1297	FALSE	2	-1.26409
2.AT1G16570	OK	negbinomial.size	0.000203686	0.00147487	AT1G16570	AT1G16570	111	FALSE	2	-0.183589
2.AT1G16590	OK	negbinomial.size	0.442877	0.684033	AT1G16590	AT1G16590	12	FALSE	2	0.0232934
2.AT1G16610	OK	negbinomial.size	0.000139727	0.00104494	AT1G16610	AT1G16610	378	FALSE	2	0.189593
2.AT1G16635	OK	negbinomial.size	3.40386e-27	1.18844e-25	AT1G16635	AT1G16635	112	FALSE	2	0.387354
2.AT1G16640	OK	negbinomial.size	2.15059e-07	2.43231e-06	AT1G16640	AT1G16640	25	FALSE	2	0.078385
2.AT1G16650	OK	negbinomial.size	0.423795	0.6671	AT1G16650	AT1G16650	9	FALSE	2	0.00746408
2.AT1G16670	OK	negbinomial.size	3.9125e-12	6.68589e-11	AT1G16670	AT1G16670	23	FALSE	2	-0.21466
2.AT1G16680	OK	negbinomial.size	0.00666285	0.0328597	AT1G16680	AT1G16680	15	FALSE	2	0.0663689
2.AT1G16690	OK	negbinomial.size	0.000793633	0.0050698	AT1G16690	AT1G16690	29	FALSE	2	0.105062
2.AT1G16700	OK	negbinomial.size	9.58586e-08	1.12766e-06	AT1G16700	AT1G16700	1600	FALSE	2	-0.377492
2.AT1G16705	OK	negbinomial.size	0.290383	0.535695	AT1G16705	AT1G16705	9	FALSE	2	0.0106704
2.AT1G16710	OK	negbinomial.size	0.0691241	0.209834	AT1G16710	AT1G16710	66	FALSE	2	-0.0903277
2.AT1G16720	OK	negbinomial.size	4.65419e-05	0.00037917	AT1G16720	AT1G16720	51	FALSE	2	-0.124519
2.AT1G16740	OK	negbinomial.size	6.21374e-16	1.32989e-14	AT1G16740	AT1G16740	536	FALSE	2	0.455686
2.AT1G16790	OK	negbinomial.size	0.0487882	0.162246	AT1G16790	AT1G16790	40	FALSE	2	-0.0507987
2.AT1G16800	OK	negbinomial.size	0.901662	1	AT1G16800	AT1G16800	5	FALSE	2	0.0063779
2.AT1G16810	OK	negbinomial.size	0.000401271	0.00273468	AT1G16810	AT1G16810	1387	FALSE	2	0.239595
2.AT1G16820	OK	negbinomial.size	0.0678771	0.207139	AT1G16820	AT1G16820	3	FALSE	2	0.00937702
2.AT1G16825	OK	negbinomial.size	0.740977	0.907333	AT1G16825	AT1G16825	69	FALSE	2	0.0224361
2.AT1G16830	OK	negbinomial.size	0.751241	0.913003	AT1G16830	AT1G16830	7	FALSE	2	0.0116814
2.AT1G16840	OK	negbinomial.size	1.51562e-06	1.5471e-05	AT1G16840	AT1G16840	1077	FALSE	2	0.327889
2.AT1G16850	OK	negbinomial.size	1.36486e-05	0.000121182	AT1G16850	AT1G16850	105	FALSE	2	-0.123247
2.AT1G16860	OK	negbinomial.size	4.26324e-30	1.62414e-28	AT1G16860	AT1G16860	1190	FALSE	2	-0.813404
2.AT1G16870	OK	negbinomial.size	1.22255e-15	2.57511e-14	AT1G16870	AT1G16870	619	FALSE	2	0.493226
2.AT1G16880	OK	negbinomial.size	6.75417e-06	6.27466e-05	AT1G16880	AT1G16880	163	FALSE	2	0.140947
2.AT1G16890	OK	negbinomial.size	0.00102436	0.00637561	AT1G16890	AT1G16890	1667	FALSE	2	-0.23155
2.AT1G16900	OK	negbinomial.size	0.0671699	0.205619	AT1G16900	AT1G16900	82	FALSE	2	-0.0530325
2.AT1G16916	OK	negbinomial.size	0.00232576	0.0132175	AT1G16916	AT1G16916	834	FALSE	2	0.199443
2.AT1G16920	OK	negbinomial.size	1.19885e-12	2.12015e-11	AT1G16920	AT1G16920	1321	FALSE	2	0.483932
2.AT1G16930	OK	negbinomial.size	0.0206029	0.0833793	AT1G16930	AT1G16930	93	FALSE	2	-0.114792
2.AT1G16970	OK	negbinomial.size	0.500465	0.727045	AT1G16970	AT1G16970	144	FALSE	2	-0.0287539
2.AT1G17050	OK	negbinomial.size	0.447899	0.689143	AT1G17050	AT1G17050	154	FALSE	2	0.0413917
2.AT1G17060	OK	negbinomial.size	5.79346e-31	2.2728e-29	AT1G17060	AT1G17060	341	FALSE	2	-0.648269
2.AT1G17070	OK	negbinomial.size	0.00277082	0.0154262	AT1G17070	AT1G17070	45	FALSE	2	-0.116115
2.AT1G17080	OK	negbinomial.size	1.00904e-25	3.34091e-24	AT1G17080	AT1G17080	1436	FALSE	2	-0.745857
2.AT1G17090	OK	negbinomial.size	0.000146033	0.00108792	AT1G17090	AT1G17090	36	TRUE	2	-0.106731
2.AT1G17100	OK	negbinomial.size	0.0216408	0.0867424	AT1G17100	AT1G17100	6	FALSE	2	0.0259402
2.AT1G17110	OK	negbinomial.size	0.00450177	0.0235471	AT1G17110	AT1G17110	38	FALSE	2	-0.0912
2.AT1G17120	OK	negbinomial.size	0.0012399	0.00756303	AT1G17120	AT1G17120	194	FALSE	2	-0.164028
2.AT1G17130	OK	negbinomial.size	0.762643	0.920798	AT1G17130	AT1G17130	225	FALSE	2	0.0145266
2.AT1G17145	OK	negbinomial.size	0.00539448	0.027481	AT1G17145	AT1G17145	8	FALSE	2	-0.0700932
2.AT1G17147	OK	negbinomial.size	6.42881e-38	3.05575e-36	AT1G17147	AT1G17147	203	TRUE	2	-0.7634
2.AT1G17160	OK	negbinomial.size	0.00251536	0.0141595	AT1G17160	AT1G17160	256	FALSE	2	-0.152558
2.AT1G17170	OK	negbinomial.size	0.083499	0.240301	AT1G17170	AT1G17170	577	TRUE	2	0.0757694
2.AT1G17180	OK	negbinomial.size	7.43925e-14	1.41919e-12	AT1G17180	AT1G17180	1053	TRUE	2	-0.530107
2.AT1G17190	OK	negbinomial.size	8.62927e-129	1.67461e-126	AT1G17190	AT1G17190	1897	FALSE	2	-1.71238
2.AT1G17210	OK	negbinomial.size	0.000398822	0.0027196	AT1G17210	AT1G17210	418	FALSE	2	-0.226266
2.AT1G17220	OK	negbinomial.size	0.796184	0.944397	AT1G17220	AT1G17220	1	FALSE	2	0.010979
2.AT1G17235	OK	negbinomial.size	0.413834	0.657985	AT1G17235	AT1G17235	17	FALSE	2	0.00785734
2.AT1G17255	OK	negbinomial.size	0.0474671	0.15881	AT1G17255	AT1G17255	3	FALSE	2	-0.0307299
2.AT1G17270	OK	negbinomial.size	1.9131e-08	2.42806e-07	AT1G17270	AT1G17270	41	FALSE	2	-0.221302
2.AT1G17280	OK	negbinomial.size	0.118687	0.304573	AT1G17280	AT1G17280	743	FALSE	2	-0.113496
2.AT1G17285	OK	negbinomial.size	2.06962e-21	5.76883e-20	AT1G17285	AT1G17285	283	FALSE	2	0.362227
2.AT1G17290	OK	negbinomial.size	0.976574	1	AT1G17290	AT1G17290	1352	FALSE	2	0.00478944
2.AT1G17300	OK	negbinomial.size	0.317625	0.563313	AT1G17300	AT1G17300	130	TRUE	2	-0.0118348
2.AT1G17330	OK	negbinomial.size	0.246845	0.484344	AT1G17330	AT1G17330	55	FALSE	2	-0.0428763
2.AT1G17340	OK	negbinomial.size	7.88117e-35	3.49067e-33	AT1G17340	AT1G17340	175	FALSE	2	-0.748256
2.AT1G17350	OK	negbinomial.size	0.557584	0.773185	AT1G17350	AT1G17350	539	FALSE	2	0.0327095
2.AT1G17360	OK	negbinomial.size	2.91306e-10	4.32246e-09	AT1G17360	AT1G17360	208	FALSE	2	-0.340264
2.AT1G17370	OK	negbinomial.size	2.03521e-08	2.57502e-07	AT1G17370	AT1G17370	521	FALSE	2	0.313413
2.AT1G17410	OK	negbinomial.size	0.121061	0.308327	AT1G17410	AT1G17410	113	FALSE	2	-0.0618833
2.AT1G17430	OK	negbinomial.size	0.00682652	0.0335652	AT1G17430	AT1G17430	51	FALSE	2	-0.0562752
2.AT1G17440	OK	negbinomial.size	1.93732e-05	0.000168104	AT1G17440	AT1G17440	82	FALSE	2	-0.1752
2.AT1G17450	OK	negbinomial.size	0.0679658	0.207368	AT1G17450	AT1G17450	22	FALSE	2	-0.0560029
2.AT1G17455	OK	negbinomial.size	1.09299e-16	2.43608e-15	AT1G17455	AT1G17455	597	FALSE	2	-0.564431
2.AT1G17460	OK	negbinomial.size	0.000481114	0.0032209	AT1G17460	AT1G17460	6	FALSE	2	0.0350607
2.AT1G17470	OK	negbinomial.size	0.000317341	0.00221232	AT1G17470	AT1G17470	737	FALSE	2	0.245001
2.AT1G17490	OK	negbinomial.size	0.0480001	0.160297	AT1G17490	AT1G17490	17	FALSE	2	0.0430503
2.AT1G17500	OK	negbinomial.size	1.96807e-42	1.04938e-40	AT1G17500	AT1G17500	253	FALSE	2	-0.792665
2.AT1G17510	OK	negbinomial.size	3.00078e-06	2.92935e-05	AT1G17510	AT1G17510	669	FALSE	2	0.274999
2.AT1G17520	OK	negbinomial.size	0.0356889	0.128353	AT1G17520	AT1G17520	52	FALSE	2	0.0766211
2.AT1G17530	OK	negbinomial.size	6.71937e-07	7.16446e-06	AT1G17530	AT1G17530	390	FALSE	2	0.268096
2.AT1G17550	OK	negbinomial.size	1.84675e-20	4.95305e-19	AT1G17550	AT1G17550	285	FALSE	2	-0.536943
2.AT1G17560	OK	negbinomial.size	1.31835e-05	0.000117384	AT1G17560	AT1G17560	145	FALSE	2	0.162274
2.AT1G17580	OK	negbinomial.size	0.0688957	0.209499	AT1G17580	AT1G17580	14	FALSE	2	-0.0570968
2.AT1G17590	OK	negbinomial.size	1.99571e-06	2.0013e-05	AT1G17590	AT1G17590	8	FALSE	2	0.0996494
2.AT1G17620	OK	negbinomial.size	1.15156e-135	2.38528e-133	AT1G17620	AT1G17620	1043	TRUE	2	-1.73504
2.AT1G17640	OK	negbinomial.size	0.590491	0.797749	AT1G17640	AT1G17640	11	FALSE	2	0.00158941
2.AT1G17650	OK	negbinomial.size	0.0115456	0.0522697	AT1G17650	AT1G17650	1	FALSE	2	0.0279061
2.AT1G17665	OK	negbinomial.size	0.367109	0.612843	AT1G17665	AT1G17665	4	FALSE	2	0.00132046
2.AT1G17680	OK	negbinomial.size	0.278732	0.522642	AT1G17680	AT1G17680	13	FALSE	2	-0.039321
2.AT1G17690	OK	negbinomial.size	0.0317147	0.116904	AT1G17690	AT1G17690	92	FALSE	2	0.0807008
2.AT1G17720	OK	negbinomial.size	3.76457e-23	1.12966e-21	AT1G17720	AT1G17720	925	FALSE	2	-0.689888
2.AT1G17730	OK	negbinomial.size	1.73757e-07	1.98531e-06	AT1G17730	AT1G17730	284	FALSE	2	-0.310009
2.AT1G17745	OK	negbinomial.size	7.76141e-41	3.9878e-39	AT1G17745	AT1G17745	1159	FALSE	2	-0.965284
2.AT1G17760	OK	negbinomial.size	0.712865	0.889368	AT1G17760	AT1G17760	15	FALSE	2	0.0255397
2.AT1G17780	OK	negbinomial.size	0.0117018	0.0527991	AT1G17780	AT1G17780	19	FALSE	2	-0.0457568
2.AT1G17790	OK	negbinomial.size	0.0506599	0.166899	AT1G17790	AT1G17790	3	FALSE	2	-0.0383845
2.AT1G17850	OK	negbinomial.size	0.0234565	0.0925432	AT1G17850	AT1G17850	10	FALSE	2	0.0170866
2.AT1G17860	OK	negbinomial.size	5.2714e-45	2.97586e-43	AT1G17860	AT1G17860	871	FALSE	2	-0.987862
2.AT1G05347	OK	negbinomial.size	2.11714e-08	2.67452e-07	AT1G05347	AT1G05347	55	FALSE	2	0.194999
2.AT1G17870	OK	negbinomial.size	2.43848e-129	4.77907e-127	AT1G17870	AT1G17870	476	FALSE	2	1.27672
2.AT1G17880	OK	negbinomial.size	3.02306e-52	1.98712e-50	AT1G17880	AT1G17880	1516	FALSE	2	1.06922
2.AT1G17890	OK	negbinomial.size	1.80221e-07	2.05526e-06	AT1G17890	AT1G17890	1511	FALSE	2	-0.371479
2.AT1G17930	OK	negbinomial.size	0.11606	0.300405	AT1G17930	AT1G17930	12	FALSE	2	-0.025525
2.AT1G17940	OK	negbinomial.size	4.92574e-13	8.93492e-12	AT1G17940	AT1G17940	25	FALSE	2	-0.207547
2.AT1G17970	OK	negbinomial.size	2.06001e-08	2.60473e-07	AT1G17970	AT1G17970	114	TRUE	2	-0.182014
2.AT1G17980	OK	negbinomial.size	7.17458e-07	7.62573e-06	AT1G17980	AT1G17980	27	FALSE	2	-0.144293
2.AT1G18030	OK	negbinomial.size	0.300133	0.546481	AT1G18030	AT1G18030	13	FALSE	2	-0.00161118
2.AT1G18040	OK	negbinomial.size	0.961397	1	AT1G18040	AT1G18040	28	FALSE	2	-0.000132894
2.AT1G18060	OK	negbinomial.size	0.97151	1	AT1G18060	AT1G18060	10	FALSE	2	-0.000506061
2.AT1G18070	OK	negbinomial.size	0.585847	0.794115	AT1G18070	AT1G18070	1100	FALSE	2	0.0386702
2.AT1G18080	OK	negbinomial.size	1.65914e-40	8.45559e-39	AT1G18080	AT1G18080	1708	FALSE	2	0.934237
2.AT1G18140	OK	negbinomial.size	0.0110949	0.05056	AT1G18140	AT1G18140	36	TRUE	2	-0.0300731
2.AT1G18150	OK	negbinomial.size	4.66456e-76	4.65669e-74	AT1G18150	AT1G18150	1083	FALSE	2	-1.3292
2.AT1G18160	OK	negbinomial.size	6.79031e-13	1.21988e-11	AT1G18160	AT1G18160	91	FALSE	2	-0.339167
2.AT1G18170	OK	negbinomial.size	0.313215	0.558804	AT1G18170	AT1G18170	9	FALSE	2	0.0181324
2.AT1G18180	OK	negbinomial.size	2.11636e-12	3.68019e-11	AT1G18180	AT1G18180	174	FALSE	2	-0.398997
2.AT1G18190	OK	negbinomial.size	0.023836	0.0937462	AT1G18190	AT1G18190	104	FALSE	2	-0.0921634
2.AT1G18210	OK	negbinomial.size	8.06912e-12	1.34696e-10	AT1G18210	AT1G18210	1315	FALSE	2	-0.48992
2.AT1G18260	OK	negbinomial.size	0.581497	0.791106	AT1G18260	AT1G18260	551	FALSE	2	0.0049392
2.AT1G18265	OK	negbinomial.size	7.57417e-06	6.98905e-05	AT1G18265	AT1G18265	12	FALSE	2	0.0720386
2.AT1G18270	OK	negbinomial.size	1.08022e-07	1.26323e-06	AT1G18270	AT1G18270	121	FALSE	2	-0.253613
2.AT1G18290	OK	negbinomial.size	4.5606e-09	6.1295e-08	AT1G18290	AT1G18290	32	FALSE	2	-0.162301
2.AT1G18300	OK	negbinomial.size	6.79491e-15	1.37716e-13	AT1G18300	AT1G18300	56	TRUE	2	-0.239495
2.AT1G18330	OK	negbinomial.size	4.08778e-50	2.57799e-48	AT1G18330	AT1G18330	339	FALSE	2	0.731219
2.AT1G18335	OK	negbinomial.size	0.00173546	0.0102013	AT1G18335	AT1G18335	61	FALSE	2	-0.0939213
2.AT1G18340	OK	negbinomial.size	0.34169	0.589026	AT1G18340	AT1G18340	115	FALSE	2	0.0201083
2.AT1G18360	OK	negbinomial.size	0.611341	0.813495	AT1G18360	AT1G18360	28	FALSE	2	-0.00892491
2.AT1G18390	OK	negbinomial.size	0.000942955	0.00591419	AT1G18390	AT1G18390	44	FALSE	2	-0.0883366
2.AT1G18400	OK	negbinomial.size	1.19814e-05	0.000107267	AT1G18400	AT1G18400	4	FALSE	2	0.0602616
2.AT1G18415	OK	negbinomial.size	1.4713e-05	0.000129991	AT1G18415	AT1G18415	8	FALSE	2	0.0676733
2.AT1G18420	OK	negbinomial.size	1.51723e-14	3.01239e-13	AT1G18420	AT1G18420	49	FALSE	2	-0.329358
2.AT1G18440	OK	negbinomial.size	0.799309	0.946455	AT1G18440	AT1G18440	26	FALSE	2	0.0106499
2.AT1G18450	OK	negbinomial.size	0.0170095	0.0716124	AT1G18450	AT1G18450	195	FALSE	2	0.0979117
2.AT1G18460	OK	negbinomial.size	2.41424e-70	2.21518e-68	AT1G18460	AT1G18460	398	FALSE	2	1.08379
2.AT1G18470	OK	negbinomial.size	2.87843e-25	9.39334e-24	AT1G18470	AT1G18470	142	FALSE	2	-0.555934
2.AT1G18480	OK	negbinomial.size	4.9074e-10	7.17323e-09	AT1G18480	AT1G18480	285	FALSE	2	0.312324
2.AT1G18490	OK	negbinomial.size	0.654797	0.845196	AT1G18490	AT1G18490	33	FALSE	2	0.0179759
2.AT1G18500	OK	negbinomial.size	5.39151e-09	7.20009e-08	AT1G18500	AT1G18500	226	FALSE	2	0.259411
2.AT1G18540	OK	negbinomial.size	2.63506e-25	8.60522e-24	AT1G18540	AT1G18540	1569	FALSE	2	0.726477
2.AT1G18550	OK	negbinomial.size	0.0291515	0.10968	AT1G18550	AT1G18550	10	FALSE	2	0.0243614
2.AT1G18560	OK	negbinomial.size	0.00792298	0.038141	AT1G18560	AT1G18560	2	FALSE	2	-0.0366535
2.AT1G18570	OK	negbinomial.size	0.000104446	0.000798839	AT1G18570	AT1G18570	19	TRUE	2	-0.102677
2.AT1G18580	OK	negbinomial.size	1.99548e-07	2.26391e-06	AT1G18580	AT1G18580	99	FALSE	2	-0.200465
2.AT1G18600	OK	negbinomial.size	0.0425493	0.14662	AT1G18600	AT1G18600	227	FALSE	2	-0.116115
2.AT1G18610	OK	negbinomial.size	0.68018	0.865859	AT1G18610	AT1G18610	13	FALSE	2	-0.010037
2.AT1G18620	OK	negbinomial.size	7.36521e-20	1.92064e-18	AT1G18620	AT1G18620	68	FALSE	2	-0.363511
2.AT1G18630	OK	negbinomial.size	5.55973e-09	7.41831e-08	AT1G18630	AT1G18630	792	FALSE	2	0.402349
2.AT1G18640	OK	negbinomial.size	1.3387e-08	1.72532e-07	AT1G18640	AT1G18640	659	FALSE	2	0.352516
2.AT1G18650	OK	negbinomial.size	0.111165	0.292284	AT1G18650	AT1G18650	6	FALSE	2	0.00523286
2.AT1G18660	OK	negbinomial.size	0.0208831	0.0842547	AT1G18660	AT1G18660	66	FALSE	2	-0.0618796
2.AT1G18670	OK	negbinomial.size	0.0370804	0.132111	AT1G18670	AT1G18670	2	FALSE	2	0.0191313
2.AT1G18680	OK	negbinomial.size	0.0649201	0.200673	AT1G18680	AT1G18680	34	FALSE	2	0.0460303
2.AT1G18690	OK	negbinomial.size	4.8215e-05	0.000391555	AT1G18690	AT1G18690	38	FALSE	2	-0.125422
2.AT1G18700	OK	negbinomial.size	0.904417	1	AT1G18700	AT1G18700	202	FALSE	2	0.000446521
2.AT1G18720	OK	negbinomial.size	4.63238e-12	7.86169e-11	AT1G18720	AT1G18720	425	FALSE	2	-0.443023
2.AT1G18740	OK	negbinomial.size	8.1569e-50	5.12551e-48	AT1G18740	AT1G18740	649	TRUE	2	-1.02295
2.AT1G18745	OK	negbinomial.size	1.00507e-06	1.04949e-05	AT1G18745	AT1G18745	67	FALSE	2	0.137464
2.AT1G18773	OK	negbinomial.size	4.06266e-08	4.97948e-07	AT1G18773	AT1G18773	14	FALSE	2	-0.12916
2.AT1G18800	OK	negbinomial.size	5.81504e-20	1.52589e-18	AT1G18800	AT1G18800	420	FALSE	2	0.521253
2.AT1G18840	OK	negbinomial.size	9.50081e-05	0.000732199	AT1G18840	AT1G18840	685	FALSE	2	0.232014
2.AT1G18850	OK	negbinomial.size	0.00194255	0.0112778	AT1G18850	AT1G18850	96	FALSE	2	0.056647
2.AT1G18880	OK	negbinomial.size	0.323104	0.569286	AT1G18880	AT1G18880	27	TRUE	2	-0.0133944
2.AT1G18890	OK	negbinomial.size	0.54109	0.760309	AT1G18890	AT1G18890	79	TRUE	2	-0.0187948
2.AT1G18900	OK	negbinomial.size	0.046732	0.157036	AT1G18900	AT1G18900	18	FALSE	2	0.0475439
2.AT1G18910	OK	negbinomial.size	0.282755	0.526435	AT1G18910	AT1G18910	231	FALSE	2	0.0628571
2.AT1G18940	OK	negbinomial.size	3.23928e-07	3.59082e-06	AT1G18940	AT1G18940	34	FALSE	2	-0.165487
2.AT1G18950	OK	negbinomial.size	0.00414618	0.0219225	AT1G18950	AT1G18950	50	FALSE	2	-0.095586
2.AT1G18980	OK	negbinomial.size	3.80798e-57	2.75717e-55	AT1G18980	AT1G18980	277	FALSE	2	-0.975249
2.AT1G19000	OK	negbinomial.size	0.257329	0.496529	AT1G19000	AT1G19000	1024	FALSE	2	-0.099359
2.AT1G19010	OK	negbinomial.size	0.93797	1	AT1G19010	AT1G19010	4	FALSE	2	0.00120617
2.AT1G19020	OK	negbinomial.size	5.26422e-107	7.92589e-105	AT1G19020	AT1G19020	313	TRUE	2	1.29
2.AT1G19025	OK	negbinomial.size	1.51806e-20	4.08573e-19	AT1G19025	AT1G19025	68	FALSE	2	0.281871
2.AT1G19080	OK	negbinomial.size	0.988401	1	AT1G19080	AT1G19080	43	FALSE	2	-0.00174145
2.AT1G19100	OK	negbinomial.size	0.118441	0.304076	AT1G19100	AT1G19100	1	FALSE	2	0.012051
2.AT1G19110	OK	negbinomial.size	2.20371e-19	5.63412e-18	AT1G19110	AT1G19110	193	FALSE	2	-0.488829
2.AT1G19120	OK	negbinomial.size	0.510485	0.736282	AT1G19120	AT1G19120	754	FALSE	2	-0.0507937
2.AT1G19130	OK	negbinomial.size	4.32156e-06	4.12868e-05	AT1G19130	AT1G19130	1333	FALSE	2	0.323767
2.AT1G19140	OK	negbinomial.size	1.77837e-05	0.000155197	AT1G19140	AT1G19140	253	FALSE	2	0.198182
2.AT1G19170	OK	negbinomial.size	0.00255327	0.0143454	AT1G19170	AT1G19170	134	FALSE	2	0.13363
2.AT1G19180	OK	negbinomial.size	2.30942e-82	2.54415e-80	AT1G19180	AT1G19180	763	TRUE	2	-1.31221
2.AT1G19190	OK	negbinomial.size	6.91054e-44	3.80042e-42	AT1G19190	AT1G19190	51	FALSE	2	-0.556157
2.AT1G19200	OK	negbinomial.size	4.91972e-08	5.98121e-07	AT1G19200	AT1G19200	12	FALSE	2	-0.11311
2.AT1G19210	OK	negbinomial.size	0.566551	0.780019	AT1G19210	AT1G19210	76	TRUE	2	-0.0333895
2.AT1G19220	OK	negbinomial.size	0.00067098	0.00435055	AT1G19220	AT1G19220	55	FALSE	2	-0.146604
2.AT1G05483	OK	negbinomial.size	0.00420158	0.0221841	AT1G05483	AT1G05483	20	FALSE	2	-0.0860083
2.AT1G19230	OK	negbinomial.size	3.81967e-11	6.09377e-10	AT1G19230	AT1G19230	35	FALSE	2	-0.241234
2.AT1G19240	OK	negbinomial.size	4.94223e-09	6.62311e-08	AT1G19240	AT1G19240	155	FALSE	2	0.201037
2.AT1G19270	OK	negbinomial.size	2.79109e-05	0.000235972	AT1G19270	AT1G19270	35	FALSE	2	-0.147136
2.AT1G19290	OK	negbinomial.size	0.000137056	0.00102729	AT1G19290	AT1G19290	10	FALSE	2	0.0684767
2.AT1G19300	OK	negbinomial.size	0.308478	0.55417	AT1G19300	AT1G19300	80	FALSE	2	0.038049
2.AT1G19310	OK	negbinomial.size	0.000551002	0.00364088	AT1G19310	AT1G19310	469	FALSE	2	0.194647
2.AT1G19350	OK	negbinomial.size	0.479561	0.709451	AT1G19350	AT1G19350	414	FALSE	2	-0.0515772
2.AT1G19360	OK	negbinomial.size	3.24983e-165	8.59781e-163	AT1G19360	AT1G19360	1101	FALSE	2	-1.98238
2.AT1G19370	OK	negbinomial.size	2.85004e-14	5.5754e-13	AT1G19370	AT1G19370	156	FALSE	2	-0.351034
2.AT1G19396	OK	negbinomial.size	0.544232	0.761533	AT1G19396	AT1G19396	48	FALSE	2	-0.0174499
2.AT1G19400	OK	negbinomial.size	6.10747e-08	7.358e-07	AT1G19400	AT1G19400	214	FALSE	2	0.27335
2.AT1G19430	OK	negbinomial.size	1.36287e-05	0.000121013	AT1G19430	AT1G19430	147	FALSE	2	-0.193222
2.AT1G19440	OK	negbinomial.size	3.00265e-104	4.39181e-102	AT1G19440	AT1G19440	536	FALSE	2	-1.40134
2.AT1G19450	OK	negbinomial.size	1.6162e-06	1.64419e-05	AT1G19450	AT1G19450	351	TRUE	2	-0.195838
2.AT1G19480	OK	negbinomial.size	1.44187e-05	0.000127537	AT1G19480	AT1G19480	16	FALSE	2	-0.116054
2.AT1G19485	OK	negbinomial.size	0.731562	0.901076	AT1G19485	AT1G19485	8	FALSE	2	0.00227348
2.AT1G19490	OK	negbinomial.size	7.48774e-05	0.000587662	AT1G19490	AT1G19490	34	FALSE	2	0.120036
2.AT1G19520	OK	negbinomial.size	4.27603e-07	4.67196e-06	AT1G19520	AT1G19520	355	FALSE	2	0.265487
2.AT1G19530	OK	negbinomial.size	2.59305e-16	5.67167e-15	AT1G19530	AT1G19530	29	TRUE	2	0.192478
2.AT1G19570	OK	negbinomial.size	0.323998	0.569351	AT1G19570	AT1G19570	33	TRUE	2	-0.00732178
2.AT1G19580	OK	negbinomial.size	0.476853	0.707309	AT1G19580	AT1G19580	608	FALSE	2	-0.0656714
2.AT1G19600	OK	negbinomial.size	0.00357251	0.0192505	AT1G19600	AT1G19600	172	FALSE	2	-0.127078
2.AT1G19680	OK	negbinomial.size	0.219839	0.454256	AT1G19680	AT1G19680	38	FALSE	2	-0.022519
2.AT1G19690	OK	negbinomial.size	0.158523	0.368673	AT1G19690	AT1G19690	88	FALSE	2	-0.0470786
2.AT1G19700	OK	negbinomial.size	1.24036e-12	2.18991e-11	AT1G19700	AT1G19700	45	TRUE	2	-0.22684
2.AT1G19710	OK	negbinomial.size	5.70566e-08	6.89674e-07	AT1G19710	AT1G19710	82	FALSE	2	-0.184926
2.AT1G19730	OK	negbinomial.size	0.595742	0.801478	AT1G19730	AT1G19730	439	FALSE	2	0.0312203
2.AT1G19740	OK	negbinomial.size	0.801832	0.947085	AT1G19740	AT1G19740	24	FALSE	2	-0.00101865
2.AT1G19770	OK	negbinomial.size	0.457672	0.696636	AT1G19770	AT1G19770	46	FALSE	2	-0.0296667
2.AT1G19800	OK	negbinomial.size	1.07459e-08	1.39586e-07	AT1G19800	AT1G19800	181	FALSE	2	0.234142
2.AT1G19835	OK	negbinomial.size	6.32379e-25	2.02827e-23	AT1G19835	AT1G19835	629	FALSE	2	-0.671245
2.AT1G19840	OK	negbinomial.size	2.01921e-58	1.5004e-56	AT1G19840	AT1G19840	191	FALSE	2	-0.834905
2.AT1G19850	OK	negbinomial.size	0.128134	0.32041	AT1G19850	AT1G19850	15	FALSE	2	0.0057081
2.AT1G19860	OK	negbinomial.size	0.000488386	0.0032647	AT1G19860	AT1G19860	88	FALSE	2	-0.144733
2.AT1G19870	OK	negbinomial.size	0.00149786	0.00895608	AT1G19870	AT1G19870	1091	FALSE	2	-0.220206
2.AT1G19880	OK	negbinomial.size	0.270351	0.512415	AT1G19880	AT1G19880	372	FALSE	2	-0.0571127
2.AT1G19900	OK	negbinomial.size	4.86656e-93	6.28727e-91	AT1G19900	AT1G19900	117	TRUE	2	-1.04592
2.AT1G19910	OK	negbinomial.size	4.72937e-40	2.37526e-38	AT1G19910	AT1G19910	2044	FALSE	2	-0.926349
2.AT1G19920	OK	negbinomial.size	0.0304359	0.113353	AT1G19920	AT1G19920	246	FALSE	2	-0.0807781
2.AT1G19940	OK	negbinomial.size	3.33758e-14	6.50067e-13	AT1G19940	AT1G19940	23	FALSE	2	-0.189095
2.AT1G19950	OK	negbinomial.size	0.245806	0.482854	AT1G19950	AT1G19950	16	FALSE	2	0.0129261
2.AT1G19968	OK	negbinomial.size	0.000752804	0.00483263	AT1G19968	AT1G19968	45	TRUE	2	-0.0360516
2.AT1G19970	OK	negbinomial.size	0.749484	0.911977	AT1G19970	AT1G19970	7	FALSE	2	-0.0036572
2.AT1G19980	OK	negbinomial.size	0.0144511	0.0628154	AT1G19980	AT1G19980	9	FALSE	2	-0.0517427
2.AT1G19990	OK	negbinomial.size	0.0186196	0.076896	AT1G19990	AT1G19990	24	FALSE	2	-0.03705
2.AT1G20010	OK	negbinomial.size	0.00767844	0.0371053	AT1G20010	AT1G20010	1012	FALSE	2	-0.200186
2.AT1G20030	OK	negbinomial.size	0.117933	0.303087	AT1G20030	AT1G20030	11	FALSE	2	-0.0340637
2.AT1G20050	OK	negbinomial.size	1.58881e-23	4.83371e-22	AT1G20050	AT1G20050	1727	FALSE	2	-0.696835
2.AT1G20065	OK	negbinomial.size	0.194324	0.418978	AT1G20065	AT1G20065	8	FALSE	2	-0.0098521
2.AT1G20070	OK	negbinomial.size	1.66993e-44	9.3245e-43	AT1G20070	AT1G20070	272	FALSE	2	-0.84635
2.AT1G20090	OK	negbinomial.size	3.5784e-150	8.36366e-148	AT1G20090	AT1G20090	1193	FALSE	2	-1.88082
2.AT1G20100	OK	negbinomial.size	3.51483e-18	8.50679e-17	AT1G20100	AT1G20100	638	FALSE	2	-0.591836
2.AT1G20110	OK	negbinomial.size	3.21867e-33	1.35531e-31	AT1G20110	AT1G20110	707	FALSE	2	-0.819571
2.AT1G20140	OK	negbinomial.size	6.12084e-20	1.6037e-18	AT1G20140	AT1G20140	384	FALSE	2	0.515321
2.AT1G20190	OK	negbinomial.size	1.73274e-10	2.6171e-09	AT1G20190	AT1G20190	368	TRUE	2	-0.332336
2.AT1G20200	OK	negbinomial.size	0.324961	0.56966	AT1G20200	AT1G20200	1260	FALSE	2	0.0697147
2.AT1G20220	OK	negbinomial.size	3.84434e-80	4.11071e-78	AT1G20220	AT1G20220	1018	FALSE	2	1.30137
2.AT1G20225	OK	negbinomial.size	1.24926e-16	2.7759e-15	AT1G20225	AT1G20225	116	FALSE	2	-0.369088
2.AT1G20260	OK	negbinomial.size	6.8334e-54	4.62578e-52	AT1G20260	AT1G20260	1706	FALSE	2	-1.1047
2.AT1G20270	OK	negbinomial.size	0.588573	0.796059	AT1G20270	AT1G20270	38	FALSE	2	0.0188111
2.AT1G20300	OK	negbinomial.size	0.00224211	0.0127941	AT1G20300	AT1G20300	13	FALSE	2	0.0372894
2.AT1G20330	OK	negbinomial.size	9.08942e-06	8.28939e-05	AT1G20330	AT1G20330	1271	FALSE	2	0.310176
2.AT1G20370	OK	negbinomial.size	0.00124488	0.00759039	AT1G20370	AT1G20370	55	FALSE	2	0.0634874
2.AT1G20410	OK	negbinomial.size	0.662549	0.851634	AT1G20410	AT1G20410	79	FALSE	2	0.00987847
2.AT1G20430	OK	negbinomial.size	1.16304e-17	2.73172e-16	AT1G20430	AT1G20430	1081	FALSE	2	0.598151
2.AT1G20440	OK	negbinomial.size	1.34029e-106	2.0027e-104	AT1G20440	AT1G20440	1332	TRUE	2	1.58258
2.AT1G20450	OK	negbinomial.size	7.7961e-89	9.40467e-87	AT1G20450	AT1G20450	1037	TRUE	2	1.41896
2.AT1G20460	OK	negbinomial.size	0.303379	0.548968	AT1G20460	AT1G20460	543	FALSE	2	-0.0936666
2.AT1G20490	OK	negbinomial.size	0.33345	0.579317	AT1G20490	AT1G20490	14	FALSE	2	-0.0123736
2.AT1G20510	OK	negbinomial.size	0.345541	0.590889	AT1G20510	AT1G20510	96	FALSE	2	-0.0322395
2.AT1G20540	OK	negbinomial.size	0.0107326	0.0491992	AT1G20540	AT1G20540	139	FALSE	2	0.0951961
2.AT1G20550	OK	negbinomial.size	0.747573	0.911261	AT1G20550	AT1G20550	8	FALSE	2	-0.00031509
2.AT1G20560	OK	negbinomial.size	0.258392	0.497729	AT1G20560	AT1G20560	73	FALSE	2	0.0286727
2.AT1G20575	OK	negbinomial.size	7.13217e-13	1.27946e-11	AT1G20575	AT1G20575	576	FALSE	2	-0.492735
2.AT1G20580	OK	negbinomial.size	6.43901e-42	3.37989e-40	AT1G20580	AT1G20580	1308	FALSE	2	0.951725
2.AT1G20620	OK	negbinomial.size	0.956374	1	AT1G20620	AT1G20620	4	FALSE	2	0.00515963
2.AT1G20630	OK	negbinomial.size	3.91849e-08	4.81259e-07	AT1G20630	AT1G20630	27	FALSE	2	0.143664
2.AT1G20640	OK	negbinomial.size	5.30965e-09	7.09694e-08	AT1G20640	AT1G20640	525	FALSE	2	0.362212
2.AT1G20650	OK	negbinomial.size	1.62247e-06	1.64996e-05	AT1G20650	AT1G20650	14	FALSE	2	-0.0828101
2.AT1G20670	OK	negbinomial.size	6.98401e-06	6.47774e-05	AT1G20670	AT1G20670	86	FALSE	2	-0.204929
2.AT1G20691	OK	negbinomial.size	0.239221	0.476294	AT1G20691	AT1G20691	24	FALSE	2	0.0188328
2.AT1G20693	OK	negbinomial.size	3.23527e-06	3.14472e-05	AT1G20693	AT1G20693	1295	FALSE	2	-0.327633
2.AT1G20696	OK	negbinomial.size	1.69516e-26	5.75306e-25	AT1G20696	AT1G20696	1581	FALSE	2	0.739878
2.AT1G20760	OK	negbinomial.size	0.418227	0.6617	AT1G20760	AT1G20760	669	FALSE	2	-0.0765376
2.AT1G20770	OK	negbinomial.size	0.364756	0.610786	AT1G20770	AT1G20770	626	FALSE	2	-0.0847296
2.AT1G20780	OK	negbinomial.size	2.81464e-23	8.47738e-22	AT1G20780	AT1G20780	166	FALSE	2	-0.545409
2.AT1G20816	OK	negbinomial.size	0.109895	0.289853	AT1G20816	AT1G20816	18	FALSE	2	0.00995662
2.AT1G20823	OK	negbinomial.size	1.40912e-23	4.29648e-22	AT1G20823	AT1G20823	148	FALSE	2	0.322099
2.AT1G20830	OK	negbinomial.size	0.0115213	0.0521766	AT1G20830	AT1G20830	6	FALSE	2	-0.0263965
2.AT1G20840	OK	negbinomial.size	3.2264e-159	8.07278e-157	AT1G20840	AT1G20840	1014	FALSE	2	-1.94116
2.AT1G20850	OK	negbinomial.size	0.000331105	0.00229723	AT1G20850	AT1G20850	31	TRUE	2	-0.0393702
2.AT1G20880	OK	negbinomial.size	2.63119e-06	2.59307e-05	AT1G20880	AT1G20880	5	FALSE	2	-0.0994501
2.AT1G20890	OK	negbinomial.size	0.000277279	0.00195406	AT1G20890	AT1G20890	414	FALSE	2	0.211411
2.AT1G20900	OK	negbinomial.size	0.000320069	0.00222938	AT1G20900	AT1G20900	87	FALSE	2	0.0721692
2.AT1G20910	OK	negbinomial.size	0.0668683	0.204942	AT1G20910	AT1G20910	16	FALSE	2	0.0185262
2.AT1G20920	OK	negbinomial.size	9.5158e-23	2.8038e-21	AT1G20920	AT1G20920	354	FALSE	2	0.528391
2.AT1G20930	OK	negbinomial.size	0.0680419	0.207509	AT1G20930	AT1G20930	39	TRUE	2	0.0228248
2.AT1G20950	OK	negbinomial.size	2.3016e-21	6.40641e-20	AT1G20950	AT1G20950	1491	FALSE	2	0.6636
2.AT1G20960	OK	negbinomial.size	1.75154e-14	3.46616e-13	AT1G20960	AT1G20960	971	FALSE	2	0.501896
2.AT1G20970	OK	negbinomial.size	2.09648e-07	2.3744e-06	AT1G20970	AT1G20970	1242	FALSE	2	-0.358459
2.AT1G20980	OK	negbinomial.size	5.81738e-21	1.59202e-19	AT1G20980	AT1G20980	1004	FALSE	2	-0.665075
2.AT1G21000	OK	negbinomial.size	2.26931e-18	5.53589e-17	AT1G21000	AT1G21000	86	FALSE	2	0.234947
2.AT1G21010	OK	negbinomial.size	0.000100147	0.000768462	AT1G21010	AT1G21010	375	FALSE	2	0.208466
2.AT1G21050	OK	negbinomial.size	0.106859	0.284515	AT1G21050	AT1G21050	37	TRUE	2	-0.00495511
2.AT1G21065	OK	negbinomial.size	1.9792e-10	2.97183e-09	AT1G21065	AT1G21065	307	FALSE	2	0.308486
2.AT1G21070	OK	negbinomial.size	0.494238	0.721635	AT1G21070	AT1G21070	113	FALSE	2	-0.0125692
2.AT1G21080	OK	negbinomial.size	0.000265289	0.00187663	AT1G21080	AT1G21080	511	FALSE	2	-0.192766
2.AT1G21090	OK	negbinomial.size	0.109258	0.288889	AT1G21090	AT1G21090	39	TRUE	2	-0.00893289
2.AT1G21160	OK	negbinomial.size	0.000275115	0.0019396	AT1G21160	AT1G21160	46	FALSE	2	-0.14228
2.AT1G21170	OK	negbinomial.size	2.11809e-12	3.68273e-11	AT1G21170	AT1G21170	150	FALSE	2	-0.372866
2.AT1G21190	OK	negbinomial.size	1.48275e-26	5.04332e-25	AT1G21190	AT1G21190	807	FALSE	2	0.718614
2.AT1G21200	OK	negbinomial.size	5.6497e-09	7.53181e-08	AT1G21200	AT1G21200	71	FALSE	2	-0.255051
2.AT1G21280	OK	negbinomial.size	0.176942	0.396209	AT1G21280	AT1G21280	74	FALSE	2	0.0631859
2.AT1G21310	OK	negbinomial.size	5.22009e-50	3.28908e-48	AT1G21310	AT1G21310	484	TRUE	2	-1.00762
2.AT1G21350	OK	negbinomial.size	7.87803e-15	1.58946e-13	AT1G21350	AT1G21350	24	FALSE	2	0.18108
2.AT1G21370	OK	negbinomial.size	1.11613e-12	1.97917e-11	AT1G21370	AT1G21370	496	FALSE	2	-0.501898
2.AT1G21380	OK	negbinomial.size	3.59039e-46	2.08559e-44	AT1G21380	AT1G21380	475	FALSE	2	-0.940116
2.AT1G21390	OK	negbinomial.size	4.8786e-07	5.29146e-06	AT1G21390	AT1G21390	10	FALSE	2	-0.1386
2.AT1G21410	OK	negbinomial.size	6.35853e-07	6.80699e-06	AT1G21410	AT1G21410	16	FALSE	2	0.0916803
2.AT1G21440	OK	negbinomial.size	0.751727	0.913376	AT1G21440	AT1G21440	28	FALSE	2	0.017405
2.AT1G21450	OK	negbinomial.size	3.1453e-06	3.06151e-05	AT1G21450	AT1G21450	35	FALSE	2	-0.176355
2.AT1G21480	OK	negbinomial.size	0.669302	0.856916	AT1G21480	AT1G21480	139	FALSE	2	0.00547148
2.AT1G21529	OK	negbinomial.size	5.57437e-61	4.32588e-59	AT1G21529	AT1G21529	199	FALSE	2	0.64833
2.AT1G21550	OK	negbinomial.size	2.24493e-88	2.6917e-86	AT1G21550	AT1G21550	327	TRUE	2	0.934469
2.AT1G21560	OK	negbinomial.size	0.00650541	0.0322349	AT1G21560	AT1G21560	32	FALSE	2	0.0613225
2.AT1G21580	OK	negbinomial.size	1.22382e-11	2.02095e-10	AT1G21580	AT1G21580	59	FALSE	2	-0.277632
2.AT1G21590	OK	negbinomial.size	5.43316e-08	6.57884e-07	AT1G21590	AT1G21590	27	FALSE	2	-0.183601
2.AT1G21600	OK	negbinomial.size	0.113055	0.295211	AT1G21600	AT1G21600	6	FALSE	2	0.00692965
2.AT1G21610	OK	negbinomial.size	0.0388081	0.136715	AT1G21610	AT1G21610	46	FALSE	2	-0.0903686
2.AT1G21630	OK	negbinomial.size	8.15899e-09	1.07109e-07	AT1G21630	AT1G21630	994	FALSE	2	-0.412951
2.AT1G21640	OK	negbinomial.size	0.128443	0.321006	AT1G21640	AT1G21640	28	FALSE	2	-0.0388657
2.AT1G21650	OK	negbinomial.size	0.307714	0.553101	AT1G21650	AT1G21650	1	FALSE	2	0.00448875
2.AT1G21651	OK	negbinomial.size	2.04837e-06	2.05084e-05	AT1G21651	AT1G21651	5	FALSE	2	-0.113095
2.AT1G21660	OK	negbinomial.size	1.46612e-29	5.50803e-28	AT1G21660	AT1G21660	459	FALSE	2	-0.707257
2.AT1G21670	OK	negbinomial.size	0.00510087	0.026215	AT1G21670	AT1G21670	19	FALSE	2	-0.0499671
2.AT1G21680	OK	negbinomial.size	0.134703	0.331206	AT1G21680	AT1G21680	27	FALSE	2	-0.026578
2.AT1G21690	OK	negbinomial.size	0.00177737	0.0104167	AT1G21690	AT1G21690	174	FALSE	2	0.140184
2.AT1G21700	OK	negbinomial.size	8.93975e-08	1.05551e-06	AT1G21700	AT1G21700	71	FALSE	2	-0.204257
2.AT1G21710	OK	negbinomial.size	0.0363486	0.130159	AT1G21710	AT1G21710	122	FALSE	2	0.0647301
2.AT1G21720	OK	negbinomial.size	6.18469e-06	5.77352e-05	AT1G21720	AT1G21720	1693	FALSE	2	0.309377
2.AT1G21730	OK	negbinomial.size	9.12081e-06	8.31418e-05	AT1G21730	AT1G21730	100	FALSE	2	-0.181597
2.AT1G21740	OK	negbinomial.size	0.185057	0.408566	AT1G21740	AT1G21740	40	FALSE	2	-0.0391149
2.AT1G21750	OK	negbinomial.size	5.29198e-36	2.419e-34	AT1G21750	AT1G21750	1889	FALSE	2	-0.873571
2.AT1G21760	OK	negbinomial.size	1.06459e-05	9.60883e-05	AT1G21760	AT1G21760	92	FALSE	2	0.176485
2.AT1G21770	OK	negbinomial.size	0.839286	0.969298	AT1G21770	AT1G21770	125	FALSE	2	0.0181565
2.AT1G21780	OK	negbinomial.size	0.266981	0.50834	AT1G21780	AT1G21780	69	FALSE	2	-0.0456454
2.AT1G21790	OK	negbinomial.size	0.017297	0.0725688	AT1G21790	AT1G21790	12	FALSE	2	-0.0284921
2.AT1G21830	OK	negbinomial.size	2.30696e-24	7.25631e-23	AT1G21830	AT1G21830	243	FALSE	2	0.441956
2.AT1G21840	OK	negbinomial.size	0.158719	0.36898	AT1G21840	AT1G21840	39	FALSE	2	-0.0445256
2.AT1G21880	OK	negbinomial.size	0.577822	0.788058	AT1G21880	AT1G21880	69	FALSE	2	0.0124915
2.AT1G21900	OK	negbinomial.size	0.496917	0.72382	AT1G21900	AT1G21900	1365	FALSE	2	-0.0545151
2.AT1G21910	OK	negbinomial.size	1.02236e-08	1.33051e-07	AT1G21910	AT1G21910	114	FALSE	2	-0.20388
2.AT1G21920	OK	negbinomial.size	1.29638e-11	2.13465e-10	AT1G21920	AT1G21920	555	FALSE	2	-0.442072
2.AT1G21930	OK	negbinomial.size	0.512111	0.73772	AT1G21930	AT1G21930	455	FALSE	2	-0.0505388
2.AT1G21945	OK	negbinomial.size	3.31465e-32	1.35892e-30	AT1G21945	AT1G21945	91	FALSE	2	0.382883
2.AT1G21980	OK	negbinomial.size	0.191555	0.416518	AT1G21980	AT1G21980	96	FALSE	2	-0.038236
2.AT1G22020	OK	negbinomial.size	0.00128439	0.00780749	AT1G22020	AT1G22020	76	FALSE	2	-0.139195
2.AT1G22030	OK	negbinomial.size	0.252946	0.491459	AT1G22030	AT1G22030	30	TRUE	2	-0.00404721
2.AT1G22040	OK	negbinomial.size	0.0129782	0.0574895	AT1G22040	AT1G22040	51	FALSE	2	0.0728295
2.AT1G22050	OK	negbinomial.size	2.21899e-36	1.02618e-34	AT1G22050	AT1G22050	62	FALSE	2	-0.569717
2.AT1G22060	OK	negbinomial.size	0.490815	0.719564	AT1G22060	AT1G22060	99	FALSE	2	-0.0256643
2.AT1G22070	OK	negbinomial.size	3.32608e-07	3.6835e-06	AT1G22070	AT1G22070	36	FALSE	2	-0.19362
2.AT1G22110	OK	negbinomial.size	3.5065e-19	8.86823e-18	AT1G22110	AT1G22110	103	FALSE	2	0.400026
2.AT1G22140	OK	negbinomial.size	4.79038e-05	0.00038921	AT1G22140	AT1G22140	684	FALSE	2	-0.292515
2.AT1G22170	OK	negbinomial.size	0.0496435	0.164503	AT1G22170	AT1G22170	205	FALSE	2	0.0924914
2.AT1G22180	OK	negbinomial.size	0.632342	0.828744	AT1G22180	AT1G22180	9	FALSE	2	-0.00372125
2.AT1G22190	OK	negbinomial.size	0.00227755	0.0129716	AT1G22190	AT1G22190	928	FALSE	2	-0.229254
2.AT1G22200	OK	negbinomial.size	0.153629	0.361013	AT1G22200	AT1G22200	408	FALSE	2	0.0769577
2.AT1G22220	OK	negbinomial.size	3.79197e-08	4.66423e-07	AT1G22220	AT1G22220	45	TRUE	2	-0.0926225
2.AT1G22230	OK	negbinomial.size	0.695196	0.877204	AT1G22230	AT1G22230	62	FALSE	2	-0.00580389
2.AT1G22270	OK	negbinomial.size	1.23161e-49	7.71102e-48	AT1G22270	AT1G22270	684	FALSE	2	0.907732
2.AT1G22280	OK	negbinomial.size	1.73841e-20	4.66881e-19	AT1G22280	AT1G22280	274	FALSE	2	-0.533382
2.AT1G22300	OK	negbinomial.size	0.0778371	0.228877	AT1G22300	AT1G22300	2082	FALSE	2	-0.119853
2.AT1G22310	OK	negbinomial.size	0.0655597	0.202068	AT1G22310	AT1G22310	10	FALSE	2	0.0448918
2.AT1G22330	OK	negbinomial.size	1.48726e-49	9.28641e-48	AT1G22330	AT1G22330	383	FALSE	2	-0.803302
2.AT1G22360	OK	negbinomial.size	0.0162449	0.0690897	AT1G22360	AT1G22360	469	FALSE	2	-0.130855
2.AT1G22400	OK	negbinomial.size	0.000545256	0.0036067	AT1G22400	AT1G22400	311	TRUE	2	-0.132184
2.AT1G22403	OK	negbinomial.size	0.255922	0.494454	AT1G22403	AT1G22403	20	FALSE	2	0.0218733
2.AT1G22410	OK	negbinomial.size	1.43055e-14	2.84273e-13	AT1G22410	AT1G22410	1229	FALSE	2	-0.556449
2.AT1G22440	OK	negbinomial.size	0.162302	0.37446	AT1G22440	AT1G22440	877	FALSE	2	0.0625797
2.AT1G22450	OK	negbinomial.size	9.5243e-08	1.1208e-06	AT1G22450	AT1G22450	1805	FALSE	2	-0.373854
2.AT1G22460	OK	negbinomial.size	0.711765	0.888721	AT1G22460	AT1G22460	6	FALSE	2	0.00722809
2.AT1G22470	OK	negbinomial.size	5.17386e-21	1.41872e-19	AT1G22470	AT1G22470	588	FALSE	2	0.581067
2.AT1G22500	OK	negbinomial.size	1.91933e-154	4.65096e-152	AT1G22500	AT1G22500	241	TRUE	2	-1.652
2.AT1G22510	OK	negbinomial.size	5.74569e-16	1.23181e-14	AT1G22510	AT1G22510	183	FALSE	2	0.323219
2.AT1G22520	OK	negbinomial.size	0.225562	0.460484	AT1G22520	AT1G22520	1677	FALSE	2	-0.0863408
2.AT1G22530	OK	negbinomial.size	0	0	AT1G22530	AT1G22530	902	TRUE	2	-3.40045
2.AT1G22540	OK	negbinomial.size	1.92635e-52	1.27106e-50	AT1G22540	AT1G22540	102	FALSE	2	-0.748772
2.AT1G22550	OK	negbinomial.size	2.0437e-63	1.65853e-61	AT1G22550	AT1G22550	316	FALSE	2	-0.932452
2.AT1G22570	OK	negbinomial.size	1.22031e-25	4.03366e-24	AT1G22570	AT1G22570	48	FALSE	2	-0.428954
2.AT1G22590	OK	negbinomial.size	0.564033	0.778958	AT1G22590	AT1G22590	22	FALSE	2	-0.0219128
2.AT1G22620	OK	negbinomial.size	4.98209e-05	0.000403484	AT1G22620	AT1G22620	80	FALSE	2	-0.200102
2.AT1G22610	OK	negbinomial.size	0.500786	0.727404	AT1G22610	AT1G22610	66	FALSE	2	0.00933546
2.AT1G22640	OK	negbinomial.size	1.45783e-28	5.32367e-27	AT1G22640	AT1G22640	442	TRUE	2	-0.640898
2.AT1G22650	OK	negbinomial.size	9.61402e-05	0.000740305	AT1G22650	AT1G22650	24	TRUE	2	-0.0443773
2.AT1G22660	OK	negbinomial.size	0.0145029	0.0630048	AT1G22660	AT1G22660	9	FALSE	2	0.0339384
2.AT1G22700	OK	negbinomial.size	0.00332251	0.0180623	AT1G22700	AT1G22700	31	FALSE	2	0.0538572
2.AT1G22730	OK	negbinomial.size	0.000102655	0.00078631	AT1G22730	AT1G22730	192	FALSE	2	-0.203172
2.AT1G22740	OK	negbinomial.size	1.50601e-09	2.10976e-08	AT1G22740	AT1G22740	238	TRUE	2	-0.138923
2.AT1G22750	OK	negbinomial.size	3.39973e-15	7.00114e-14	AT1G22750	AT1G22750	630	FALSE	2	-0.558058
2.AT1G22770	OK	negbinomial.size	1.99779e-11	3.24711e-10	AT1G22770	AT1G22770	259	FALSE	2	-0.355919
2.AT1G22780	OK	negbinomial.size	6.25439e-101	8.83056e-99	AT1G22780	AT1G22780	1608	FALSE	2	1.51388
2.AT1G22790	OK	negbinomial.size	0.0529038	0.172729	AT1G22790	AT1G22790	280	FALSE	2	0.0850485
2.AT1G22810	OK	negbinomial.size	0.02196	0.0877955	AT1G22810	AT1G22810	92	TRUE	2	0.0782482
2.AT1G22830	OK	negbinomial.size	0.415445	0.659607	AT1G22830	AT1G22830	8	FALSE	2	0.0176114
2.AT1G22840	OK	negbinomial.size	0.587567	0.795345	AT1G22840	AT1G22840	2081	FALSE	2	-0.0370436
2.AT1G22850	OK	negbinomial.size	0.00452706	0.0236642	AT1G22850	AT1G22850	45	FALSE	2	0.0856354
2.AT1G22860	OK	negbinomial.size	0.0659652	0.203006	AT1G22860	AT1G22860	46	FALSE	2	-0.0700749
2.AT1G22870	OK	negbinomial.size	0.0648923	0.200614	AT1G22870	AT1G22870	7	FALSE	2	-0.0119672
2.AT1G22882	OK	negbinomial.size	1.36189e-31	5.45728e-30	AT1G22882	AT1G22882	248	FALSE	2	-0.634574
2.AT1G22910	OK	negbinomial.size	0.162432	0.374696	AT1G22910	AT1G22910	130	FALSE	2	-0.0465895
2.AT1G22920	OK	negbinomial.size	0.803452	0.948043	AT1G22920	AT1G22920	262	FALSE	2	0.000787869
2.AT1G22930	OK	negbinomial.size	1.13797e-39	5.6578e-38	AT1G22930	AT1G22930	185	FALSE	2	-0.775788
2.AT1G22940	OK	negbinomial.size	0.926156	1	AT1G22940	AT1G22940	27	FALSE	2	0.0120034
2.AT1G22950	OK	negbinomial.size	0.00113701	0.00700025	AT1G22950	AT1G22950	54	FALSE	2	0.0948507
2.AT1G22960	OK	negbinomial.size	0.00183635	0.0107247	AT1G22960	AT1G22960	42	FALSE	2	0.0977676
2.AT1G22970	OK	negbinomial.size	0.0626533	0.195972	AT1G22970	AT1G22970	85	FALSE	2	0.0496797
2.AT1G22980	OK	negbinomial.size	0.121735	0.309132	AT1G22980	AT1G22980	7	FALSE	2	0.0357891
2.AT1G22985	OK	negbinomial.size	1.03532e-45	5.94904e-44	AT1G22985	AT1G22985	206	TRUE	2	0.724724
2.AT1G23020	OK	negbinomial.size	7.47942e-26	2.48714e-24	AT1G23020	AT1G23020	63	FALSE	2	-0.417823
2.AT1G23030	OK	negbinomial.size	4.84123e-104	7.04376e-102	AT1G23030	AT1G23030	707	FALSE	2	-1.51063
2.AT1G23040	OK	negbinomial.size	1.84782e-08	2.34974e-07	AT1G23040	AT1G23040	159	TRUE	2	-0.118347
2.AT1G23050	OK	negbinomial.size	0.72714	0.898561	AT1G23050	AT1G23050	43	FALSE	2	-0.00784551
2.AT1G23052	OK	negbinomial.size	0.200598	0.428055	AT1G23052	AT1G23052	8	FALSE	2	-0.0107297
2.AT1G23060	OK	negbinomial.size	1.41027e-06	1.44501e-05	AT1G23060	AT1G23060	262	FALSE	2	-0.253676
2.AT1G23080	OK	negbinomial.size	0.0235728	0.0929227	AT1G23080	AT1G23080	42	TRUE	2	-0.0206164
2.AT1G23100	OK	negbinomial.size	1.07231e-48	6.57092e-47	AT1G23100	AT1G23100	628	FALSE	2	0.963093
2.AT1G23140	OK	negbinomial.size	8.81223e-23	2.59982e-21	AT1G23140	AT1G23140	18	FALSE	2	-0.30054
2.AT1G23150	OK	negbinomial.size	9.23725e-13	1.646e-11	AT1G23150	AT1G23150	43	TRUE	2	-0.239183
2.AT1G23160	OK	negbinomial.size	0.773919	0.928695	AT1G23160	AT1G23160	42	TRUE	2	0.00280876
2.AT1G23170	OK	negbinomial.size	1.64757e-21	4.61287e-20	AT1G23170	AT1G23170	475	FALSE	2	-0.642206
2.AT1G23180	OK	negbinomial.size	3.90709e-10	5.74626e-09	AT1G23180	AT1G23180	204	FALSE	2	0.27293
2.AT1G23190	OK	negbinomial.size	1.05181e-21	2.96345e-20	AT1G23190	AT1G23190	1780	FALSE	2	-0.680419
2.AT1G23205	OK	negbinomial.size	0.024336	0.0953067	AT1G23205	AT1G23205	92	TRUE	2	-0.0205802
2.AT1G23220	OK	negbinomial.size	0.000376871	0.00258315	AT1G23220	AT1G23220	181	FALSE	2	0.160767
2.AT1G23230	OK	negbinomial.size	0.0019122	0.0111179	AT1G23230	AT1G23230	44	FALSE	2	-0.097949
2.AT1G23260	OK	negbinomial.size	0.000816034	0.00519515	AT1G23260	AT1G23260	688	FALSE	2	-0.224216
2.AT1G23280	OK	negbinomial.size	1.92864e-18	4.71981e-17	AT1G23280	AT1G23280	196	FALSE	2	0.277766
2.AT1G23290	OK	negbinomial.size	5.30303e-62	4.19771e-60	AT1G23290	AT1G23290	1753	FALSE	2	1.16959
2.AT1G23300	OK	negbinomial.size	6.30258e-06	5.87603e-05	AT1G23300	AT1G23300	6	FALSE	2	-0.0744395
2.AT1G23310	OK	negbinomial.size	0.0107896	0.0494128	AT1G23310	AT1G23310	101	FALSE	2	-0.0688681
2.AT1G23330	OK	negbinomial.size	0.0025728	0.0144452	AT1G23330	AT1G23330	51	FALSE	2	0.0676237
2.AT1G23340	OK	negbinomial.size	3.64104e-06	3.51518e-05	AT1G23340	AT1G23340	154	TRUE	2	-0.198362
2.AT1G23380	OK	negbinomial.size	1	1	AT1G23380	AT1G23380	12	FALSE	2	0.00141079
2.AT1G23390	OK	negbinomial.size	2.23363e-10	3.34009e-09	AT1G23390	AT1G23390	65	TRUE	2	-0.18108
2.AT1G23410	OK	negbinomial.size	8.41794e-28	3.00583e-26	AT1G23410	AT1G23410	649	FALSE	2	0.681451
2.AT1G23440	OK	negbinomial.size	5.29766e-66	4.50255e-64	AT1G23440	AT1G23440	907	FALSE	2	-1.22222
2.AT1G23460	OK	negbinomial.size	2.1057e-07	2.38368e-06	AT1G23460	AT1G23460	34	TRUE	2	-0.112734
2.AT1G23480	OK	negbinomial.size	3.78988e-70	3.4659e-68	AT1G23480	AT1G23480	458	FALSE	2	-1.20355
2.AT1G23490	OK	negbinomial.size	0.332286	0.577855	AT1G23490	AT1G23490	2044	FALSE	2	-0.0666167
2.AT1G23540	OK	negbinomial.size	4.14875e-29	1.53735e-27	AT1G23540	AT1G23540	24	TRUE	2	-0.409999
2.AT1G23710	OK	negbinomial.size	4.19284e-14	8.12076e-13	AT1G23710	AT1G23710	308	TRUE	2	-0.428102
2.AT1G23720	OK	negbinomial.size	0	0	AT1G23720	AT1G23720	585	TRUE	2	-3.72879
2.AT1G23750	OK	negbinomial.size	1.77779e-20	4.77271e-19	AT1G23750	AT1G23750	1061	FALSE	2	-0.648077
2.AT1G23760	OK	negbinomial.size	7.28175e-05	0.000572697	AT1G23760	AT1G23760	18	TRUE	2	-0.0616878
2.AT1G23780	OK	negbinomial.size	0.958079	1	AT1G23780	AT1G23780	188	FALSE	2	-0.00520235
2.AT1G23820	OK	negbinomial.size	2.2365e-11	3.6202e-10	AT1G23820	AT1G23820	601	FALSE	2	0.378536
2.AT1G23830	OK	negbinomial.size	0.197557	0.424044	AT1G23830	AT1G23830	26	FALSE	2	-0.0283937
2.AT1G23850	OK	negbinomial.size	0.0145233	0.0630757	AT1G23850	AT1G23850	40	FALSE	2	0.0425067
2.AT1G23860	OK	negbinomial.size	1.23709e-08	1.59869e-07	AT1G23860	AT1G23860	371	FALSE	2	0.311248
2.AT1G23870	OK	negbinomial.size	4.13314e-31	1.62977e-29	AT1G23870	AT1G23870	133	FALSE	2	-0.588729
2.AT1G23880	OK	negbinomial.size	1.4584e-17	3.40809e-16	AT1G23880	AT1G23880	34	FALSE	2	-0.312694
2.AT1G23890	OK	negbinomial.size	0.160175	0.371312	AT1G23890	AT1G23890	8	FALSE	2	0.0259988
2.AT1G23900	OK	negbinomial.size	0.00900305	0.0424796	AT1G23900	AT1G23900	637	FALSE	2	-0.18256
2.AT1G23935	OK	negbinomial.size	4.00577e-08	4.91455e-07	AT1G23935	AT1G23935	41	FALSE	2	0.107347
2.AT1G23950	OK	negbinomial.size	1.72684e-06	1.74878e-05	AT1G23950	AT1G23950	34	FALSE	2	-0.200594
2.AT1G23960	OK	negbinomial.size	2.45598e-09	3.3763e-08	AT1G23960	AT1G23960	595	FALSE	2	-0.424383
2.AT1G23970	OK	negbinomial.size	0.00493104	0.0254508	AT1G23970	AT1G23970	5	FALSE	2	-0.0206952
2.AT1G23980	OK	negbinomial.size	1.64135e-06	1.66721e-05	AT1G23980	AT1G23980	18	FALSE	2	-0.0851999
2.AT1G24040	OK	negbinomial.size	0.535021	0.754636	AT1G24040	AT1G24040	11	FALSE	2	0.0130249
2.AT1G24050	OK	negbinomial.size	4.57095e-05	0.000372784	AT1G24050	AT1G24050	1584	FALSE	2	0.285575
2.AT1G24090	OK	negbinomial.size	0.0340154	0.123467	AT1G24090	AT1G24090	24	FALSE	2	0.0290553
2.AT1G24095	OK	negbinomial.size	2.00828e-06	2.01316e-05	AT1G24095	AT1G24095	161	FALSE	2	0.219749
2.AT1G24100	OK	negbinomial.size	0.0334511	0.121918	AT1G24100	AT1G24100	17	FALSE	2	-0.0266554
2.AT1G24120	OK	negbinomial.size	6.69978e-08	8.02755e-07	AT1G24120	AT1G24120	197	FALSE	2	-0.256946
2.AT1G24130	OK	negbinomial.size	0.12965	0.32299	AT1G24130	AT1G24130	35	TRUE	2	-0.00445515
2.AT1G24150	OK	negbinomial.size	5.75834e-23	1.71457e-21	AT1G24150	AT1G24150	48	FALSE	2	-0.452931
2.AT1G24160	OK	negbinomial.size	6.28469e-12	1.05571e-10	AT1G24160	AT1G24160	98	FALSE	2	0.204414
2.AT1G24170	OK	negbinomial.size	1.14092e-106	1.70665e-104	AT1G24170	AT1G24170	486	FALSE	2	-1.41598
2.AT1G24180	OK	negbinomial.size	4.61176e-25	1.48917e-23	AT1G24180	AT1G24180	1674	FALSE	2	-0.72473
2.AT1G24190	OK	negbinomial.size	0.29081	0.536262	AT1G24190	AT1G24190	163	FALSE	2	-0.0518025
2.AT1G24240	OK	negbinomial.size	0.041781	0.144541	AT1G24240	AT1G24240	390	FALSE	2	0.107282
2.AT1G24265	OK	negbinomial.size	0.116459	0.301106	AT1G24265	AT1G24265	16	FALSE	2	0.0219679
2.AT1G24267	OK	negbinomial.size	0.00250307	0.0141006	AT1G24267	AT1G24267	278	FALSE	2	0.15582
2.AT1G24280	OK	negbinomial.size	1.92213e-07	2.18465e-06	AT1G24280	AT1G24280	119	FALSE	2	-0.214785
2.AT1G24290	OK	negbinomial.size	0.577308	0.787637	AT1G24290	AT1G24290	4	FALSE	2	-0.014101
2.AT1G24300	OK	negbinomial.size	8.84027e-06	8.08295e-05	AT1G24300	AT1G24300	84	FALSE	2	-0.211006
2.AT1G24310	OK	negbinomial.size	0.00387739	0.0206653	AT1G24310	AT1G24310	46	FALSE	2	0.076568
2.AT1G24320	OK	negbinomial.size	0.647756	0.839604	AT1G24320	AT1G24320	22	FALSE	2	-0.0243878
2.AT1G24340	OK	negbinomial.size	0.26932	0.511	AT1G24340	AT1G24340	53	FALSE	2	0.0428523
2.AT1G24350	OK	negbinomial.size	1.30797e-06	1.34616e-05	AT1G24350	AT1G24350	545	FALSE	2	-0.323086
2.AT1G24360	OK	negbinomial.size	1.26461e-13	2.38163e-12	AT1G24360	AT1G24360	1122	FALSE	2	0.504132
2.AT1G24440	OK	negbinomial.size	1.88803e-20	5.05689e-19	AT1G24440	AT1G24440	63	TRUE	2	-0.369945
2.AT1G24450	OK	negbinomial.size	0.598044	0.803169	AT1G24450	AT1G24450	63	FALSE	2	0.00688688
2.AT1G24460	OK	negbinomial.size	0.0168257	0.0710148	AT1G24460	AT1G24460	406	FALSE	2	-0.1433
2.AT1G24490	OK	negbinomial.size	0.443567	0.684724	AT1G24490	AT1G24490	13	FALSE	2	0.0180485
2.AT1G24510	OK	negbinomial.size	1.47287e-50	9.38286e-49	AT1G24510	AT1G24510	1287	FALSE	2	1.0633
2.AT1G24560	OK	negbinomial.size	2.09744e-05	0.000181033	AT1G24560	AT1G24560	39	FALSE	2	-0.195913
2.AT1G24610	OK	negbinomial.size	0.159148	0.369655	AT1G24610	AT1G24610	48	FALSE	2	0.0516727
2.AT1G24620	OK	negbinomial.size	3.4152e-145	7.56076e-143	AT1G24620	AT1G24620	192	TRUE	2	-1.56821
2.AT1G24625	OK	negbinomial.size	9.0454e-12	1.50448e-10	AT1G24625	AT1G24625	29	FALSE	2	-0.153806
2.AT1G24706	OK	negbinomial.size	0.1118	0.292944	AT1G24706	AT1G24706	41	FALSE	2	-0.0481436
2.AT1G24735	OK	negbinomial.size	7.22028e-25	2.30832e-23	AT1G24735	AT1G24735	218	FALSE	2	-0.646477
2.AT1G24764	OK	negbinomial.size	0.488385	0.717594	AT1G24764	AT1G24764	515	FALSE	2	-0.0281426
2.AT1G24880	OK	negbinomial.size	0.474654	0.70557	AT1G24880	AT1G24880	7	FALSE	2	0.0153847
2.AT1G25175	OK	negbinomial.size	0.198858	0.42611	AT1G25175	AT1G25175	49	FALSE	2	-0.0363073
2.AT1G25211	OK	negbinomial.size	0.221653	0.45676	AT1G25211	AT1G25211	34	FALSE	2	-0.0420235
2.AT1G25220	OK	negbinomial.size	0.250664	0.489649	AT1G25220	AT1G25220	284	FALSE	2	0.0543701
2.AT1G25230	OK	negbinomial.size	2.70751e-36	1.24917e-34	AT1G25230	AT1G25230	328	TRUE	2	-0.422895
2.AT1G25250	OK	negbinomial.size	1	1	AT1G25250	AT1G25250	18	FALSE	2	0
2.AT1G25260	OK	negbinomial.size	5.37562e-46	3.10955e-44	AT1G25260	AT1G25260	630	FALSE	2	0.876929
2.AT1G25275	OK	negbinomial.size	0.321179	0.567101	AT1G25275	AT1G25275	449	TRUE	2	0.073524
2.AT1G25280	OK	negbinomial.size	1.56836e-17	3.65888e-16	AT1G25280	AT1G25280	411	FALSE	2	-0.53843
2.AT1G25290	OK	negbinomial.size	0.966366	1	AT1G25290	AT1G25290	24	FALSE	2	0.0043519
2.AT1G25320	OK	negbinomial.size	0.35147	0.596501	AT1G25320	AT1G25320	35	TRUE	2	0.00362237
2.AT1G25350	OK	negbinomial.size	0.000159322	0.00117786	AT1G25350	AT1G25350	259	FALSE	2	0.190971
2.AT1G25370	OK	negbinomial.size	0.0305731	0.113775	AT1G25370	AT1G25370	46	FALSE	2	-0.08936
2.AT1G25375	OK	negbinomial.size	0.731596	0.901104	AT1G25375	AT1G25375	28	FALSE	2	0.0221395
2.AT1G25380	OK	negbinomial.size	2.46334e-07	2.76748e-06	AT1G25380	AT1G25380	225	FALSE	2	-0.278144
2.AT1G25390	OK	negbinomial.size	1.25671e-11	2.07278e-10	AT1G25390	AT1G25390	8	FALSE	2	-0.147946
2.AT1G25400	OK	negbinomial.size	1.11003e-26	3.79894e-25	AT1G25400	AT1G25400	112	TRUE	2	-0.49825
2.AT1G25420	OK	negbinomial.size	0.514757	0.739463	AT1G25420	AT1G25420	154	FALSE	2	-0.0229787
2.AT1G25425	OK	negbinomial.size	0.0222544	0.0888083	AT1G25425	AT1G25425	17	FALSE	2	-0.0270257
2.AT1G25450	OK	negbinomial.size	5.79146e-08	6.99555e-07	AT1G25450	AT1G25450	130	TRUE	2	-0.175394
2.AT1G25460	OK	negbinomial.size	0.513754	0.738979	AT1G25460	AT1G25460	20	FALSE	2	-0.0108207
2.AT1G25470	OK	negbinomial.size	0.198331	0.425284	AT1G25470	AT1G25470	9	FALSE	2	0.015139
2.AT1G25480	OK	negbinomial.size	9.89326e-08	1.16205e-06	AT1G25480	AT1G25480	200	FALSE	2	-0.31139
2.AT1G25490	OK	negbinomial.size	0.129303	0.322357	AT1G25490	AT1G25490	1464	FALSE	2	-0.111457
2.AT1G25500	OK	negbinomial.size	8.24178e-15	1.6614e-13	AT1G25500	AT1G25500	134	FALSE	2	-0.380465
2.AT1G25510	OK	negbinomial.size	0.0185388	0.0766421	AT1G25510	AT1G25510	37	FALSE	2	-0.0841134
2.AT1G25520	OK	negbinomial.size	0.0538809	0.174994	AT1G25520	AT1G25520	405	FALSE	2	0.0801506
2.AT1G25540	OK	negbinomial.size	0.00331696	0.0180357	AT1G25540	AT1G25540	71	FALSE	2	-0.16182
2.AT1G25550	OK	negbinomial.size	3.98454e-38	1.90243e-36	AT1G25550	AT1G25550	455	FALSE	2	-0.786469
2.AT1G25560	OK	negbinomial.size	3.07243e-22	8.83458e-21	AT1G25560	AT1G25560	212	FALSE	2	-0.424941
2.AT1G25570	OK	negbinomial.size	2.19669e-35	9.88124e-34	AT1G25570	AT1G25570	111	FALSE	2	-0.568077
2.AT1G25580	OK	negbinomial.size	0.010123	0.0468327	AT1G25580	AT1G25580	98	FALSE	2	-0.0904711
2.AT1G25682	OK	negbinomial.size	5.57955e-06	5.24114e-05	AT1G25682	AT1G25682	221	FALSE	2	-0.259454
2.AT1G26090	OK	negbinomial.size	6.9616e-07	7.41017e-06	AT1G26090	AT1G26090	34	FALSE	2	0.123663
2.AT1G26100	OK	negbinomial.size	0.375191	0.619865	AT1G26100	AT1G26100	41	FALSE	2	0.0061827
2.AT1G26110	OK	negbinomial.size	6.72346e-05	0.000531812	AT1G26110	AT1G26110	1373	FALSE	2	-0.26946
2.AT1G26120	OK	negbinomial.size	8.29048e-15	1.67073e-13	AT1G26120	AT1G26120	58	FALSE	2	-0.276757
2.AT1G26130	OK	negbinomial.size	0.280553	0.525	AT1G26130	AT1G26130	0	FALSE	2	-0.0170813
2.AT1G26160	OK	negbinomial.size	0.00478643	0.0248167	AT1G26160	AT1G26160	108	FALSE	2	0.108317
2.AT1G26170	OK	negbinomial.size	0.113294	0.295674	AT1G26170	AT1G26170	59	FALSE	2	0.0402327
2.AT1G26180	OK	negbinomial.size	0.0917608	0.257078	AT1G26180	AT1G26180	38	FALSE	2	-0.0343013
2.AT1G26190	OK	negbinomial.size	0.64342	0.835875	AT1G26190	AT1G26190	54	FALSE	2	0.00288883
2.AT1G26208	OK	negbinomial.size	0.358232	0.602992	AT1G26208	AT1G26208	7	FALSE	2	0.00312681
2.AT1G26218	OK	negbinomial.size	3.28688e-09	4.47146e-08	AT1G26218	AT1G26218	104	FALSE	2	-0.287967
2.AT1G26260	OK	negbinomial.size	0.678051	0.864128	AT1G26260	AT1G26260	21	FALSE	2	-0.00595527
2.AT1G26270	OK	negbinomial.size	0.00141151	0.00849374	AT1G26270	AT1G26270	765	FALSE	2	-0.231786
2.AT1G26300	OK	negbinomial.size	0.000211834	0.00152819	AT1G26300	AT1G26300	222	FALSE	2	-0.203166
2.AT1G26340	OK	negbinomial.size	3.28891e-13	6.03386e-12	AT1G26340	AT1G26340	723	FALSE	2	0.472963
2.AT1G26360	OK	negbinomial.size	2.33798e-33	9.88985e-32	AT1G26360	AT1G26360	28	TRUE	2	-0.409632
2.AT1G26370	OK	negbinomial.size	0.803825	0.94829	AT1G26370	AT1G26370	29	FALSE	2	-0.0138384
2.AT1G26440	OK	negbinomial.size	2.59157e-11	4.17688e-10	AT1G26440	AT1G26440	145	FALSE	2	-0.335369
2.AT1G26450	OK	negbinomial.size	0.0010668	0.00661124	AT1G26450	AT1G26450	34	TRUE	2	-0.0324458
2.AT1G26460	OK	negbinomial.size	0.0022374	0.0127699	AT1G26460	AT1G26460	576	FALSE	2	0.186426
2.AT1G26470	OK	negbinomial.size	9.65275e-25	3.06967e-23	AT1G26470	AT1G26470	633	FALSE	2	0.647369
2.AT1G26520	OK	negbinomial.size	0.297601	0.543444	AT1G26520	AT1G26520	15	FALSE	2	0.00905019
2.AT1G26530	OK	negbinomial.size	0.544572	0.761676	AT1G26530	AT1G26530	11	FALSE	2	0.00683854
2.AT1G26550	OK	negbinomial.size	0.121264	0.30865	AT1G26550	AT1G26550	1127	FALSE	2	-0.117737
2.AT1G26580	OK	negbinomial.size	3.72347e-18	8.99601e-17	AT1G26580	AT1G26580	358	FALSE	2	-0.514282
2.AT1G26620	OK	negbinomial.size	0.000885103	0.00558948	AT1G26620	AT1G26620	49	FALSE	2	-0.125418
2.AT1G26630	OK	negbinomial.size	2.8225e-08	3.51963e-07	AT1G26630	AT1G26630	2085	FALSE	2	0.384075
2.AT1G26640	OK	negbinomial.size	3.09365e-18	7.5045e-17	AT1G26640	AT1G26640	376	FALSE	2	-0.554715
2.AT1G26650	OK	negbinomial.size	0.00827248	0.0395587	AT1G26650	AT1G26650	158	FALSE	2	0.100657
2.AT1G26660	OK	negbinomial.size	4.23323e-06	4.051e-05	AT1G26660	AT1G26660	86	FALSE	2	0.136254
2.AT1G26665	OK	negbinomial.size	0.367524	0.612844	AT1G26665	AT1G26665	139	FALSE	2	-0.0293276
2.AT1G26670	OK	negbinomial.size	0.00122616	0.00748878	AT1G26670	AT1G26670	697	FALSE	2	-0.242346
2.AT1G26690	OK	negbinomial.size	2.4398e-09	3.35538e-08	AT1G26690	AT1G26690	776	FALSE	2	0.387343
2.AT1G26700	OK	negbinomial.size	0.000791628	0.00505862	AT1G26700	AT1G26700	269	FALSE	2	0.156719
2.AT1G26740	OK	negbinomial.size	6.61965e-28	2.37104e-26	AT1G26740	AT1G26740	627	FALSE	2	0.68108
2.AT1G26750	OK	negbinomial.size	0.00017652	0.00129524	AT1G26750	AT1G26750	954	FALSE	2	0.235378
2.AT1G26800	OK	negbinomial.size	0	0	AT1G26800	AT1G26800	971	FALSE	2	3.26126
2.AT1G26810	OK	negbinomial.size	0.715838	0.891204	AT1G26810	AT1G26810	9	FALSE	2	0.0103371
2.AT1G26830	OK	negbinomial.size	4.32148e-17	9.87524e-16	AT1G26830	AT1G26830	135	FALSE	2	-0.403803
2.AT1G26840	OK	negbinomial.size	3.49142e-09	4.73389e-08	AT1G26840	AT1G26840	144	FALSE	2	0.204949
2.AT1G26850	OK	negbinomial.size	1.11236e-38	5.40233e-37	AT1G26850	AT1G26850	1513	FALSE	2	-0.930019
2.AT1G26880	OK	negbinomial.size	1.51796e-52	1.00303e-50	AT1G26880	AT1G26880	1603	FALSE	2	1.07651
2.AT1G06033	OK	negbinomial.size	3.82487e-07	4.20393e-06	AT1G06033	AT1G06033	69	FALSE	2	0.189145
2.AT1G26900	OK	negbinomial.size	0.899044	1	AT1G26900	AT1G26900	22	FALSE	2	0.00811399
2.AT1G26910	OK	negbinomial.size	1.25501e-06	1.29455e-05	AT1G26910	AT1G26910	783	FALSE	2	0.322637
2.AT1G26911	OK	negbinomial.size	0.162203	0.374304	AT1G26911	AT1G26911	11	FALSE	2	-0.0127033
2.AT1G26920	OK	negbinomial.size	7.63115e-27	2.62921e-25	AT1G26920	AT1G26920	725	FALSE	2	-0.718244
2.AT1G26930	OK	negbinomial.size	0.000532683	0.00353112	AT1G26930	AT1G26930	56	FALSE	2	-0.101968
2.AT1G26940	OK	negbinomial.size	0.000329024	0.00228509	AT1G26940	AT1G26940	398	FALSE	2	-0.233282
2.AT1G26945	OK	negbinomial.size	0.647714	0.839585	AT1G26945	AT1G26945	447	FALSE	2	-0.0349473
2.AT1G26960	OK	negbinomial.size	1.239e-22	3.62979e-21	AT1G26960	AT1G26960	620	FALSE	2	-0.658535
2.AT1G26970	OK	negbinomial.size	1.38514e-70	1.27431e-68	AT1G26970	AT1G26970	194	TRUE	2	-0.931167
2.AT1G27000	OK	negbinomial.size	2.44989e-10	3.65204e-09	AT1G27000	AT1G27000	1165	FALSE	2	-0.448326
2.AT1G27030	OK	negbinomial.size	0.0626294	0.195913	AT1G27030	AT1G27030	20	TRUE	2	-0.00808726
2.AT1G27050	OK	negbinomial.size	0.000633603	0.00413125	AT1G27050	AT1G27050	105	FALSE	2	0.0667674
2.AT1G27070	OK	negbinomial.size	0.469009	0.704354	AT1G27070	AT1G27070	1	FALSE	2	-0.00966163
2.AT1G27090	OK	negbinomial.size	4.85532e-72	4.59202e-70	AT1G27090	AT1G27090	1079	FALSE	2	1.21434
2.AT1G27100	OK	negbinomial.size	2.84352e-05	0.000239965	AT1G27100	AT1G27100	214	FALSE	2	0.169956
2.AT1G27110	OK	negbinomial.size	0.0155209	0.0666264	AT1G27110	AT1G27110	4	FALSE	2	-0.0463825
2.AT1G27120	OK	negbinomial.size	0.145654	0.348967	AT1G27120	AT1G27120	3	FALSE	2	-0.0126596
2.AT1G27130	OK	negbinomial.size	0.0353651	0.127467	AT1G27130	AT1G27130	1620	FALSE	2	0.150163
2.AT1G27140	OK	negbinomial.size	1.76996e-49	1.10167e-47	AT1G27140	AT1G27140	825	TRUE	2	-1.04032
2.AT1G27150	OK	negbinomial.size	0.268458	0.510408	AT1G27150	AT1G27150	23	FALSE	2	-0.0143461
2.AT1G27170	OK	negbinomial.size	0.43994	0.681022	AT1G27170	AT1G27170	33	FALSE	2	0.0361434
2.AT1G27180	OK	negbinomial.size	7.26029e-14	1.3862e-12	AT1G27180	AT1G27180	54	FALSE	2	-0.338544
2.AT1G27190	OK	negbinomial.size	0.00645269	0.0320127	AT1G27190	AT1G27190	320	FALSE	2	-0.135407
2.AT1G27200	OK	negbinomial.size	7.37668e-71	6.82274e-69	AT1G27200	AT1G27200	258	FALSE	2	-0.995918
2.AT1G27210	OK	negbinomial.size	3.574e-13	6.54041e-12	AT1G27210	AT1G27210	231	TRUE	2	-0.320724
2.AT1G27290	OK	negbinomial.size	2.58616e-42	1.37524e-40	AT1G27290	AT1G27290	543	FALSE	2	-0.935103
2.AT1G27300	OK	negbinomial.size	0.000101419	0.000777322	AT1G27300	AT1G27300	285	FALSE	2	0.186747
2.AT1G27310	OK	negbinomial.size	0.245408	0.482341	AT1G27310	AT1G27310	1985	FALSE	2	-0.081749
2.AT1G27320	OK	negbinomial.size	0.841043	0.969861	AT1G27320	AT1G27320	67	FALSE	2	0.0246689
2.AT1G27330	OK	negbinomial.size	0.00177794	0.0104196	AT1G27330	AT1G27330	1967	FALSE	2	-0.215933
2.AT1G27340	OK	negbinomial.size	2.59508e-22	7.49001e-21	AT1G27340	AT1G27340	288	FALSE	2	-0.523317
2.AT1G27350	OK	negbinomial.size	4.77319e-35	2.12158e-33	AT1G27350	AT1G27350	1958	FALSE	2	0.86083
2.AT1G27360	OK	negbinomial.size	0.396337	0.641287	AT1G27360	AT1G27360	6	FALSE	2	-0.00219389
2.AT1G27370	OK	negbinomial.size	0.342801	0.589026	AT1G27370	AT1G27370	6	FALSE	2	-0.015371
2.AT1G27380	OK	negbinomial.size	0.32844	0.573119	AT1G27380	AT1G27380	48	TRUE	2	-0.00608633
2.AT1G27385	OK	negbinomial.size	0.0115698	0.0523589	AT1G27385	AT1G27385	148	FALSE	2	0.102615
2.AT1G27390	OK	negbinomial.size	3.72068e-23	1.11698e-21	AT1G27390	AT1G27390	619	FALSE	2	0.624852
2.AT1G27400	OK	negbinomial.size	5.46609e-61	4.24423e-59	AT1G27400	AT1G27400	1274	FALSE	2	1.1651
2.AT1G27420	OK	negbinomial.size	2.78331e-36	1.28329e-34	AT1G27420	AT1G27420	84	FALSE	2	-0.618812
2.AT1G27430	OK	negbinomial.size	0.0429641	0.14774	AT1G27430	AT1G27430	65	FALSE	2	-0.0666757
2.AT1G27435	OK	negbinomial.size	8.00075e-11	1.24316e-09	AT1G27435	AT1G27435	1504	FALSE	2	0.450628
2.AT1G27440	OK	negbinomial.size	2.38836e-08	2.99717e-07	AT1G27440	AT1G27440	23	FALSE	2	-0.169029
2.AT1G27450	OK	negbinomial.size	0.00836919	0.0399424	AT1G27450	AT1G27450	2006	FALSE	2	0.186617
2.AT1G27460	OK	negbinomial.size	0.0138558	0.0607066	AT1G27460	AT1G27460	47	FALSE	2	-0.0254616
2.AT1G27470	OK	negbinomial.size	2.57707e-08	3.22375e-07	AT1G27470	AT1G27470	231	FALSE	2	0.24773
2.AT1G27500	OK	negbinomial.size	4.52663e-11	7.18518e-10	AT1G27500	AT1G27500	41	FALSE	2	-0.260159
2.AT1G27510	OK	negbinomial.size	0.0451204	0.153319	AT1G27510	AT1G27510	100	FALSE	2	-0.0689772
2.AT1G27520	OK	negbinomial.size	0.923851	1	AT1G27520	AT1G27520	50	FALSE	2	-0.0028691
2.AT1G27530	OK	negbinomial.size	0.946914	1	AT1G27530	AT1G27530	1271	FALSE	2	-0.018506
2.AT1G27540	OK	negbinomial.size	5.20303e-05	0.000420074	AT1G27540	AT1G27540	118	FALSE	2	-0.162836
2.AT1G27595	OK	negbinomial.size	0.00423493	0.0223389	AT1G27595	AT1G27595	16	FALSE	2	0.0727992
2.AT1G27600	OK	negbinomial.size	0.00180214	0.0105453	AT1G27600	AT1G27600	351	FALSE	2	-0.20169
2.AT1G27630	OK	negbinomial.size	5.86963e-05	0.000469482	AT1G27630	AT1G27630	231	FALSE	2	-0.234396
2.AT1G27650	OK	negbinomial.size	0.000394258	0.00269259	AT1G27650	AT1G27650	642	FALSE	2	0.224174
2.AT1G27660	OK	negbinomial.size	0.00201267	0.0116419	AT1G27660	AT1G27660	38	TRUE	2	-0.0337722
2.AT1G27670	OK	negbinomial.size	1	1	AT1G27670	AT1G27670	20	TRUE	2	0
2.AT1G27680	OK	negbinomial.size	0.00299383	0.0164945	AT1G27680	AT1G27680	21	FALSE	2	0.019242
2.AT1G27690	OK	negbinomial.size	0.112802	0.294771	AT1G27690	AT1G27690	10	FALSE	2	-0.00681763
2.AT1G27695	OK	negbinomial.size	0.199599	0.426749	AT1G27695	AT1G27695	712	FALSE	2	0.0728867
2.AT1G27700	OK	negbinomial.size	0.0866051	0.246808	AT1G27700	AT1G27700	409	FALSE	2	0.0710918
2.AT1G27720	OK	negbinomial.size	1.31118e-05	0.000116783	AT1G27720	AT1G27720	15	FALSE	2	0.107978
2.AT1G27730	OK	negbinomial.size	3.05426e-16	6.65103e-15	AT1G27730	AT1G27730	232	TRUE	2	0.332792
2.AT1G27740	OK	negbinomial.size	1.43019e-242	6.66296e-240	AT1G27740	AT1G27740	318	TRUE	2	-2.38881
2.AT1G27750	OK	negbinomial.size	0.00530361	0.027094	AT1G27750	AT1G27750	57	FALSE	2	0.109791
2.AT1G27752	OK	negbinomial.size	0.860859	0.981792	AT1G27752	AT1G27752	49	FALSE	2	9.18955e-05
2.AT1G27760	OK	negbinomial.size	1.73348e-15	3.62263e-14	AT1G27760	AT1G27760	334	FALSE	2	-0.431232
2.AT1G27770	OK	negbinomial.size	5.4211e-08	6.56539e-07	AT1G27770	AT1G27770	282	FALSE	2	-0.258682
2.AT1G27840	OK	negbinomial.size	1.66072e-05	0.000145582	AT1G27840	AT1G27840	39	FALSE	2	-0.126773
2.AT1G27850	OK	negbinomial.size	1.80052e-12	3.1452e-11	AT1G27850	AT1G27850	215	FALSE	2	-0.36968
2.AT1G27880	OK	negbinomial.size	0.107335	0.285562	AT1G27880	AT1G27880	5	FALSE	2	0.0173982
2.AT1G27900	OK	negbinomial.size	0.0610133	0.192059	AT1G27900	AT1G27900	32	FALSE	2	0.0441778
2.AT1G27910	OK	negbinomial.size	0.000262541	0.00185919	AT1G27910	AT1G27910	28	FALSE	2	-0.0745627
2.AT1G27921	OK	negbinomial.size	0.261024	0.501234	AT1G27921	AT1G27921	27	FALSE	2	0.0176753
2.AT1G27930	OK	negbinomial.size	5.82016e-15	1.18359e-13	AT1G27930	AT1G27930	463	FALSE	2	-0.491473
2.AT1G27950	OK	negbinomial.size	0.0503036	0.166153	AT1G27950	AT1G27950	204	TRUE	2	0.0236105
2.AT1G27960	OK	negbinomial.size	0.310114	0.555517	AT1G27960	AT1G27960	3	FALSE	2	-0.00415073
2.AT1G27970	OK	negbinomial.size	1.31386e-05	0.000117007	AT1G27970	AT1G27970	1875	FALSE	2	0.304018
2.AT1G27980	OK	negbinomial.size	0.246302	0.483511	AT1G27980	AT1G27980	16	FALSE	2	-0.00245158
2.AT1G28050	OK	negbinomial.size	0.00086926	0.00549682	AT1G28050	AT1G28050	80	FALSE	2	-0.148896
2.AT1G28060	OK	negbinomial.size	0.018593	0.0768274	AT1G28060	AT1G28060	124	FALSE	2	0.104144
2.AT1G28070	OK	negbinomial.size	3.21145e-19	8.13837e-18	AT1G28070	AT1G28070	360	FALSE	2	-0.569129
2.AT1G06113	OK	negbinomial.size	0.00017813	0.00130567	AT1G06113	AT1G06113	4	FALSE	2	-0.0421446
2.AT1G28090	OK	negbinomial.size	4.14194e-07	4.53262e-06	AT1G28090	AT1G28090	73	FALSE	2	-0.181412
2.AT1G28100	OK	negbinomial.size	0.762098	0.920537	AT1G28100	AT1G28100	45	FALSE	2	-0.0042364
2.AT1G28110	OK	negbinomial.size	0.537691	0.757019	AT1G28110	AT1G28110	93	TRUE	2	0.0039363
2.AT1G28120	OK	negbinomial.size	0.85388	0.977871	AT1G28120	AT1G28120	450	FALSE	2	-0.0147136
2.AT1G28130	OK	negbinomial.size	0.344635	0.589945	AT1G28130	AT1G28130	577	FALSE	2	0.0650148
2.AT1G28140	OK	negbinomial.size	0.918611	1	AT1G28140	AT1G28140	10	FALSE	2	0.0148857
2.AT1G28150	OK	negbinomial.size	0.36007	0.605062	AT1G28150	AT1G28150	184	FALSE	2	0.0350553
2.AT1G28200	OK	negbinomial.size	1.61465e-05	0.000141841	AT1G28200	AT1G28200	579	FALSE	2	-0.279914
2.AT1G28240	OK	negbinomial.size	2.17153e-57	1.5814e-55	AT1G28240	AT1G28240	384	FALSE	2	-0.986634
2.AT1G28250	OK	negbinomial.size	9.24912e-43	4.97382e-41	AT1G28250	AT1G28250	745	FALSE	2	-0.9508
2.AT1G28280	OK	negbinomial.size	3.13517e-11	5.0255e-10	AT1G28280	AT1G28280	521	FALSE	2	-0.417487
2.AT1G28290	OK	negbinomial.size	2.42503e-93	3.15359e-91	AT1G28290	AT1G28290	1350	TRUE	2	-1.46537
2.AT1G28310	OK	negbinomial.size	0.0285035	0.107657	AT1G28310	AT1G28310	5	FALSE	2	-0.0121956
2.AT1G28320	OK	negbinomial.size	0.000521656	0.00346404	AT1G28320	AT1G28320	37	FALSE	2	-0.165642
2.AT1G28330	OK	negbinomial.size	1.15155e-26	3.93809e-25	AT1G28330	AT1G28330	949	TRUE	2	0.760333
2.AT1G28340	OK	negbinomial.size	5.60734e-24	1.73922e-22	AT1G28340	AT1G28340	149	FALSE	2	-0.494931
2.AT1G28350	OK	negbinomial.size	0.24693	0.484421	AT1G28350	AT1G28350	297	FALSE	2	-0.086889
2.AT1G28380	OK	negbinomial.size	3.39449e-05	0.000282873	AT1G28380	AT1G28380	38	TRUE	2	-0.135066
2.AT1G28390	OK	negbinomial.size	0.077271	0.227846	AT1G28390	AT1G28390	149	FALSE	2	-0.0629765
2.AT1G28395	OK	negbinomial.size	3.17344e-35	1.42102e-33	AT1G28395	AT1G28395	503	FALSE	2	0.734578
2.AT1G28400	OK	negbinomial.size	0.252946	0.491459	AT1G28400	AT1G28400	36	TRUE	2	-0.00557038
2.AT1G28410	OK	negbinomial.size	5.49632e-05	0.000441946	AT1G28410	AT1G28410	342	FALSE	2	-0.254226
2.AT1G28420	OK	negbinomial.size	0.0628368	0.196337	AT1G28420	AT1G28420	101	FALSE	2	-0.0727915
2.AT1G28440	OK	negbinomial.size	3.09855e-10	4.59031e-09	AT1G28440	AT1G28440	46	FALSE	2	-0.189012
2.AT1G28480	OK	negbinomial.size	2.1422e-47	1.27323e-45	AT1G28480	AT1G28480	84	TRUE	2	-0.535903
2.AT1G28490	OK	negbinomial.size	0.277582	0.521202	AT1G28490	AT1G28490	544	FALSE	2	-0.0714843
2.AT1G28510	OK	negbinomial.size	0.563857	0.778893	AT1G28510	AT1G28510	756	FALSE	2	-0.034883
2.AT1G28520	OK	negbinomial.size	0.207022	0.436551	AT1G28520	AT1G28520	17	FALSE	2	0.0323303
2.AT1G28540	OK	negbinomial.size	5.79708e-08	7.00173e-07	AT1G28540	AT1G28540	122	FALSE	2	-0.216253
2.AT1G28560	OK	negbinomial.size	0.00800021	0.038456	AT1G28560	AT1G28560	5	FALSE	2	-0.0344479
2.AT1G28580	OK	negbinomial.size	0.050449	0.166501	AT1G28580	AT1G28580	60	FALSE	2	-0.0538292
2.AT1G28660	OK	negbinomial.size	0.00722924	0.0352323	AT1G28660	AT1G28660	4	FALSE	2	-0.0468242
2.AT1G28670	OK	negbinomial.size	9.7282e-08	1.14334e-06	AT1G28670	AT1G28670	33	FALSE	2	-0.162672
2.AT1G28680	OK	negbinomial.size	1.05999e-08	1.37806e-07	AT1G28680	AT1G28680	78	FALSE	2	-0.208939
2.AT1G28960	OK	negbinomial.size	0.584766	0.793382	AT1G28960	AT1G28960	155	FALSE	2	-0.0240268
2.AT1G29025	OK	negbinomial.size	8.24812e-10	1.18143e-08	AT1G29025	AT1G29025	263	TRUE	2	-0.236533
2.AT1G29030	OK	negbinomial.size	4.86896e-05	0.000395085	AT1G29030	AT1G29030	46	FALSE	2	0.0830331
2.AT1G29040	OK	negbinomial.size	0.0465521	0.156646	AT1G29040	AT1G29040	916	FALSE	2	-0.145517
2.AT1G29050	OK	negbinomial.size	4.7813e-29	1.76938e-27	AT1G29050	AT1G29050	231	TRUE	2	-0.411663
2.AT1G29060	OK	negbinomial.size	0.388088	0.632838	AT1G29060	AT1G29060	380	FALSE	2	-0.0778668
2.AT1G29070	OK	negbinomial.size	1.47749e-12	2.59665e-11	AT1G29070	AT1G29070	350	FALSE	2	0.353228
2.AT1G29120	OK	negbinomial.size	0.00118989	0.00729593	AT1G29120	AT1G29120	102	FALSE	2	-0.127906
2.AT1G29150	OK	negbinomial.size	1.0889e-28	3.9933e-27	AT1G29150	AT1G29150	1776	FALSE	2	0.780373
2.AT1G29160	OK	negbinomial.size	0.0106469	0.0488887	AT1G29160	AT1G29160	97	TRUE	2	-0.065142
2.AT1G29170	OK	negbinomial.size	0.000151443	0.00112442	AT1G29170	AT1G29170	51	FALSE	2	-0.107391
2.AT1G29195	OK	negbinomial.size	0.0088597	0.0419148	AT1G29195	AT1G29195	67	TRUE	2	-0.0764956
2.AT1G29220	OK	negbinomial.size	6.03851e-06	5.64353e-05	AT1G29220	AT1G29220	202	FALSE	2	0.226817
2.AT1G29250	OK	negbinomial.size	1.50066e-71	1.40487e-69	AT1G29250	AT1G29250	1063	FALSE	2	1.26994
2.AT1G29260	OK	negbinomial.size	3.1067e-26	1.04488e-24	AT1G29260	AT1G29260	783	FALSE	2	0.707144
2.AT1G29280	OK	negbinomial.size	4.66619e-81	5.05989e-79	AT1G29280	AT1G29280	1115	FALSE	2	-1.36131
2.AT1G29300	OK	negbinomial.size	0.128064	0.320275	AT1G29300	AT1G29300	21	FALSE	2	-0.0230272
2.AT1G29310	OK	negbinomial.size	0.0955088	0.263704	AT1G29310	AT1G29310	1121	FALSE	2	-0.135637
2.AT1G29320	OK	negbinomial.size	0.0854646	0.244549	AT1G29320	AT1G29320	57	FALSE	2	0.0389344
2.AT1G29330	OK	negbinomial.size	0.0118126	0.0532127	AT1G29330	AT1G29330	1143	FALSE	2	-0.178633
2.AT1G29340	OK	negbinomial.size	1.80881e-26	6.12974e-25	AT1G29340	AT1G29340	165	FALSE	2	-0.50857
2.AT1G29350	OK	negbinomial.size	0.126615	0.318367	AT1G29350	AT1G29350	168	FALSE	2	-0.0798137
2.AT1G29357	OK	negbinomial.size	3.22411e-08	3.99595e-07	AT1G29357	AT1G29357	25	FALSE	2	-0.202366
2.AT1G29370	OK	negbinomial.size	0.224001	0.459425	AT1G29370	AT1G29370	253	FALSE	2	-0.051206
2.AT1G29390	OK	negbinomial.size	0.000784842	0.0050185	AT1G29390	AT1G29390	387	FALSE	2	-0.225627
2.AT1G29395	OK	negbinomial.size	1.36717e-09	1.92285e-08	AT1G29395	AT1G29395	32	FALSE	2	-0.185861
2.AT1G29400	OK	negbinomial.size	5.70801e-11	9.00564e-10	AT1G29400	AT1G29400	243	FALSE	2	-0.372935
2.AT1G29410	OK	negbinomial.size	0.380314	0.624339	AT1G29410	AT1G29410	13	FALSE	2	0.0118852
2.AT1G29418	OK	negbinomial.size	2.20668e-22	6.39569e-21	AT1G29418	AT1G29418	252	FALSE	2	0.435263
2.AT1G29465	OK	negbinomial.size	0.0891064	0.252061	AT1G29465	AT1G29465	8	FALSE	2	0.0203241
2.AT1G29470	OK	negbinomial.size	3.00671e-105	4.44473e-103	AT1G29470	AT1G29470	1633	FALSE	2	1.55615
2.AT1G29530	OK	negbinomial.size	0.194141	0.418673	AT1G29530	AT1G29530	24	FALSE	2	0.0165688
2.AT1G29535	OK	negbinomial.size	2.093e-05	0.000180661	AT1G29535	AT1G29535	60	FALSE	2	0.0736475
2.AT1G29550	OK	negbinomial.size	0.0122144	0.0547119	AT1G29550	AT1G29550	45	FALSE	2	0.0565283
2.AT1G29630	OK	negbinomial.size	0.507146	0.733274	AT1G29630	AT1G29630	13	FALSE	2	-0.0276347
2.AT1G29640	OK	negbinomial.size	0.804775	0.948981	AT1G29640	AT1G29640	357	FALSE	2	0.00931339
2.AT1G29690	OK	negbinomial.size	1.08331e-06	1.12609e-05	AT1G29690	AT1G29690	202	FALSE	2	-0.272822
2.AT1G29710	OK	negbinomial.size	0.114187	0.297195	AT1G29710	AT1G29710	4	FALSE	2	-0.016778
2.AT1G29740	OK	negbinomial.size	0.0170218	0.0716489	AT1G29740	AT1G29740	11	FALSE	2	-0.0408248
2.AT1G29750	OK	negbinomial.size	0.287375	0.531847	AT1G29750	AT1G29750	0	FALSE	2	-0.0184493
2.AT1G29760	OK	negbinomial.size	0.0022359	0.0127624	AT1G29760	AT1G29760	56	FALSE	2	-0.125654
2.AT1G29785	OK	negbinomial.size	6.08325e-95	8.05469e-93	AT1G29785	AT1G29785	1156	FALSE	2	1.44398
2.AT1G29790	OK	negbinomial.size	0.343664	0.589026	AT1G29790	AT1G29790	164	FALSE	2	-0.057433
2.AT1G29800	OK	negbinomial.size	0.000395626	0.0027002	AT1G29800	AT1G29800	15	FALSE	2	-0.0982709
2.AT1G29810	OK	negbinomial.size	3.07087e-08	3.81491e-07	AT1G29810	AT1G29810	118	FALSE	2	0.193989
2.AT1G29820	OK	negbinomial.size	7.3129e-14	1.39586e-12	AT1G29820	AT1G29820	95	FALSE	2	0.255562
2.AT1G29840	OK	negbinomial.size	0.0438228	0.149914	AT1G29840	AT1G29840	47	FALSE	2	0.041863
2.AT1G29850	OK	negbinomial.size	0.470362	0.704457	AT1G29850	AT1G29850	1155	FALSE	2	0.0300892
2.AT1G29880	OK	negbinomial.size	5.10954e-10	7.45452e-09	AT1G29880	AT1G29880	432	FALSE	2	0.327983
2.AT1G29890	OK	negbinomial.size	1.49737e-08	1.92016e-07	AT1G29890	AT1G29890	224	FALSE	2	-0.279459
2.AT1G29900	OK	negbinomial.size	2.80786e-19	7.13915e-18	AT1G29900	AT1G29900	578	FALSE	2	0.534342
2.AT1G29940	OK	negbinomial.size	2.42711e-08	3.04442e-07	AT1G29940	AT1G29940	87	FALSE	2	0.121828
2.AT1G29950	OK	negbinomial.size	0.63752	0.833131	AT1G29950	AT1G29950	79	TRUE	2	0.00274356
2.AT1G29960	OK	negbinomial.size	0.00423421	0.0223368	AT1G29960	AT1G29960	26	FALSE	2	0.0635846
2.AT1G29965	OK	negbinomial.size	0.309993	0.555409	AT1G29965	AT1G29965	132	FALSE	2	0.0362116
2.AT1G29970	OK	negbinomial.size	9.66259e-22	2.72407e-20	AT1G29970	AT1G29970	228	FALSE	2	-0.528601
2.AT1G29980	OK	negbinomial.size	0.252946	0.491459	AT1G29980	AT1G29980	18	TRUE	2	-0.00177093
2.AT1G29990	OK	negbinomial.size	7.25898e-15	1.46842e-13	AT1G29990	AT1G29990	1085	FALSE	2	0.53329
2.AT1G30000	OK	negbinomial.size	4.70209e-25	1.51763e-23	AT1G30000	AT1G30000	157	FALSE	2	-0.534304
2.AT1G30010	OK	negbinomial.size	0.00083137	0.00528112	AT1G30010	AT1G30010	6	FALSE	2	0.0352631
2.AT1G30050	OK	negbinomial.size	1.89818e-31	7.56898e-30	AT1G30050	AT1G30050	34	FALSE	2	-0.398814
2.AT1G30070	OK	negbinomial.size	0	0	AT1G30070	AT1G30070	1088	FALSE	2	4.61031
2.AT1G30080	OK	negbinomial.size	0.00127411	0.00775326	AT1G30080	AT1G30080	18	TRUE	2	-0.0329024
2.AT1G30090	OK	negbinomial.size	0.409707	0.653815	AT1G30090	AT1G30090	53	FALSE	2	0.0297284
2.AT1G30110	OK	negbinomial.size	0.0467059	0.156989	AT1G30110	AT1G30110	912	FALSE	2	0.111733
2.AT1G30120	OK	negbinomial.size	9.77729e-12	1.6227e-10	AT1G30120	AT1G30120	1330	FALSE	2	0.462242
2.AT1G30130	OK	negbinomial.size	3.2424e-44	1.80031e-42	AT1G30130	AT1G30130	359	FALSE	2	-0.779643
2.AT1G30200	OK	negbinomial.size	0.605317	0.808769	AT1G30200	AT1G30200	252	FALSE	2	-0.050054
2.AT1G30230	OK	negbinomial.size	1.51588e-46	8.87347e-45	AT1G30230	AT1G30230	1889	FALSE	2	1.0045
2.AT1G30240	OK	negbinomial.size	5.52379e-10	8.03601e-09	AT1G30240	AT1G30240	32	FALSE	2	0.13556
2.AT1G30270	OK	negbinomial.size	1.59225e-38	7.70328e-37	AT1G30270	AT1G30270	339	FALSE	2	-0.799372
2.AT1G30280	OK	negbinomial.size	0.00752475	0.0364619	AT1G30280	AT1G30280	31	TRUE	2	-0.0218592
2.AT1G30300	OK	negbinomial.size	0.000233671	0.00167272	AT1G30300	AT1G30300	246	FALSE	2	-0.222454
2.AT1G30330	OK	negbinomial.size	0.156153	0.364676	AT1G30330	AT1G30330	97	FALSE	2	0.0452695
2.AT1G30360	OK	negbinomial.size	2.61799e-211	1.00344e-208	AT1G30360	AT1G30360	507	TRUE	2	-2.15861
2.AT1G30400	OK	negbinomial.size	0.000530301	0.00351685	AT1G30400	AT1G30400	260	FALSE	2	-0.189644
2.AT1G30410	OK	negbinomial.size	0.564077	0.778997	AT1G30410	AT1G30410	1	FALSE	2	-0.00558156
2.AT1G30420	OK	negbinomial.size	6.67943e-16	1.42624e-14	AT1G30420	AT1G30420	30	FALSE	2	-0.271386
2.AT1G30440	OK	negbinomial.size	0.000222225	0.0015974	AT1G30440	AT1G30440	503	FALSE	2	-0.196165
2.AT1G30450	OK	negbinomial.size	7.79813e-34	3.34884e-32	AT1G30450	AT1G30450	301	FALSE	2	-0.734674
2.AT1G30460	OK	negbinomial.size	1.89612e-07	2.15826e-06	AT1G30460	AT1G30460	61	FALSE	2	0.16655
2.AT1G30470	OK	negbinomial.size	3.21313e-05	0.000268991	AT1G30470	AT1G30470	616	FALSE	2	-0.27567
2.AT1G30475	OK	negbinomial.size	1.44372e-22	4.21526e-21	AT1G30475	AT1G30475	240	FALSE	2	0.443597
2.AT1G30480	OK	negbinomial.size	0.00262812	0.0147242	AT1G30480	AT1G30480	61	FALSE	2	0.10823
2.AT1G30490	OK	negbinomial.size	0.15559	0.363771	AT1G30490	AT1G30490	32	FALSE	2	-0.0107867
2.AT1G30510	OK	negbinomial.size	0.00727159	0.0354175	AT1G30510	AT1G30510	1085	FALSE	2	-0.192764
2.AT1G30540	OK	negbinomial.size	2.22735e-05	0.000191404	AT1G30540	AT1G30540	128	FALSE	2	-0.1971
2.AT1G30545	OK	negbinomial.size	0.749101	0.911977	AT1G30545	AT1G30545	24	FALSE	2	0.00866981
2.AT1G30550	OK	negbinomial.size	4.62009e-20	1.21672e-18	AT1G30550	AT1G30550	466	FALSE	2	0.510975
2.AT1G30570	OK	negbinomial.size	9.55752e-11	1.47577e-09	AT1G30570	AT1G30570	73	FALSE	2	-0.264747
2.AT1G30580	OK	negbinomial.size	7.78356e-27	2.67972e-25	AT1G30580	AT1G30580	1565	FALSE	2	0.751783
2.AT1G30590	OK	negbinomial.size	0.198971	0.426305	AT1G30590	AT1G30590	84	FALSE	2	0.0663466
2.AT1G30600	OK	negbinomial.size	0.254194	0.492701	AT1G30600	AT1G30600	13	FALSE	2	0.00301701
2.AT1G30620	OK	negbinomial.size	1.79827e-29	6.73213e-28	AT1G30620	AT1G30620	225	FALSE	2	-0.487182
2.AT1G30630	OK	negbinomial.size	0.551511	0.767563	AT1G30630	AT1G30630	1816	FALSE	2	-0.0467075
2.AT1G30640	OK	negbinomial.size	3.14684e-34	1.3688e-32	AT1G30640	AT1G30640	71	FALSE	2	-0.554177
2.AT1G30650	OK	negbinomial.size	1.44219e-60	1.11108e-58	AT1G30650	AT1G30650	160	FALSE	2	-0.886657
2.AT1G30680	OK	negbinomial.size	0.00706301	0.0345426	AT1G30680	AT1G30680	24	FALSE	2	0.0855353
2.AT1G30690	OK	negbinomial.size	1.89437e-111	2.99904e-109	AT1G30690	AT1G30690	962	TRUE	2	-1.62109
2.AT1G30700	OK	negbinomial.size	8.63967e-06	7.91208e-05	AT1G30700	AT1G30700	67	TRUE	2	-0.184116
2.AT1G30730	OK	negbinomial.size	2.8951e-06	2.83258e-05	AT1G30730	AT1G30730	35	FALSE	2	-0.124767
2.AT1G30757	OK	negbinomial.size	3.61582e-15	7.43618e-14	AT1G30757	AT1G30757	14	FALSE	2	-0.223654
2.AT1G30810	OK	negbinomial.size	0.027183	0.10374	AT1G30810	AT1G30810	9	FALSE	2	-0.0469746
2.AT1G30820	OK	negbinomial.size	0.110265	0.290591	AT1G30820	AT1G30820	203	TRUE	2	0.081866
2.AT1G30825	OK	negbinomial.size	0.0016637	0.00983887	AT1G30825	AT1G30825	212	FALSE	2	-0.161907
2.AT1G30835	OK	negbinomial.size	1.47046e-06	1.50345e-05	AT1G30835	AT1G30835	60	FALSE	2	-0.148321
2.AT1G30845	OK	negbinomial.size	0.372306	0.616555	AT1G30845	AT1G30845	200	FALSE	2	0.0516539
2.AT1G30850	OK	negbinomial.size	4.71746e-120	8.31511e-118	AT1G30850	AT1G30850	130	TRUE	2	-1.29046
2.AT1G30870	OK	negbinomial.size	0	0	AT1G30870	AT1G30870	208	TRUE	2	-4.0722
2.AT1G30880	OK	negbinomial.size	2.69574e-29	1.00511e-27	AT1G30880	AT1G30880	876	FALSE	2	0.755785
2.AT1G30890	OK	negbinomial.size	5.19669e-06	4.90313e-05	AT1G30890	AT1G30890	1118	FALSE	2	-0.329849
2.AT1G30900	OK	negbinomial.size	2.62463e-149	6.0426e-147	AT1G30900	AT1G30900	345	FALSE	2	-1.70254
2.AT1G30910	OK	negbinomial.size	0.813712	0.954712	AT1G30910	AT1G30910	79	FALSE	2	0.0166043
2.AT1G30935	OK	negbinomial.size	0.316189	0.561936	AT1G30935	AT1G30935	3	FALSE	2	-0.0192006
2.AT1G30960	OK	negbinomial.size	0.203497	0.431763	AT1G30960	AT1G30960	24	FALSE	2	0.0212371
2.AT1G30970	OK	negbinomial.size	0.244322	0.480817	AT1G30970	AT1G30970	229	FALSE	2	0.0827762
2.AT1G30990	OK	negbinomial.size	2.42259e-125	4.54822e-123	AT1G30990	AT1G30990	133	TRUE	2	-1.48998
2.AT1G31010	OK	negbinomial.size	0.961865	1	AT1G31010	AT1G31010	4	FALSE	2	0.00285102
2.AT1G31020	OK	negbinomial.size	4.31553e-05	0.000353181	AT1G31020	AT1G31020	660	FALSE	2	0.27303
2.AT1G31070	OK	negbinomial.size	0.00603598	0.0302468	AT1G31070	AT1G31070	697	FALSE	2	0.166639
2.AT1G31120	OK	negbinomial.size	6.32739e-11	9.94316e-10	AT1G31120	AT1G31120	10	FALSE	2	-0.155901
2.AT1G31130	OK	negbinomial.size	1.09465e-67	9.57408e-66	AT1G31130	AT1G31130	714	FALSE	2	-1.19257
2.AT1G31150	OK	negbinomial.size	0.941479	1	AT1G31150	AT1G31150	14	FALSE	2	0.00693007
2.AT1G31160	OK	negbinomial.size	2.45237e-09	3.37167e-08	AT1G31160	AT1G31160	261	FALSE	2	0.308358
2.AT1G31170	OK	negbinomial.size	5.03492e-18	1.20697e-16	AT1G31170	AT1G31170	68	FALSE	2	-0.377571
2.AT1G31175	OK	negbinomial.size	0.118002	0.303213	AT1G31175	AT1G31175	49	FALSE	2	0.059344
2.AT1G31180	OK	negbinomial.size	2.16884e-13	4.02e-12	AT1G31180	AT1G31180	281	FALSE	2	0.331281
2.AT1G31220	OK	negbinomial.size	0.547993	0.764397	AT1G31220	AT1G31220	57	FALSE	2	-0.00836631
2.AT1G31230	OK	negbinomial.size	0.000720421	0.00464133	AT1G31230	AT1G31230	122	FALSE	2	0.106145
2.AT1G31258	OK	negbinomial.size	0.936304	1	AT1G31258	AT1G31258	9	FALSE	2	0.00906315
2.AT1G31280	OK	negbinomial.size	7.40267e-09	9.76247e-08	AT1G31280	AT1G31280	68	FALSE	2	0.205686
2.AT1G31300	OK	negbinomial.size	8.03954e-26	2.67083e-24	AT1G31300	AT1G31300	748	FALSE	2	-0.721321
2.AT1G31335	OK	negbinomial.size	7.46628e-215	2.96862e-212	AT1G31335	AT1G31335	580	TRUE	2	1.85889
2.AT1G31340	OK	negbinomial.size	0.23159	0.468433	AT1G31340	AT1G31340	897	FALSE	2	0.0685605
2.AT1G31350	OK	negbinomial.size	0.00568066	0.028718	AT1G31350	AT1G31350	44	FALSE	2	-0.0749155
2.AT1G31355	OK	negbinomial.size	0.000430471	0.00291402	AT1G31355	AT1G31355	59	FALSE	2	-0.124122
2.AT1G31360	OK	negbinomial.size	0.0479447	0.160131	AT1G31360	AT1G31360	15	FALSE	2	0.044356
2.AT1G31410	OK	negbinomial.size	0.800981	0.947068	AT1G31410	AT1G31410	18	FALSE	2	-0.00700438
2.AT1G31420	OK	negbinomial.size	3.80479e-05	0.000314186	AT1G31420	AT1G31420	400	FALSE	2	-0.197956
2.AT1G31440	OK	negbinomial.size	0.0129764	0.0574834	AT1G31440	AT1G31440	120	FALSE	2	0.0888172
2.AT1G31460	OK	negbinomial.size	0.0182599	0.0757836	AT1G31460	AT1G31460	39	FALSE	2	0.0601418
2.AT1G31480	OK	negbinomial.size	0.0210719	0.0848553	AT1G31480	AT1G31480	13	FALSE	2	-0.0703314
2.AT1G31500	OK	negbinomial.size	0.726887	0.898429	AT1G31500	AT1G31500	88	FALSE	2	-0.011121
2.AT1G31540	OK	negbinomial.size	3.26125e-25	1.06226e-23	AT1G31540	AT1G31540	46	FALSE	2	-0.445964
2.AT1G31600	OK	negbinomial.size	0.728469	0.899052	AT1G31600	AT1G31600	77	FALSE	2	-0.00646735
2.AT1G31650	OK	negbinomial.size	0.48577	0.714891	AT1G31650	AT1G31650	15	FALSE	2	-0.0233685
2.AT1G31660	OK	negbinomial.size	3.57977e-11	5.72225e-10	AT1G31660	AT1G31660	208	FALSE	2	0.242504
2.AT1G31730	OK	negbinomial.size	0.00426675	0.0224889	AT1G31730	AT1G31730	1054	FALSE	2	-0.194931
2.AT1G31760	OK	negbinomial.size	0.58502	0.793472	AT1G31760	AT1G31760	45	FALSE	2	0.0136175
2.AT1G31770	OK	negbinomial.size	8.8755e-08	1.04829e-06	AT1G31770	AT1G31770	28	FALSE	2	-0.126989
2.AT1G31772	OK	negbinomial.size	7.66964e-08	9.11855e-07	AT1G31772	AT1G31772	4	FALSE	2	-0.103095
2.AT1G31780	OK	negbinomial.size	5.20599e-06	4.91125e-05	AT1G31780	AT1G31780	381	FALSE	2	-0.269424
2.AT1G31810	OK	negbinomial.size	3.69441e-06	3.56323e-05	AT1G31810	AT1G31810	30	FALSE	2	-0.131536
2.AT1G31812	OK	negbinomial.size	5.72077e-06	5.36541e-05	AT1G31812	AT1G31812	2042	FALSE	2	-0.312248
2.AT1G31814	OK	negbinomial.size	0.0533948	0.173788	AT1G31814	AT1G31814	6	FALSE	2	-0.040582
2.AT1G31817	OK	negbinomial.size	9.98866e-05	0.000766678	AT1G31817	AT1G31817	559	FALSE	2	0.234675
2.AT1G31830	OK	negbinomial.size	0.00154642	0.00921577	AT1G31830	AT1G31830	191	FALSE	2	-0.14932
2.AT1G31835	OK	negbinomial.size	0.329265	0.574001	AT1G31835	AT1G31835	23	FALSE	2	0.0364162
2.AT1G31850	OK	negbinomial.size	7.49973e-07	7.95117e-06	AT1G31850	AT1G31850	653	FALSE	2	-0.306987
2.AT1G31860	OK	negbinomial.size	1.00801e-45	5.79693e-44	AT1G31860	AT1G31860	624	FALSE	2	0.898176
2.AT1G31870	OK	negbinomial.size	0.858836	0.980571	AT1G31870	AT1G31870	47	FALSE	2	-0.00392843
2.AT1G31910	OK	negbinomial.size	0.000362133	0.00249077	AT1G31910	AT1G31910	1182	FALSE	2	-0.242237
2.AT1G31900	OK	negbinomial.size	0.22289	0.45764	AT1G31900	AT1G31900	6	FALSE	2	-0.0180587
2.AT1G31930	OK	negbinomial.size	0.127543	0.319488	AT1G31930	AT1G31930	66	FALSE	2	0.0434329
2.AT1G31935	OK	negbinomial.size	0.0135187	0.0594291	AT1G31935	AT1G31935	116	TRUE	2	-0.0156254
2.AT1G31940	OK	negbinomial.size	0.175888	0.394394	AT1G31940	AT1G31940	72	FALSE	2	-0.0448503
2.AT1G31950	OK	negbinomial.size	0.0689223	0.209499	AT1G31950	AT1G31950	233	FALSE	2	0.0815259
2.AT1G31970	OK	negbinomial.size	1.55889e-24	4.92909e-23	AT1G31970	AT1G31970	489	FALSE	2	0.548375
2.AT1G32050	OK	negbinomial.size	5.2477e-19	1.31469e-17	AT1G32050	AT1G32050	1447	FALSE	2	0.609767
2.AT1G32070	OK	negbinomial.size	1.50743e-05	0.000132953	AT1G32070	AT1G32070	160	FALSE	2	-0.201651
2.AT1G32090	OK	negbinomial.size	2.46874e-31	9.80453e-30	AT1G32090	AT1G32090	329	FALSE	2	-0.588149
2.AT1G32100	OK	negbinomial.size	1.85599e-08	2.35991e-07	AT1G32100	AT1G32100	97	TRUE	2	-0.0976777
2.AT1G32127	OK	negbinomial.size	1.21863e-19	3.14644e-18	AT1G32127	AT1G32127	585	FALSE	2	-0.588198
2.AT1G32130	OK	negbinomial.size	6.66672e-07	7.11162e-06	AT1G32130	AT1G32130	578	FALSE	2	-0.320556
2.AT1G32150	OK	negbinomial.size	0.000868717	0.00549364	AT1G32150	AT1G32150	74	FALSE	2	-0.125944
2.AT1G32160	OK	negbinomial.size	0.0315204	0.116464	AT1G32160	AT1G32160	3	FALSE	2	-0.0241669
2.AT1G32170	OK	negbinomial.size	6.87138e-43	3.7038e-41	AT1G32170	AT1G32170	242	TRUE	2	-0.621879
2.AT1G32190	OK	negbinomial.size	5.04679e-12	8.54091e-11	AT1G32190	AT1G32190	184	FALSE	2	0.256638
2.AT1G32200	OK	negbinomial.size	0.100727	0.274031	AT1G32200	AT1G32200	25	FALSE	2	0.029925
2.AT1G32210	OK	negbinomial.size	4.84655e-17	1.10423e-15	AT1G32210	AT1G32210	1970	FALSE	2	0.583925
2.AT1G32220	OK	negbinomial.size	0.313274	0.55884	AT1G32220	AT1G32220	2	FALSE	2	-0.00404373
2.AT1G32230	OK	negbinomial.size	0.00145798	0.00874484	AT1G32230	AT1G32230	1349	FALSE	2	-0.244025
2.AT1G32240	OK	negbinomial.size	0.113055	0.295211	AT1G32240	AT1G32240	15	FALSE	2	0.00618977
2.AT1G32260	OK	negbinomial.size	2.41233e-05	0.000206142	AT1G32260	AT1G32260	272	FALSE	2	-0.256872
2.AT1G32310	OK	negbinomial.size	0.158162	0.368019	AT1G32310	AT1G32310	453	FALSE	2	0.0730001
2.AT1G32330	OK	negbinomial.size	2.60127e-10	3.87102e-09	AT1G32330	AT1G32330	321	FALSE	2	0.363161
2.AT1G32340	OK	negbinomial.size	1.3062e-09	1.84028e-08	AT1G32340	AT1G32340	26	FALSE	2	-0.219045
2.AT1G32360	OK	negbinomial.size	0.000229142	0.00164286	AT1G32360	AT1G32360	197	FALSE	2	-0.198315
2.AT1G32370	OK	negbinomial.size	0.00254817	0.0143191	AT1G32370	AT1G32370	235	FALSE	2	-0.177179
2.AT1G32380	OK	negbinomial.size	1.06579e-08	1.38507e-07	AT1G32380	AT1G32380	135	FALSE	2	0.220371
2.AT1G06553	OK	negbinomial.size	0.000363218	0.00249762	AT1G06553	AT1G06553	36	FALSE	2	0.109355
2.AT1G32400	OK	negbinomial.size	1.52604e-39	7.56007e-38	AT1G32400	AT1G32400	776	FALSE	2	-0.918233
2.AT1G32410	OK	negbinomial.size	6.50257e-17	1.47088e-15	AT1G32410	AT1G32410	368	FALSE	2	-0.472404
2.AT1G32440	OK	negbinomial.size	6.19454e-10	8.97407e-09	AT1G32440	AT1G32440	131	FALSE	2	0.233989
2.AT1G32460	OK	negbinomial.size	9.90021e-87	1.16286e-84	AT1G32460	AT1G32460	1040	FALSE	2	-1.40938
2.AT1G32490	OK	negbinomial.size	0.0890799	0.251997	AT1G32490	AT1G32490	122	FALSE	2	0.0680862
2.AT1G32500	OK	negbinomial.size	0.722932	0.896001	AT1G32500	AT1G32500	38	FALSE	2	0.0341259
2.AT1G32530	OK	negbinomial.size	0.496679	0.723564	AT1G32530	AT1G32530	36	FALSE	2	0.0485582
2.AT1G32550	OK	negbinomial.size	5.25529e-14	1.01247e-12	AT1G32550	AT1G32550	50	FALSE	2	0.193784
2.AT1G32580	OK	negbinomial.size	1.39612e-30	5.4035e-29	AT1G32580	AT1G32580	394	FALSE	2	0.562697
2.AT1G32630	OK	negbinomial.size	1.24444e-18	3.0693e-17	AT1G32630	AT1G32630	97	FALSE	2	0.31388
2.AT1G32640	OK	negbinomial.size	6.04553e-78	6.21468e-76	AT1G32640	AT1G32640	603	TRUE	2	-1.13543
2.AT1G32690	OK	negbinomial.size	2.58684e-39	1.27332e-37	AT1G32690	AT1G32690	189	FALSE	2	-0.622674
2.AT1G32700	OK	negbinomial.size	0.15442	0.362279	AT1G32700	AT1G32700	110	FALSE	2	-0.0389241
2.AT1G32730	OK	negbinomial.size	0.890112	0.995701	AT1G32730	AT1G32730	29	FALSE	2	-0.00790188
2.AT1G32740	OK	negbinomial.size	0.0580948	0.185198	AT1G32740	AT1G32740	12	TRUE	2	-0.017492
2.AT1G32750	OK	negbinomial.size	0.0438066	0.149881	AT1G32750	AT1G32750	27	FALSE	2	-0.0433084
2.AT1G32760	OK	negbinomial.size	0.0115509	0.0522904	AT1G32760	AT1G32760	46	FALSE	2	0.0665912
2.AT1G32790	OK	negbinomial.size	3.00412e-13	5.52237e-12	AT1G32790	AT1G32790	1277	FALSE	2	-0.509571
2.AT1G32810	OK	negbinomial.size	0.724001	0.896745	AT1G32810	AT1G32810	22	FALSE	2	-0.0139859
2.AT1G32860	OK	negbinomial.size	0.762703	0.920834	AT1G32860	AT1G32860	48	FALSE	2	-0.00443167
2.AT1G32870	OK	negbinomial.size	5.78193e-13	1.04251e-11	AT1G32870	AT1G32870	46	FALSE	2	0.2003
2.AT1G32920	OK	negbinomial.size	5.66759e-83	6.34468e-81	AT1G32920	AT1G32920	969	TRUE	2	1.33033
2.AT1G32928	OK	negbinomial.size	0.663521	0.852378	AT1G32928	AT1G32928	375	FALSE	2	0.0187882
2.AT1G32930	OK	negbinomial.size	7.03751e-24	2.17404e-22	AT1G32930	AT1G32930	83	TRUE	2	-0.331767
2.AT1G32990	OK	negbinomial.size	2.46499e-05	0.000210317	AT1G32990	AT1G32990	56	FALSE	2	0.0498321
2.AT1G33040	OK	negbinomial.size	2.78314e-06	2.73173e-05	AT1G33040	AT1G33040	303	FALSE	2	0.181979
2.AT1G33050	OK	negbinomial.size	1.44381e-06	1.47806e-05	AT1G33050	AT1G33050	35	FALSE	2	-0.18439
2.AT1G33090	OK	negbinomial.size	9.06837e-35	4.0088e-33	AT1G33090	AT1G33090	224	FALSE	2	-0.741674
2.AT1G33102	OK	negbinomial.size	0.0458357	0.155077	AT1G33102	AT1G33102	13	FALSE	2	0.0304028
2.AT1G33110	OK	negbinomial.size	0.390478	0.635693	AT1G33110	AT1G33110	28	FALSE	2	0.0122322
2.AT1G33120	OK	negbinomial.size	1.566e-42	8.36608e-41	AT1G33120	AT1G33120	1610	FALSE	2	0.95954
2.AT1G33140	OK	negbinomial.size	3.17904e-31	1.25677e-29	AT1G33140	AT1G33140	1814	FALSE	2	0.80837
2.AT1G33230	OK	negbinomial.size	5.57488e-05	0.000447641	AT1G33230	AT1G33230	774	FALSE	2	-0.275711
2.AT1G33240	OK	negbinomial.size	1.63897e-29	6.1424e-28	AT1G33240	AT1G33240	1140	FALSE	2	-0.799921
2.AT1G33250	OK	negbinomial.size	4.9773e-16	1.07206e-14	AT1G33250	AT1G33250	267	FALSE	2	-0.467077
2.AT1G33265	OK	negbinomial.size	4.06348e-22	1.16071e-20	AT1G33265	AT1G33265	537	FALSE	2	0.579434
2.AT1G33270	OK	negbinomial.size	0.047114	0.157879	AT1G33270	AT1G33270	20	FALSE	2	-0.0380245
2.AT1G33280	OK	negbinomial.size	0.182683	0.40559	AT1G33280	AT1G33280	36	TRUE	2	-0.0132068
2.AT1G33290	OK	negbinomial.size	0.340417	0.587428	AT1G33290	AT1G33290	10	FALSE	2	0.0108765
2.AT1G06667	OK	negbinomial.size	1.19378e-53	8.04574e-52	AT1G06667	AT1G06667	97	TRUE	2	-0.625719
2.AT1G33330	OK	negbinomial.size	0.12149	0.309013	AT1G33330	AT1G33330	120	FALSE	2	-0.0690525
2.AT1G33360	OK	negbinomial.size	0.00535113	0.0272924	AT1G33360	AT1G33360	143	FALSE	2	-0.124682
2.AT1G33390	OK	negbinomial.size	0.895167	0.998396	AT1G33390	AT1G33390	26	FALSE	2	0.0105201
2.AT1G33400	OK	negbinomial.size	2.86067e-08	3.56514e-07	AT1G33400	AT1G33400	49	FALSE	2	0.149783
2.AT1G33410	OK	negbinomial.size	0.00366241	0.0196729	AT1G33410	AT1G33410	54	FALSE	2	0.0960972
2.AT1G33415	OK	negbinomial.size	0.00030906	0.00215901	AT1G33415	AT1G33415	19	FALSE	2	-0.110524
2.AT1G33420	OK	negbinomial.size	0.0612528	0.192658	AT1G33420	AT1G33420	8	FALSE	2	0.0208686
2.AT1G33470	OK	negbinomial.size	3.50915e-20	9.28032e-19	AT1G33470	AT1G33470	326	TRUE	2	-0.347564
2.AT1G33480	OK	negbinomial.size	0.311166	0.556846	AT1G33480	AT1G33480	97	FALSE	2	0.042911
2.AT1G33490	OK	negbinomial.size	0.00817298	0.0391708	AT1G33490	AT1G33490	145	FALSE	2	0.124679
2.AT1G33500	OK	negbinomial.size	3.78341e-06	3.64322e-05	AT1G33500	AT1G33500	22	FALSE	2	0.1141
2.AT1G33520	OK	negbinomial.size	0.0811363	0.235539	AT1G33520	AT1G33520	237	FALSE	2	-0.0755948
2.AT1G33540	OK	negbinomial.size	0.685825	0.870548	AT1G33540	AT1G33540	9	FALSE	2	0.00102916
2.AT1G33560	OK	negbinomial.size	0.315027	0.561049	AT1G33560	AT1G33560	40	FALSE	2	0.0299048
2.AT1G33590	OK	negbinomial.size	0.961497	1	AT1G33590	AT1G33590	20	TRUE	2	-0.00681156
2.AT1G33610	OK	negbinomial.size	0.00693297	0.0340149	AT1G33610	AT1G33610	117	FALSE	2	0.104219
2.AT1G33612	OK	negbinomial.size	0.749484	0.911977	AT1G33612	AT1G33612	13	FALSE	2	-0.00737912
2.AT1G33670	OK	negbinomial.size	0.715775	0.891166	AT1G33670	AT1G33670	16	FALSE	2	-0.00817344
2.AT1G33680	OK	negbinomial.size	0.134787	0.331337	AT1G33680	AT1G33680	99	FALSE	2	0.0440632
2.AT1G33700	OK	negbinomial.size	1.01973e-49	6.39308e-48	AT1G33700	AT1G33700	74	TRUE	2	-0.704501
2.AT1G33750	OK	negbinomial.size	0.000112791	0.00085811	AT1G33750	AT1G33750	378	TRUE	2	0.16251
2.AT1G33780	OK	negbinomial.size	0.00396958	0.0210927	AT1G33780	AT1G33780	106	FALSE	2	-0.103011
2.AT1G33800	OK	negbinomial.size	6.22028648114129e-321	4.30338094446768e-318	AT1G33800	AT1G33800	1216	TRUE	2	-2.84498
2.AT1G33810	OK	negbinomial.size	4.22948e-07	4.62329e-06	AT1G33810	AT1G33810	145	FALSE	2	0.177583
2.AT1G33980	OK	negbinomial.size	0.0108741	0.0497357	AT1G33980	AT1G33980	308	FALSE	2	-0.167534
2.AT1G33990	OK	negbinomial.size	0.767992	0.924517	AT1G33990	AT1G33990	186	FALSE	2	0.00197233
2.AT1G34000	OK	negbinomial.size	4.68237e-06	4.45218e-05	AT1G34000	AT1G34000	398	FALSE	2	-0.215161
2.AT1G34010	OK	negbinomial.size	0.00609485	0.0305087	AT1G34010	AT1G34010	305	FALSE	2	0.116861
2.AT1G34020	OK	negbinomial.size	0.00566953	0.0286774	AT1G34020	AT1G34020	456	FALSE	2	-0.166981
2.AT1G34030	OK	negbinomial.size	8.28562e-62	6.53247e-60	AT1G34030	AT1G34030	1643	FALSE	2	1.16876
2.AT1G34040	OK	negbinomial.size	5.51089e-31	2.16564e-29	AT1G34040	AT1G34040	57	FALSE	2	-0.43983
2.AT1G34065	OK	negbinomial.size	1.49065e-12	2.61811e-11	AT1G34065	AT1G34065	166	FALSE	2	0.267812
2.AT1G34110	OK	negbinomial.size	0.100685	0.273933	AT1G34110	AT1G34110	23	FALSE	2	-0.0102215
2.AT1G34120	OK	negbinomial.size	0.00383974	0.0204957	AT1G34120	AT1G34120	5	FALSE	2	-0.0575367
2.AT1G34130	OK	negbinomial.size	0.000346047	0.00238857	AT1G34130	AT1G34130	496	FALSE	2	-0.218975
2.AT1G34150	OK	negbinomial.size	0.72983	0.900086	AT1G34150	AT1G34150	72	FALSE	2	-0.00453411
2.AT1G34190	OK	negbinomial.size	1.50529e-11	2.46633e-10	AT1G34190	AT1G34190	250	FALSE	2	-0.391907
2.AT1G34200	OK	negbinomial.size	1.75106e-06	1.77189e-05	AT1G34200	AT1G34200	95	FALSE	2	0.195657
2.AT1G34220	OK	negbinomial.size	2.72911e-05	0.00023117	AT1G34220	AT1G34220	140	FALSE	2	-0.208899
2.AT1G34260	OK	negbinomial.size	4.23288e-11	6.73435e-10	AT1G34260	AT1G34260	69	FALSE	2	-0.269805
2.AT1G34270	OK	negbinomial.size	6.21878e-05	0.000495119	AT1G34270	AT1G34270	33	FALSE	2	-0.11974
2.AT1G34300	OK	negbinomial.size	0.072431	0.217444	AT1G34300	AT1G34300	47	FALSE	2	-0.0677417
2.AT1G34315	OK	negbinomial.size	0.747411	0.911127	AT1G34315	AT1G34315	5	FALSE	2	-0.0105402
2.AT1G34320	OK	negbinomial.size	1.86379e-07	2.12233e-06	AT1G34320	AT1G34320	281	FALSE	2	-0.291958
2.AT1G34330	OK	negbinomial.size	2.24948e-228	9.72661e-226	AT1G34330	AT1G34330	135	TRUE	2	-1.9832
2.AT1G34340	OK	negbinomial.size	0.936847	1	AT1G34340	AT1G34340	9	FALSE	2	-0.0126251
2.AT1G34350	OK	negbinomial.size	0.000251869	0.00179024	AT1G34350	AT1G34350	855	FALSE	2	0.242805
2.AT1G34360	OK	negbinomial.size	0.881801	0.993096	AT1G34360	AT1G34360	34	FALSE	2	0.0035634
2.AT1G34370	OK	negbinomial.size	6.46563e-15	1.31157e-13	AT1G34370	AT1G34370	1045	FALSE	2	-0.553673
2.AT1G34418	OK	negbinomial.size	0.0228455	0.0906442	AT1G34418	AT1G34418	483	FALSE	2	-0.127986
2.AT1G34430	OK	negbinomial.size	2.30404e-13	4.26375e-12	AT1G34430	AT1G34430	738	FALSE	2	0.454132
2.AT1G34470	OK	negbinomial.size	0.701628	0.882178	AT1G34470	AT1G34470	48	FALSE	2	-0.0108871
2.AT1G34510	OK	negbinomial.size	3.42155e-85	3.93538e-83	AT1G34510	AT1G34510	41	TRUE	2	-0.945976
2.AT1G34550	OK	negbinomial.size	3.873e-13	7.07167e-12	AT1G34550	AT1G34550	306	FALSE	2	-0.411015
2.AT1G34570	OK	negbinomial.size	0.00166944	0.00986901	AT1G34570	AT1G34570	39	FALSE	2	0.0584517
2.AT1G34630	OK	negbinomial.size	0.554769	0.770585	AT1G34630	AT1G34630	130	FALSE	2	0.026852
2.AT1G34750	OK	negbinomial.size	6.76997e-42	3.55227e-40	AT1G34750	AT1G34750	120	FALSE	2	-0.73756
2.AT1G34760	OK	negbinomial.size	1.08006e-41	5.63299e-40	AT1G34760	AT1G34760	45	TRUE	2	-0.603918
2.AT1G34770	OK	negbinomial.size	0.11456	0.297861	AT1G34770	AT1G34770	54	FALSE	2	0.0362945
2.AT1G34780	OK	negbinomial.size	0.177241	0.396714	AT1G34780	AT1G34780	22	FALSE	2	-0.023922
2.AT1G35112	OK	negbinomial.size	0.00641678	0.0318768	AT1G35112	AT1G35112	2	FALSE	2	0.0394293
2.AT1G35115	OK	negbinomial.size	0.00107311	0.00664644	AT1G35115	AT1G35115	9	FALSE	2	0.0408001
2.AT1G35160	OK	negbinomial.size	0.00693798	0.0340322	AT1G35160	AT1G35160	2032	FALSE	2	-0.185326
2.AT1G35190	OK	negbinomial.size	0.000266519	0.0018846	AT1G35190	AT1G35190	8	FALSE	2	-0.0607079
2.AT1G35220	OK	negbinomial.size	1.55316e-06	1.58403e-05	AT1G35220	AT1G35220	426	FALSE	2	-0.326504
[truncated: 136,370 more rows]
