# Supplementary material for: Dynamics of Gene Expression in Single Root Cells of Arabidopsis thaliana
Source: Plant Cell. 2019 Mar 28;31(5):993–1011. doi: 10.1105/tpc.18.00785 (PMC8516002; doi:10.1105/tpc.18.00785)
Supplement: Supplementary Data [file plcell_v31_5_993_s2.zip]

Archive with 1 entries (1 files):
- tpc18.00785.PeerReviewReport.pdf
